# Supplementary material for: A naturally occurring mitochondrial genome variant confers broad protection from infection in Drosophila
Source: PLoS Genet. 2024 Nov 11;20(11):e1011476. doi: 10.1371/journal.pgen.1011476 (PMC11614270; doi:10.1371/journal.pgen.1011476)
Supplement: S1 Table — (XLSX) [file pgen.1011476.s010.xlsx]

## Sheet: Readme
uninf mtKSA2 vs mtORT	Uninfected mtKSA2 males vs uninfected mtORT males
Pret-mtORT_8h	P. rettgeri-infected mtORT males (8 h p.i.) compared to uninfected mtORT males
Pret-mtORT_20h	P. rettgeri-infected mtORT males (20 h p.i.) compared to uninfected mtORT males
Pret-mtKSA2_8h	P. rettgeri-infected mtKSA2 males (8 h p.i.) compared to uninfected mtKSA2 males
Pret-mtKSA2_20h	P. rettgeri-infected mtKSA2 males (20 h p.i.) compared to uninfected mtKSA2 males
Saur-mtORT_8h	S. aureus-infected mtORT males (8 h p.i.) compared to uninfected mtORT males
Saur-mtORT_20h	S. aureus-infected mtORT males (20 h p.i.) compared to uninfected mtORT males
Saur-mtKSA2_8h	S. aureus-infected mtKSA2 males (8 h p.i.) compared to uninfected mtKSA2 males
Saur-mtKSA2_20h	S. aureus-infected mtKSA2 males (20 h p.i.) compared to uninfected mtKSA2 males
DCV-mtORT	DCV-infected mtORT males (3 d p.i.) compared to uninfected mtORT males
DCV-mtKSA2	DCV-infected mtKSA2 males (3 d p.i.) compared to uninfected mtKSA2 males
log2FC	log2 transformed fold changes
FDR	false discovery rate adjusted p-value

## Sheet: Uninfected
Fbgn	source	gene_name	gene_biotype	uninf mtKSA2 vs mtORT_log2FC	uninf mtKSA2 vs mtORT_FDR
FBgn0000008	FlyBase	a	protein_coding	0.0404337850046855	0.940601320271814
FBgn0000014	FlyBase	abd-A	protein_coding	0.732777766040028	0.000219971312128008
FBgn0000015	FlyBase	Abd-B	protein_coding	0.115535681128786	0.659438561055831
FBgn0000017	FlyBase	Abl	protein_coding	-0.0659601564621425	0.884852137235978
FBgn0000018	FlyBase	abo	protein_coding	-0.0121205531587415	0.973526127574925
FBgn0000024	FlyBase	Ace	protein_coding	0.0104342250474831	0.992077576156135
FBgn0000028	FlyBase	acj6	protein_coding	-0.0863809282236702	0.840346722861798
FBgn0000032	FlyBase	Acph-1	protein_coding	0.190212378288702	0.287789090267947
FBgn0000036	FlyBase	nAChRalpha1	protein_coding	-0.00781486824041606	0.993422175247546
FBgn0000037	FlyBase	mAChR-A	protein_coding	-0.416659652877537	0.38976977224044
FBgn0000038	FlyBase	nAChRbeta1	protein_coding	-0.364263267159708	0.294179193106858
FBgn0000039	FlyBase	nAChRalpha2	protein_coding	-0.0763230967432529	0.891938162141243
FBgn0000042	FlyBase	Act5C	protein_coding	-0.167983576885664	0.390217248076095
FBgn0000043	FlyBase	Act42A	protein_coding	0.0461868264695397	0.904481725619176
FBgn0000044	FlyBase	Act57B	protein_coding	0.0438338489499794	0.92814802473448
FBgn0000045	FlyBase	Act79B	protein_coding	1.13207806496562	0.000892024082548489
FBgn0000046	FlyBase	Act87E	protein_coding	0.280553516468648	0.155503759773564
FBgn0000047	FlyBase	Act88F	protein_coding	4.35315071882868	3.85468950963883e-05
FBgn0000052	FlyBase	Pfas	protein_coding	0.226042528424776	0.422102648889093
FBgn0000053	FlyBase	Gart	protein_coding	0.00411674297322426	0.996032420700266
FBgn0000055	FlyBase	Adh	protein_coding	-0.073408493049156	0.869398892895436
FBgn0000057	FlyBase	adp	protein_coding	-0.0662153902021085	0.829861768246155
FBgn0000061	FlyBase	al	protein_coding	0.198153577887542	0.762536801030509
FBgn0000063	FlyBase	Mps1	protein_coding	0.151611778921161	0.576246326210815
FBgn0000064	FlyBase	Ald1	protein_coding	0.87966925968492	0.00847727497552313
FBgn0000071	FlyBase	Ama	protein_coding	-1.12474569415186	0.066296928039144
FBgn0000075	FlyBase	amd	protein_coding	0.26698780114112	0.474096503731698
FBgn0000077	FlyBase	amx	protein_coding	-0.105226171444994	0.753079713842834
FBgn0000078	FlyBase	Amy-d	protein_coding	-0.721033347918714	0.00166543213376577
FBgn0000079	FlyBase	Amy-p	protein_coding	-0.714083397257779	0.00184626230924107
FBgn0000083	FlyBase	AnxB9	protein_coding	0.0775230092714385	0.834243536158243
FBgn0000084	FlyBase	AnxB10	protein_coding	0.200690195171658	0.440942168430002
FBgn0000092	FlyBase	dyw	protein_coding	0.711929852988508	0.191046228989977
FBgn0000094	FlyBase	Anp	protein_coding	0.0431087215879357	0.940612637888017
FBgn0000097	FlyBase	aop	protein_coding	-0.0255655162092773	0.951517354612069
FBgn0000100	FlyBase	RpLP0	protein_coding	-0.101243869466409	0.723948796384199
FBgn0000108	FlyBase	Appl	protein_coding	-0.073586006729078	0.935643515457907
FBgn0000109	FlyBase	Aprt	protein_coding	-0.363662507828298	0.0916593007628249
FBgn0000114	FlyBase	bru1	protein_coding	0.146631034880152	0.616791202083276
FBgn0000115	FlyBase	Arl1	protein_coding	0.0156033134050094	0.967469548097621
FBgn0000116	FlyBase	Argk	protein_coding	0.241763788696488	0.280312720077705
FBgn0000117	FlyBase	arm	protein_coding	0.0198725389511628	0.959874639421541
FBgn0000119	FlyBase	arr	protein_coding	-0.400250695499535	0.0702419538530721
FBgn0000120	FlyBase	Arr1	protein_coding	-0.369644767913725	0.30444436511606
FBgn0000121	FlyBase	Arr2	protein_coding	-0.334118694308378	0.431718207865734
FBgn0000137	FlyBase	ase	protein_coding	-0.968745702206546	0.741663867848276
FBgn0000139	FlyBase	ash2	protein_coding	0.261059944825686	0.116936060674993
FBgn0000140	FlyBase	asp	protein_coding	0.0116690044892368	0.983416466257974
FBgn0000146	FlyBase	aub	protein_coding	-0.447120234702316	0.0669509384556006
FBgn0000147	FlyBase	aurA	protein_coding	0.0541499024780289	0.912477169028451
FBgn0000150	FlyBase	awd	protein_coding	0.0365949719978541	0.920751485453883
FBgn0000152	FlyBase	Axs	protein_coding	-0.0998025250774812	0.777540543653657
FBgn0000153	FlyBase	b	protein_coding	0.93715949281248	0.0149562907941931
FBgn0000157	FlyBase	Dll	protein_coding	-0.10794819049193	0.773880189976236
FBgn0000158	FlyBase	bam	protein_coding	0.083834161771287	0.854464829213465
FBgn0000163	FlyBase	baz	protein_coding	0.0823063708955688	0.875815174840387
FBgn0000166	FlyBase	bcd	protein_coding	0.597595419346338	0.578377654157979
FBgn0000173	FlyBase	ben	protein_coding	0.0606284863303689	0.840280322353855
FBgn0000179	FlyBase	bi	protein_coding	0.0376095189345438	0.965248883584454
FBgn0000180	FlyBase	bib	protein_coding	0.0171779320352716	0.973035796270648
FBgn0000181	FlyBase	bic	protein_coding	-0.0476318097107911	0.875815174840387
FBgn0000182	FlyBase	BicC	protein_coding	0.0141710746580446	0.973561175501772
FBgn0000183	FlyBase	BicD	protein_coding	-0.0170469096827157	0.96603862129922
FBgn0000206	FlyBase	boss	protein_coding	0.442264246612379	0.376643960984942
FBgn0000212	FlyBase	brm	protein_coding	-0.143080490442215	0.651763200947165
FBgn0000221	FlyBase	brn	protein_coding	-0.122255116444442	0.641495973192702
FBgn0000228	FlyBase	Bsg25D	protein_coding	-0.225783685330073	0.359709492064541
FBgn0000229	FlyBase	bsk	protein_coding	-0.0413271542510801	0.891938162141243
FBgn0000233	FlyBase	btd	protein_coding	-0.0652258972770367	0.945066147477674
FBgn0000239	FlyBase	bur	protein_coding	0.0157329716917464	0.958865861248307
FBgn0000241	FlyBase	bw	protein_coding	0.182340622319848	0.753079713842834
FBgn0000244	FlyBase	by	protein_coding	-0.172941941274454	0.452103955746043
FBgn0000246	FlyBase	c(3)G	protein_coding	-0.0276371383944789	0.944626960043223
FBgn0000247	FlyBase	ca	protein_coding	-0.10537628553728	0.720724133443637
FBgn0000250	FlyBase	cact	protein_coding	-0.0463023401245586	0.885565895801645
FBgn0000251	FlyBase	cad	protein_coding	-0.0636883895751983	0.863383258329933
FBgn0000253	FlyBase	Cam	protein_coding	-0.0776789823135227	0.819987509601592
FBgn0000256	FlyBase	capu	protein_coding	0.0609178352708419	0.870284324025822
FBgn0000257	FlyBase	car	protein_coding	-0.10567438197827	0.626104398903303
FBgn0000259	FlyBase	CkIIbeta	protein_coding	-0.062362749250172	0.808516577497538
FBgn0000261	FlyBase	Cat	protein_coding	-0.0173819673648435	0.969304007176664
FBgn0000273	FlyBase	Pka-C1	protein_coding	0.0176772665517589	0.979198152523014
FBgn0000274	FlyBase	Pka-C2	protein_coding	-0.00946861344333909	0.988516723421288
FBgn0000276	FlyBase	CecA1	protein_coding	-0.385889411585693	0.136784334468052
FBgn0000277	FlyBase	CecA2	protein_coding	-0.188371373703779	0.748454466555083
FBgn0000278	FlyBase	CecB	protein_coding	-0.33083932255671	0.921104678809612
FBgn0000279	FlyBase	CecC	protein_coding	-1.27382376111409	0.161421427781952
FBgn0000283	FlyBase	Cp190	protein_coding	0.0288958205439021	0.941968096643888
FBgn0000286	FlyBase	Cf2	protein_coding	-0.175310615832132	0.31951933590638
FBgn0000287	FlyBase	salr	protein_coding	-0.190800433987056	0.426477027648708
FBgn0000289	FlyBase	cg	protein_coding	-0.0870407127875951	0.770505677894103
FBgn0000299	FlyBase	Col4a1	protein_coding	1.721791770066	0.0020715603766038
FBgn0000303	FlyBase	ChAT	protein_coding	0.0684578697400919	0.929720528338111
FBgn0000307	FlyBase	chif	protein_coding	-0.199415757926754	0.528949047274943
FBgn0000308	FlyBase	chic	protein_coding	-0.162607888061887	0.34520946515237
FBgn0000316	FlyBase	cin	protein_coding	0.110111298393277	0.62121110407357
FBgn0000317	FlyBase	ck	protein_coding	0.0506577770640353	0.911035090333446
FBgn0000318	FlyBase	cl	protein_coding	0.135069545768904	0.569968168152391
FBgn0000319	FlyBase	Chc	protein_coding	0.0962274381458654	0.813593128188064
FBgn0000320	FlyBase	eya	protein_coding	0.14571530911052	0.461454473075224
FBgn0000326	FlyBase	clt	protein_coding	0.220962354801818	0.483316740376913
FBgn0000330	FlyBase	cm	protein_coding	0.0604823374642934	0.829779000773146
FBgn0000337	FlyBase	cn	protein_coding	-0.774442351411075	0.166812601875944
FBgn0000339	FlyBase	cni	protein_coding	0.065238177084476	0.8039930556971
FBgn0000346	FlyBase	comt	protein_coding	0.0836624593277642	0.831424640758947
FBgn0000351	FlyBase	cort	protein_coding	-0.16002990842204	0.777216386900211
FBgn0000352	FlyBase	cos	protein_coding	-0.0031561158316979	0.995993480781551
FBgn0000355	FlyBase	Cp15	protein_coding	-0.183265736781051	0.576540044535304
FBgn0000357	FlyBase	Cp18	protein_coding	-0.727643399381594	0.0731340580444149
FBgn0000358	FlyBase	Cp19	protein_coding	1.31877514878173	0.203675400620953
FBgn0000370	FlyBase	crc	protein_coding	0.116949091269005	0.740544368325085
FBgn0000376	FlyBase	crm	protein_coding	-0.265306091934935	0.23371218753459
FBgn0000377	FlyBase	crn	protein_coding	-0.0979846158019892	0.728137258089704
FBgn0000382	FlyBase	csw	protein_coding	-0.11822044218781	0.780716203602824
FBgn0000384	FlyBase	cta	protein_coding	-0.134434935924362	0.511672146870524
FBgn0000394	FlyBase	cv	protein_coding	0.235293127385906	0.435730620709648
FBgn0000395	FlyBase	cv-2	protein_coding	0.0855628653032493	0.789471492076333
FBgn0000404	FlyBase	CycA	protein_coding	0.0949863108898855	0.789053989494367
FBgn0000405	FlyBase	CycB	protein_coding	0.0465664059555121	0.925794964532547
FBgn0000406	FlyBase	Cyt-b5-r	protein_coding	0.28428628854856	0.648127328671456
FBgn0000411	FlyBase	D	protein_coding	-0.155975313716842	0.370184966286815
FBgn0000412	FlyBase	D1	protein_coding	-0.00373831584365151	0.992731995040072
FBgn0000414	FlyBase	Dab	protein_coding	-0.398175411159879	0.296094759837941
FBgn0000416	FlyBase	Sap-r	protein_coding	0.0610400058661675	0.892797062467195
FBgn0000422	FlyBase	Ddc	protein_coding	-0.182958442212274	0.484509112326211
FBgn0000426	FlyBase	SmF	protein_coding	-0.0222333719548006	0.95994860253287
FBgn0000427	FlyBase	dec-1	protein_coding	-0.593213831138361	0.0654996658100514
FBgn0000439	FlyBase	Dfd	protein_coding	-0.15163345648311	0.805472230101164
FBgn0000442	FlyBase	Pkg21D	protein_coding	-0.215485421202449	0.237839014060173
FBgn0000447	FlyBase	Dhod	protein_coding	0.0263442606948533	0.95078472687771
FBgn0000448	FlyBase	Hr3	protein_coding	-0.180068541369361	0.424793671239879
FBgn0000449	FlyBase	dib	protein_coding	-0.0303122946845488	0.982933439527676
FBgn0000451	FlyBase	ect	protein_coding	-0.405735857584124	0.177552821496911
FBgn0000454	FlyBase	Dip-B	protein_coding	0.109041917894874	0.642923517582542
FBgn0000455	FlyBase	Dip-C	protein_coding	0.163906585075426	0.325607319341589
FBgn0000459	FlyBase	disco	protein_coding	-0.0962148475525375	0.836922607704316
FBgn0000463	FlyBase	Dl	protein_coding	0.0127844349728006	0.982933439527676
FBgn0000464	FlyBase	Lar	protein_coding	-0.370368596560077	0.127277765053648
FBgn0000473	FlyBase	Cyp6a2	protein_coding	-0.318857944796139	0.392987164209722
FBgn0000477	FlyBase	DNaseII	protein_coding	-0.161252971251639	0.706076217912283
FBgn0000479	FlyBase	dnc	protein_coding	-0.235278733073383	0.508522962088204
FBgn0000482	FlyBase	dor	protein_coding	0.0485117393459388	0.877352343194655
FBgn0000489	FlyBase	Pka-C3	protein_coding	-0.197735450245896	0.278778335627568
FBgn0000490	FlyBase	dpp	protein_coding	0.343850624928664	0.194905053363927
FBgn0000492	FlyBase	Dr	protein_coding	-0.183831270645466	0.405066729299643
FBgn0000499	FlyBase	dsh	protein_coding	0.0399343593663443	0.904590244649374
FBgn0000500	FlyBase	Dsk	protein_coding	-0.904306883784458	0.00174430210589943
FBgn0000504	FlyBase	dsx	protein_coding	0.0456493758247576	0.914391867007728
FBgn0000520	FlyBase	dwg	protein_coding	0.0258422448375748	0.945594602696962
FBgn0000524	FlyBase	dx	protein_coding	0.0070246582344974	0.990455644071841
FBgn0000527	FlyBase	e	protein_coding	1.73658546524626	0.00279322969334022
FBgn0000529	FlyBase	bsh	protein_coding	-0.132088401420029	0.897503443465946
FBgn0000533	FlyBase	ea	protein_coding	-0.000533838204139017	1
FBgn0000535	FlyBase	eag	protein_coding	-0.2782175820098	0.587167196809548
FBgn0000536	FlyBase	eas	protein_coding	-0.00516653943952897	0.992077576156135
FBgn0000541	FlyBase	E(bx)	protein_coding	-0.0767302299450733	0.793236074146863
FBgn0000542	FlyBase	ec	protein_coding	0.224068803042581	0.566560117816674
FBgn0000543	FlyBase	ecd	protein_coding	0.0828608368277475	0.779983319049385
FBgn0000546	FlyBase	EcR	protein_coding	-0.0896777681898615	0.860622863518655
FBgn0000547	FlyBase	ed	protein_coding	0.246004249761023	0.537015148329613
FBgn0000551	FlyBase	Edg78E	protein_coding	-0.432592377980474	0.505034793133972
FBgn0000557	FlyBase	eEF1alpha2	protein_coding	0.12424037286739	0.796671305945327
FBgn0000559	FlyBase	eEF2	protein_coding	0.125354737028131	0.740455166832298
FBgn0000560	FlyBase	eg	protein_coding	0.134250615059722	0.693665266412319
FBgn0000562	FlyBase	egl	protein_coding	-0.174727548919892	0.464863884494952
FBgn0000565	FlyBase	MsrA	protein_coding	0.586572152364608	0.00671090106545416
FBgn0000566	FlyBase	Eip55E	protein_coding	-0.251489278276765	0.221880878352023
FBgn0000567	FlyBase	Eip74EF	protein_coding	-0.0147861375674895	0.97104462336305
FBgn0000568	FlyBase	Eip75B	protein_coding	-0.135905183179279	0.733243777772913
FBgn0000575	FlyBase	emc	protein_coding	-0.185851264869752	0.50670401921504
FBgn0000576	FlyBase	ems	protein_coding	0.00315188862389627	0.996756613653025
FBgn0000577	FlyBase	en	protein_coding	-0.419388554411217	0.0648018324288933
FBgn0000578	FlyBase	ena	protein_coding	0.0165701999773509	0.973561175501772
FBgn0000579	FlyBase	Eno	protein_coding	0.969661664302926	0.00361588402440861
FBgn0000581	FlyBase	E(Pc)	protein_coding	-0.0825120234662376	0.802472667764228
FBgn0000588	FlyBase	esc	protein_coding	-0.0134514811158327	0.975627428500914
FBgn0000592	FlyBase	Est-6	protein_coding	0.319122931135824	0.214944245307382
FBgn0000594	FlyBase	Est-P	protein_coding	2.45612047859654	0.000172965642098934
FBgn0000606	FlyBase	eve	protein_coding	0.122969951086115	0.940022395067096
FBgn0000611	FlyBase	exd	protein_coding	0.029844925894844	0.941321906166649
FBgn0000615	FlyBase	exu	protein_coding	0.0543129764374108	0.904481725619176
FBgn0000617	FlyBase	e(y)1	protein_coding	0.0119480854795063	0.976099037639089
FBgn0000618	FlyBase	e(y)2	protein_coding	0.0680599142101563	0.886939390632874
FBgn0000625	FlyBase	eyg	protein_coding	0.0673422649554446	0.912477169028451
FBgn0000629	FlyBase	E(z)	protein_coding	-0.265265514125209	0.110761655766732
FBgn0000633	FlyBase	CG17716	protein_coding	-0.145593813638773	0.800491330596765
FBgn0000635	FlyBase	Fas2	protein_coding	-0.0897308218647012	0.763568996672924
FBgn0000636	FlyBase	Fas3	protein_coding	0.0579348330352662	0.82608440688228
FBgn0000639	FlyBase	Fbp1	protein_coding	3.25780050924675	0.0140757924173903
FBgn0000640	FlyBase	Fbp2	protein_coding	0.681133808220508	0.460186365353215
FBgn0000644	FlyBase	Fcp3C	protein_coding	-0.535225681815199	0.299906537803433
FBgn0000658	FlyBase	fj	protein_coding	1.27105741153058	0.00162833945667541
FBgn0000659	FlyBase	fkh	protein_coding	-0.503329789276055	0.00673616520216798
FBgn0000662	FlyBase	fl(2)d	protein_coding	-0.175517389225374	0.40264968646773
FBgn0000667	FlyBase	Actn	protein_coding	0.826972356024047	0.0180912003991747
FBgn0000709	FlyBase	fliI	protein_coding	-0.11536854135719	0.720910894286106
FBgn0000711	FlyBase	flw	protein_coding	-0.0639971859986607	0.890641368821702
FBgn0000715	FlyBase	FMRFa	protein_coding	-0.834581902595941	0.0020715603766038
FBgn0000719	FlyBase	fog	protein_coding	0.0602007132846141	0.891974378366733
FBgn0000721	FlyBase	for	protein_coding	0.205262896139084	0.5431402047441
FBgn0000723	FlyBase	FER	protein_coding	-0.272172483347012	0.24033742531726
FBgn0000808	FlyBase	gd	protein_coding	-0.472472460109448	0.485418237206866
FBgn0000810	FlyBase	fs(1)K10	protein_coding	-0.111462751240852	0.582365638402192
FBgn0000826	FlyBase	png	protein_coding	-0.236164423938855	0.639430442826673
FBgn0000927	FlyBase	fs(1)Ya	protein_coding	-0.14868195481963	0.790149425429953
FBgn0000928	FlyBase	fs(1)Yb	protein_coding	0.183706169000462	0.693740833560412
FBgn0000964	FlyBase	tj	protein_coding	-0.239584255993098	0.649894799877095
FBgn0000996	FlyBase	dup	protein_coding	0.055928093075698	0.884852137235978
FBgn0001075	FlyBase	ft	protein_coding	-0.318065635618822	0.101066239507222
FBgn0001077	FlyBase	ftz	protein_coding	-0.671275884528938	0.0576956830256823
FBgn0001078	FlyBase	ftz-f1	protein_coding	-0.0876721085611307	0.811691706926019
FBgn0001079	FlyBase	fu	protein_coding	-0.0244386056763811	0.95994860253287
FBgn0001083	FlyBase	fw	protein_coding	0.866972463721698	0.0276282597780154
FBgn0001084	FlyBase	fy	protein_coding	0.0344724833344177	0.946542732563147
FBgn0001085	FlyBase	fz	protein_coding	-0.0783660499514782	0.853819147607544
FBgn0001086	FlyBase	fzy	protein_coding	0.139052083555796	0.746764809786563
FBgn0001087	FlyBase	g	protein_coding	-0.198266866273588	0.344116454322751
FBgn0001089	FlyBase	Gal	protein_coding	0.0365327429822861	0.912477169028451
FBgn0001090	FlyBase	bnb	protein_coding	0.556365231200829	0.140407403999304
FBgn0001091	FlyBase	Gapdh1	protein_coding	1.69290926596524	0.00014614718089389
FBgn0001092	FlyBase	Gapdh2	protein_coding	0.778597924913552	0.00428883823587119
FBgn0001098	FlyBase	Gdh	protein_coding	0.231527939120381	0.371245237950793
FBgn0001099	FlyBase	gdl	protein_coding	-0.186754328030515	0.567031619562522
FBgn0001104	FlyBase	Galphai	protein_coding	-0.0135242136313271	0.977953200543039
FBgn0001105	FlyBase	Gbeta13F	protein_coding	0.0754212604373972	0.825889331039817
FBgn0001108	FlyBase	DCTN1-p150	protein_coding	0.0334443853756383	0.925572051141841
FBgn0001112	FlyBase	Gld	protein_coding	-0.419417923115574	0.0483283684075375
FBgn0001114	FlyBase	Glt	protein_coding	0.70875703783514	0.197025406183361
FBgn0001120	FlyBase	gnu	protein_coding	-1.20918368149938	0.274200410686235
FBgn0001122	FlyBase	Galphao	protein_coding	-0.0905387931676932	0.884395503848225
FBgn0001123	FlyBase	Galphas	protein_coding	-0.060525938250165	0.849863790804206
FBgn0001124	FlyBase	Got1	protein_coding	0.0568781285008558	0.829861768246155
FBgn0001125	FlyBase	Got2	protein_coding	0.187620118095556	0.393700435340935
FBgn0001128	FlyBase	Gpdh1	protein_coding	0.915204892455075	0.00364943697757047
FBgn0001133	FlyBase	grau	protein_coding	-0.0322645548867538	0.932025356048627
FBgn0001134	FlyBase	Grd	protein_coding	0.512663347545894	0.523644917140734
FBgn0001137	FlyBase	grk	protein_coding	-0.354505270658695	0.215943627933424
FBgn0001138	FlyBase	grn	protein_coding	-0.0340798352072344	0.953119737944435
FBgn0001139	FlyBase	gro	protein_coding	-0.130155708306197	0.460295021320838
FBgn0001142	FlyBase	Gs1	protein_coding	0.476793308585651	0.0931345301056545
FBgn0001145	FlyBase	Gs2	protein_coding	0.639829346368631	0.0173385045074797
FBgn0001147	FlyBase	gsb-n	protein_coding	0.00494738708283784	0.992731995040072
FBgn0001148	FlyBase	gsb	protein_coding	0.415092964161351	0.223443167447964
FBgn0001149	FlyBase	GstD1	protein_coding	0.199924124987018	0.400276903432641
FBgn0001150	FlyBase	gt	protein_coding	-0.231542105475975	0.519729201970553
FBgn0001168	FlyBase	h	protein_coding	-0.0859906302490838	0.727670244304526
FBgn0001169	FlyBase	H	protein_coding	-0.0202170001349285	0.958081694879022
FBgn0001170	FlyBase	H2.0	protein_coding	-0.132986288372558	0.890194904501115
FBgn0001174	FlyBase	halo	protein_coding	-0.216229923285616	0.940022395067096
FBgn0001179	FlyBase	hay	protein_coding	-0.0286789716742434	0.929429737526178
FBgn0001180	FlyBase	hb	protein_coding	-0.347332197276956	0.359663897223106
FBgn0001185	FlyBase	her	protein_coding	-0.125684314701973	0.660235132233225
FBgn0001186	FlyBase	Hex-A	protein_coding	0.315485472796448	0.256525339636396
FBgn0001187	FlyBase	Hex-C	protein_coding	0.102243595439947	0.836384476999765
FBgn0001189	FlyBase	hfw	protein_coding	-0.0819186565511582	0.788730225501959
FBgn0001197	FlyBase	His2Av	protein_coding	-0.0811875210947978	0.741561778711113
FBgn0001202	FlyBase	hook	protein_coding	0.0249930714210287	0.935946283729303
FBgn0001206	FlyBase	Hmr	protein_coding	-0.0509080380001366	0.889410598963825
FBgn0001208	FlyBase	Hn	protein_coding	0.366651971498573	0.485481354016463
FBgn0001215	FlyBase	Hrb98DE	protein_coding	-0.167773080060803	0.445975538569338
FBgn0001216	FlyBase	Hsc70-1	protein_coding	0.273338956347146	0.121237450066188
FBgn0001217	FlyBase	Hsc70-2	protein_coding	-0.0162603588537055	0.978137045413591
FBgn0001218	FlyBase	Hsc70-3	protein_coding	-0.0463457429417898	0.886623068284129
FBgn0001220	FlyBase	Hsc70-5	protein_coding	0.189656444055271	0.322539300938906
FBgn0001222	FlyBase	Hsf	protein_coding	-0.130718204354262	0.486711517264659
FBgn0001224	FlyBase	Hsp23	protein_coding	0.301231954305452	0.220596150706487
FBgn0001225	FlyBase	Hsp26	protein_coding	0.148165253711191	0.704074387181192
FBgn0001226	FlyBase	Hsp27	protein_coding	0.09514305220896	0.799654818448577
FBgn0001227	FlyBase	Hsp67Ba	protein_coding	-0.00038599753054773	1
FBgn0001228	FlyBase	CG4456	protein_coding	0.14925016664264	0.662521958684075
FBgn0001229	FlyBase	Hsp67Bc	protein_coding	-0.107548033678823	0.80430382208182
FBgn0001230	FlyBase	Hsp68	protein_coding	0.127493860337773	0.676938906625143
FBgn0001233	FlyBase	Hsp83	protein_coding	0.123370823133745	0.582136796530827
FBgn0001235	FlyBase	hth	protein_coding	0.169436986385132	0.741527678361804
FBgn0001247	FlyBase	Ide	protein_coding	0.0955858967906495	0.700009756839701
FBgn0001248	FlyBase	Idh	protein_coding	0.0172980367407526	0.968611063881243
FBgn0001250	FlyBase	if	protein_coding	-0.0203804049564265	0.975092824491163
FBgn0001253	FlyBase	ImpE1	protein_coding	1.04727047609531	0.0615639792348749
FBgn0001255	FlyBase	ImpE3	protein_coding	-0.161182442563226	0.727604687719143
FBgn0001256	FlyBase	ImpL1	protein_coding	0.487547268152155	0.778887075042863
FBgn0001257	FlyBase	ImpL2	protein_coding	-0.691692680333653	0.00125414374848429
FBgn0001258	FlyBase	Ldh	protein_coding	0.13951337407983	0.457629634510836
FBgn0001259	FlyBase	in	protein_coding	0.259071175458972	0.642314891203175
FBgn0001263	FlyBase	inaD	protein_coding	-0.08559101856048	0.910489405610679
FBgn0001269	FlyBase	inv	protein_coding	0.0333983984729487	0.942118021024881
FBgn0001276	FlyBase	ix	protein_coding	-0.178117871311262	0.445975538569338
FBgn0001280	FlyBase	janA	protein_coding	0.013370459301974	0.976099037639089
FBgn0001281	FlyBase	janB	protein_coding	0.0926035624045254	0.810043427538295
FBgn0001285	FlyBase	Jon44E	protein_coding	-0.312139961724415	0.310055075250839
FBgn0001291	FlyBase	Jra	protein_coding	-0.266433401271133	0.0842580711986728
FBgn0001296	FlyBase	kar	protein_coding	0.353991010870558	0.0917481322147112
FBgn0001297	FlyBase	kay	protein_coding	-0.267336360733154	0.410727750243054
FBgn0001301	FlyBase	kel	protein_coding	0.00406909436756804	0.992731995040072
FBgn0001308	FlyBase	Khc	protein_coding	0.0678230991985533	0.857482321862184
FBgn0001311	FlyBase	kkv	protein_coding	1.11491160943046	0.000603409273842044
FBgn0001313	FlyBase	kl-2	protein_coding	-0.0286596433585802	0.9532146594447
FBgn0001316	FlyBase	klar	protein_coding	-0.153008352614478	0.462179669281609
FBgn0001319	FlyBase	kn	protein_coding	0.415798246193795	0.551243638786479
FBgn0001320	FlyBase	kni	protein_coding	-0.163836328841374	0.572008915557506
FBgn0001321	FlyBase	knk	protein_coding	-0.0455183388543695	0.954790632975693
FBgn0001323	FlyBase	knrl	protein_coding	-0.135579708339877	0.783920707500978
FBgn0001324	FlyBase	kto	protein_coding	0.00920851947579096	0.981716559917424
FBgn0001325	FlyBase	Kr	protein_coding	-0.19709331077909	0.564517430484827
FBgn0001330	FlyBase	kz	protein_coding	0.0208827581115716	0.958590137158835
FBgn0001341	FlyBase	Mybbp1A	protein_coding	-0.0141802297320415	0.978864746512479
FBgn0001404	FlyBase	egh	protein_coding	-0.115728332178819	0.726505968110662
FBgn0001491	FlyBase	l(1)10Bb	protein_coding	0.0716490666352038	0.795748666653487
FBgn0001565	FlyBase	Hlc	protein_coding	0.044853772897833	0.913025163152702
FBgn0001612	FlyBase	Grip91	protein_coding	-0.00808534590368342	0.985155987872689
FBgn0001624	FlyBase	dlg1	protein_coding	-0.0882797762504782	0.873653614207714
FBgn0001941	FlyBase	ifc	protein_coding	-0.143901542754486	0.524267608186042
FBgn0001942	FlyBase	eIF4A	protein_coding	0.0343378024598413	0.920896658226445
FBgn0001961	FlyBase	Arpc1	protein_coding	0.0241388051969986	0.935643515457907
FBgn0001965	FlyBase	Sos	protein_coding	-0.103863513693065	0.745442823320651
FBgn0001967	FlyBase	NimC3	protein_coding	-0.125122960561319	0.898298649025022
FBgn0001970	FlyBase	Pgant35A	protein_coding	-0.0533010478929564	0.857482321862184
FBgn0001977	FlyBase	CIAPIN1	protein_coding	0.0685844129658739	0.80126186474899
FBgn0001978	FlyBase	stc	protein_coding	0.0445023047448953	0.890899208758778
FBgn0001981	FlyBase	esg	protein_coding	-0.342962974141307	0.164137773049641
FBgn0001983	FlyBase	wor	protein_coding	-1.52924537937498	0.200024544617484
FBgn0001986	FlyBase	Mtr4	protein_coding	0.188058384277868	0.328758338461943
FBgn0001987	FlyBase	Gli	protein_coding	-0.195335589689042	0.405886376387601
FBgn0001989	FlyBase	ND-B17	protein_coding	0.807189291073257	0.000733780089587246
FBgn0001990	FlyBase	wek	protein_coding	-0.0062138466289234	0.990048220722343
FBgn0001991	FlyBase	Ca-alpha1D	protein_coding	-0.297035093497318	0.365849687741172
FBgn0001992	FlyBase	Cyp303a1	protein_coding	0.276480367821654	0.88461090065171
FBgn0001994	FlyBase	crp	protein_coding	-0.203017902800236	0.54771472574164
FBgn0001995	FlyBase	mRpL4	protein_coding	0.213098970013818	0.292316609061273
FBgn0002021	FlyBase	l(2)37Bb	protein_coding	0.332953449481066	0.0267939604732543
FBgn0002022	FlyBase	Catsup	protein_coding	0.00508086973773926	0.989474221878679
FBgn0002023	FlyBase	Lim3	protein_coding	-0.0372947772433941	0.918160259281866
FBgn0002031	FlyBase	l(2)37Cc	protein_coding	0.0699348058148696	0.776404184308313
FBgn0002036	FlyBase	CG10561	protein_coding	0.118153122932035	0.627436838935923
FBgn0002044	FlyBase	swm	protein_coding	0.00881341398314047	0.983020497292045
FBgn0002069	FlyBase	AspRS	protein_coding	0.137138478191547	0.693166489716097
FBgn0002121	FlyBase	l(2)gl	protein_coding	-0.426560867943282	0.0484301585994579
FBgn0002174	FlyBase	CG5504	protein_coding	0.11911295407895	0.619656768303305
FBgn0002183	FlyBase	dre4	protein_coding	0.130268212069025	0.610498535962689
FBgn0002283	FlyBase	l(3)73Ah	protein_coding	-0.06528626895142	0.803603108366327
FBgn0002284	FlyBase	Prosbeta6	protein_coding	-0.0647132940503946	0.802098642433532
FBgn0002306	FlyBase	sas	protein_coding	0.10204097860013	0.830090480026712
FBgn0002354	FlyBase	l(3)87Df	protein_coding	0.393429180945935	0.0335569459948615
FBgn0002413	FlyBase	dco	protein_coding	0.0198318246160022	0.954914183781432
FBgn0002431	FlyBase	hyd	protein_coding	-0.00698341104674882	0.989365564533346
FBgn0002440	FlyBase	l(3)mbn	protein_coding	-0.52749093091205	0.567526342790478
FBgn0002441	FlyBase	l(3)mbt	protein_coding	-0.000245591400418623	1
FBgn0002466	FlyBase	sti	protein_coding	-0.0968318890621886	0.802042316681249
FBgn0002521	FlyBase	pho	protein_coding	-0.0748018606780453	0.745611623789593
FBgn0002522	FlyBase	lab	protein_coding	0.0146331711620375	0.982933439527676
FBgn0002524	FlyBase	lace	protein_coding	-0.150738349658501	0.408829604955891
FBgn0002525	FlyBase	Lam	protein_coding	0.0918569358051618	0.748663639493956
FBgn0002526	FlyBase	LanA	protein_coding	0.799490549317724	0.0960948155872857
FBgn0002531	FlyBase	Lcp1	protein_coding	-0.262373164578477	0.228171145273325
FBgn0002533	FlyBase	Lcp2	protein_coding	0.987953281856622	0.204030039305541
FBgn0002542	FlyBase	lds	protein_coding	0.139052217884511	0.70776210135273
FBgn0002543	FlyBase	robo2	protein_coding	0.530098153541384	0.203937290585846
FBgn0002552	FlyBase	lin	protein_coding	0.0692397892662968	0.771443720235965
FBgn0002562	FlyBase	Lsp1alpha	protein_coding	3.26197860422351	0.000115788744994342
FBgn0002563	FlyBase	Lsp1beta	protein_coding	-0.294452690063667	0.50670401921504
FBgn0002564	FlyBase	Lsp1gamma	protein_coding	3.52940832161522	5.4020342499141e-05
FBgn0002565	FlyBase	Lsp2	protein_coding	-1.07627810697987	0.135162040168941
FBgn0002566	FlyBase	lt	protein_coding	-0.0625427709172548	0.828447339131595
FBgn0002567	FlyBase	Rab32	protein_coding	0.12298126559235	0.688632421222761
FBgn0002569	FlyBase	Mal-A2	protein_coding	-0.693588010267717	0.00186720920526241
FBgn0002570	FlyBase	Mal-A1	protein_coding	-0.782664991402902	0.00123701091141296
FBgn0002571	FlyBase	Mal-A3	protein_coding	-0.684273331788791	0.00138964735209666
FBgn0002573	FlyBase	sens	protein_coding	-0.278477546258167	0.244117482650778
FBgn0002576	FlyBase	lz	protein_coding	-0.0774038845759174	0.930366391239471
FBgn0002577	FlyBase	m	protein_coding	0.557515599374103	0.377590569827492
FBgn0002578	FlyBase	Kaz-m1	protein_coding	-0.0430452270043204	0.917404441454336
FBgn0002579	FlyBase	RpL36	protein_coding	0.0297585158842222	0.942269870036057
FBgn0002590	FlyBase	RpS5a	protein_coding	-0.0258526219383025	0.945831367929068
FBgn0002592	FlyBase	E(spl)m2-BFM	protein_coding	0.929344081231429	0.176428527401961
FBgn0002593	FlyBase	RpLP1	protein_coding	-0.147248847341293	0.528300673603492
FBgn0002609	FlyBase	E(spl)m3-HLH	protein_coding	-0.177606464333305	0.756206731876718
FBgn0002622	FlyBase	RpS3	protein_coding	-0.0385054458701456	0.918160259281866
FBgn0002626	FlyBase	RpL32	protein_coding	-0.0346875235089374	0.925706848965988
FBgn0002632	FlyBase	E(spl)m6-BFM	protein_coding	0.962707215109827	0.658952143356564
FBgn0002633	FlyBase	E(spl)m7-HLH	protein_coding	2.19737320419424	0.0528338274940871
FBgn0002638	FlyBase	Rcc1	protein_coding	0.0258619317683141	0.942118021024881
FBgn0002641	FlyBase	mal	protein_coding	-0.32575194160314	0.111506239893102
FBgn0002643	FlyBase	mam	protein_coding	-0.0760009906122652	0.864894560733103
FBgn0002645	FlyBase	Map205	protein_coding	0.145971207810245	0.474047776103081
FBgn0002673	FlyBase	twe	protein_coding	0.108201885368598	0.76761101190155
FBgn0002707	FlyBase	mei-9	protein_coding	-0.253534769234372	0.35834458993052
FBgn0002709	FlyBase	mei-218	protein_coding	-0.13156601128906	0.866204125380978
FBgn0002715	FlyBase	mei-S332	protein_coding	-0.0581834253832532	0.893245411009391
FBgn0002716	FlyBase	mei-W68	protein_coding	0.183297338611998	0.740759129393196
FBgn0002719	FlyBase	Men	protein_coding	0.0763391687330977	0.793404454870618
FBgn0002723	FlyBase	Met	protein_coding	-0.0835576622237399	0.867620986950557
FBgn0002732	FlyBase	E(spl)malpha-BFM	protein_coding	-0.859251068449904	0.0933937846020779
FBgn0002733	FlyBase	E(spl)mbeta-HLH	protein_coding	0.251668474471562	0.395577036561327
FBgn0002735	FlyBase	E(spl)mgamma-HLH	protein_coding	0.318643242425138	0.920751485453883
FBgn0002736	FlyBase	mago	protein_coding	-0.0934176216194584	0.754576234890141
FBgn0002772	FlyBase	Mlc1	protein_coding	1.57787317041947	5.4020342499141e-05
FBgn0002773	FlyBase	Mlc2	protein_coding	1.50815080023256	6.37819848897981e-05
FBgn0002774	FlyBase	mle	protein_coding	-0.092369850244799	0.77123576376612
FBgn0002775	FlyBase	msl-3	protein_coding	0.0397294222024601	0.894856476055824
FBgn0002778	FlyBase	mnd	protein_coding	0.191632245995641	0.306360674081893
FBgn0002780	FlyBase	mod	protein_coding	-0.0167863533999195	0.964425622706625
FBgn0002781	FlyBase	mod(mdg4)	protein_coding	-0.12476765556099	0.572570645973193
FBgn0002783	FlyBase	mor	protein_coding	-0.14633885614913	0.55259355699581
FBgn0002787	FlyBase	Rpn8	protein_coding	0.0779978438012899	0.731934420167683
FBgn0002789	FlyBase	Mp20	protein_coding	-0.207724307621694	0.271302558357506
FBgn0002791	FlyBase	mr	protein_coding	0.0861249550896362	0.701803586686852
FBgn0002838	FlyBase	ms(3)K81	protein_coding	0.0889257931143028	0.870937046579851
FBgn0002842	FlyBase	sa	protein_coding	0.276875855052576	0.300064294179893
FBgn0002855	FlyBase	Acp26Aa	protein_coding	0.721311524191019	0.0144562743202931
FBgn0002856	FlyBase	Acp26Ab	protein_coding	-0.349635322647568	0.245733246137376
FBgn0002862	FlyBase	Mst87F	protein_coding	0.142215088502855	0.706820425515416
FBgn0002863	FlyBase	Acp95EF	protein_coding	0.586685419571684	0.107130569555137
FBgn0002865	FlyBase	Mst98Ca	protein_coding	0.0733452027132071	0.869019237754251
FBgn0002868	FlyBase	MtnA	protein_coding	0.282205027347968	0.502583944439525
FBgn0002869	FlyBase	MtnB	protein_coding	0.475873849501469	0.620177344960342
FBgn0002872	FlyBase	mu2	protein_coding	0.167247887174038	0.547680458789543
FBgn0002873	FlyBase	mud	protein_coding	0.0732718911686043	0.856561059417019
FBgn0002878	FlyBase	mus101	protein_coding	-0.0164048040962165	0.969227497096627
FBgn0002887	FlyBase	mus201	protein_coding	0.0643758142162566	0.82608440688228
FBgn0002891	FlyBase	DNApol-zeta	protein_coding	-0.0370026066823599	0.922001402128359
FBgn0002899	FlyBase	mus301	protein_coding	-0.707694942260377	0.00802974854435991
FBgn0002901	FlyBase	mus304	protein_coding	0.0879745644444439	0.77467282122927
FBgn0002905	FlyBase	DNApol-theta	protein_coding	-0.20174835871378	0.434535617016552
FBgn0002906	FlyBase	Blm	protein_coding	-0.200712167099962	0.476181659111004
FBgn0002917	FlyBase	na	protein_coding	-0.0205007135918184	0.983300536629541
FBgn0002921	FlyBase	Atpalpha	protein_coding	0.0835756393390973	0.882478718725701
FBgn0002922	FlyBase	nau	protein_coding	-0.395140992989643	0.133205939441232
FBgn0002924	FlyBase	ncd	protein_coding	0.0663294653805082	0.858754603555077
FBgn0002926	FlyBase	ndl	protein_coding	0.0216665826485232	0.985064082075032
FBgn0002930	FlyBase	nec	protein_coding	0.159096701060964	0.742043953504317
FBgn0002931	FlyBase	net	protein_coding	0.133534878563719	0.546847158026842
FBgn0002932	FlyBase	neur	protein_coding	-0.00394229275181278	0.992731995040072
FBgn0002936	FlyBase	ninaA	protein_coding	0.04785745475751	0.931581694776483
FBgn0002937	FlyBase	ninaB	protein_coding	0.299471616204936	0.451734445364782
FBgn0002938	FlyBase	ninaC	protein_coding	0.240501019146601	0.727580601283655
FBgn0002939	FlyBase	ninaD	protein_coding	0.088185387708287	0.849635400543095
FBgn0002940	FlyBase	ninaE	protein_coding	-0.390163617698393	0.289103012142232
FBgn0002941	FlyBase	slou	protein_coding	-0.344163835826924	0.456455925799757
FBgn0002945	FlyBase	nkd	protein_coding	-0.360743889771826	0.224228343767089
FBgn0002948	FlyBase	nod	protein_coding	-0.224324296354854	0.569287323918136
FBgn0002962	FlyBase	nos	protein_coding	-0.483351200337674	0.263938727886706
FBgn0002973	FlyBase	numb	protein_coding	-0.0484216444046624	0.861088799876279
FBgn0002985	FlyBase	odd	protein_coding	-0.314952037445731	0.0684131166392539
FBgn0002989	FlyBase	okr	protein_coding	-0.0743342611291688	0.845639145658684
FBgn0003002	FlyBase	opa	protein_coding	0.241571813966583	0.468263790962022
FBgn0003008	FlyBase	or	protein_coding	0.0974008480522073	0.737698692398065
FBgn0003009	FlyBase	ord	protein_coding	0.0390630722061977	0.921104678809612
FBgn0003011	FlyBase	ort	protein_coding	0.252306156486963	0.578771329083414
FBgn0003016	FlyBase	osp	protein_coding	-0.05624877558251	0.912477169028451
FBgn0003023	FlyBase	otu	protein_coding	-0.102217233345538	0.836274644788615
FBgn0003028	FlyBase	ovo	protein_coding	-0.00794414180582451	0.992731995040072
FBgn0003034	FlyBase	SP	protein_coding	0.206970446743184	0.643207298173644
FBgn0003041	FlyBase	pbl	protein_coding	0.0255763633985034	0.940159867426421
FBgn0003042	FlyBase	Pc	protein_coding	-0.114110858023022	0.719663184930333
FBgn0003044	FlyBase	Pcl	protein_coding	0.0782292938009971	0.789449089866247
FBgn0003046	FlyBase	Pcp	protein_coding	1.13766559436689	0.0652791211895203
FBgn0003048	FlyBase	pcx	protein_coding	0.0724157678516191	0.836274644788615
FBgn0003053	FlyBase	peb	protein_coding	-0.118925766307566	0.558742983305673
FBgn0003060	FlyBase	CG9757	protein_coding	0.333421053289715	0.88086853513041
FBgn0003062	FlyBase	Fib	protein_coding	-0.00223400126283663	0.995993480781551
FBgn0003065	FlyBase	CG2150	protein_coding	-0.759352623151377	0.651763200947165
FBgn0003068	FlyBase	per	protein_coding	-0.25225475605583	0.40005262863725
FBgn0003071	FlyBase	Pfk	protein_coding	0.585928271835872	0.00976215307550513
FBgn0003074	FlyBase	Pgi	protein_coding	0.507927057315391	0.0135859505910255
FBgn0003076	FlyBase	Pgm1	protein_coding	0.337894970079871	0.279819713451913
FBgn0003079	FlyBase	Raf	protein_coding	-0.133381406783205	0.639472587952655
FBgn0003082	FlyBase	phr	protein_coding	0.0163874746977848	0.968611063881243
FBgn0003087	FlyBase	pim	protein_coding	0.0814470129553494	0.854198432774806
FBgn0003089	FlyBase	pip	protein_coding	0.217113840159028	0.692951012505949
FBgn0003090	FlyBase	pk	protein_coding	-0.0823804608081297	0.834243536158243
FBgn0003091	FlyBase	Pkc53E	protein_coding	-0.215541050193755	0.536891886475907
FBgn0003093	FlyBase	Pkc98E	protein_coding	-0.145625753384062	0.704163462120358
FBgn0003114	FlyBase	plu	protein_coding	-0.927814701946545	0.291629104324847
FBgn0003116	FlyBase	pn	protein_coding	0.19951466834682	0.292470171825318
FBgn0003117	FlyBase	pnr	protein_coding	1.05418424426444	0.0111307763077281
FBgn0003118	FlyBase	pnt	protein_coding	0.0515935777915717	0.897503443465946
FBgn0003124	FlyBase	polo	protein_coding	0.0391759964915922	0.937182157373641
FBgn0003129	FlyBase	Poxm	protein_coding	-0.155418088006836	0.693665266412319
FBgn0003130	FlyBase	Poxn	protein_coding	-0.651899959843157	0.388679380408442
FBgn0003132	FlyBase	Pp1-13C	protein_coding	0.109633444510083	0.710045105801964
FBgn0003134	FlyBase	Pp1alpha-96A	protein_coding	-0.158735807767776	0.537281056713497
FBgn0003137	FlyBase	Ppn	protein_coding	1.30002118450005	0.0166996862155156
FBgn0003139	FlyBase	PpV	protein_coding	-0.00959770608672232	0.983730517023124
FBgn0003140	FlyBase	PpY-55A	protein_coding	0.0421494873222727	0.929102881518351
FBgn0003141	FlyBase	pr	protein_coding	0.428000107159918	0.0413440297439233
FBgn0003145	FlyBase	prd	protein_coding	-0.0178623539896495	0.956006906873059
FBgn0003149	FlyBase	Prm	protein_coding	0.702281722374774	0.0305987103841555
FBgn0003159	FlyBase	CG2841	protein_coding	-0.0351632499139133	0.918160259281866
FBgn0003162	FlyBase	Pu	protein_coding	0.982532911093625	0.0040738265019705
FBgn0003165	FlyBase	pum	protein_coding	0.0354512647136413	0.958081694879022
FBgn0003169	FlyBase	put	protein_coding	-0.250108932219024	0.204083881798132
FBgn0003174	FlyBase	pwn	protein_coding	0.290206109856235	0.447465132224999
FBgn0003175	FlyBase	px	protein_coding	-0.351407323088931	0.0614483457818536
FBgn0003187	FlyBase	qua	protein_coding	0.00650594779629221	0.991531712110867
FBgn0003189	FlyBase	r	protein_coding	0.0143573018364673	0.973558308097757
FBgn0003204	FlyBase	ras	protein_coding	-0.0184458550106263	0.968774848686607
FBgn0003205	FlyBase	Ras85D	protein_coding	-0.0459217192934647	0.919642109071325
FBgn0003206	FlyBase	Ras64B	protein_coding	0.0843795138597412	0.711388534913514
FBgn0003209	FlyBase	raw	protein_coding	-0.215793974898913	0.35834458993052
FBgn0003210	FlyBase	rb	protein_coding	0.00523092839523721	0.990455644071841
FBgn0003218	FlyBase	rdgB	protein_coding	-0.0914015756618994	0.711893818247096
FBgn0003227	FlyBase	rec	protein_coding	-0.0202242073586945	0.973785551004943
FBgn0003231	FlyBase	ref(2)P	protein_coding	0.244393061816465	0.26616705268547
FBgn0003248	FlyBase	Rh2	protein_coding	0.00542852953196967	0.995993480781551
FBgn0003249	FlyBase	Rh3	protein_coding	-0.349874455950783	0.382485832650703
FBgn0003250	FlyBase	Rh4	protein_coding	0.0759510159480206	0.893245411009391
FBgn0003254	FlyBase	rib	protein_coding	-0.028154498718377	0.956393340020912
FBgn0003255	FlyBase	rk	protein_coding	-0.326276983839436	0.453435055688779
FBgn0003256	FlyBase	rl	protein_coding	-0.0976297526259288	0.740400012615834
FBgn0003257	FlyBase	r-l	protein_coding	-0.0374537531705905	0.937721606662903
FBgn0003261	FlyBase	Rm62	protein_coding	-0.172202218366828	0.479156712674567
FBgn0003267	FlyBase	ro	protein_coding	-0.374480209416098	0.7278328987393
FBgn0003268	FlyBase	rod	protein_coding	-0.258124676688099	0.256276497270945
FBgn0003274	FlyBase	RpLP2	protein_coding	0.0917560808718532	0.769479982083845
FBgn0003275	FlyBase	RpII18	protein_coding	0.0470618460407611	0.895349319557165
FBgn0003277	FlyBase	RpII215	protein_coding	-0.112008905159822	0.746764809786563
FBgn0003278	FlyBase	RpI135	protein_coding	-0.116400839512832	0.707727048096409
FBgn0003279	FlyBase	RpL4	protein_coding	-0.0946303066870096	0.739860500507828
FBgn0003285	FlyBase	rst	protein_coding	-0.00827436473719945	0.992628736425136
FBgn0003292	FlyBase	rt	protein_coding	-0.0951374906612461	0.899884653029222
FBgn0003295	FlyBase	ru	protein_coding	-0.337179801103542	0.342159859701743
FBgn0003300	FlyBase	run	protein_coding	-0.59382183801614	0.321664200269849
FBgn0003301	FlyBase	rut	protein_coding	-0.248790916725298	0.53853341393347
FBgn0003302	FlyBase	rux	protein_coding	-0.0348328284024651	0.933735734411573
FBgn0003308	FlyBase	ry	protein_coding	-0.0912590402094808	0.806089961304375
FBgn0003310	FlyBase	S	protein_coding	-0.00652115755271522	0.986976619161446
FBgn0003312	FlyBase	sad	protein_coding	-0.268636910704926	0.60881134515674
FBgn0003317	FlyBase	sax	protein_coding	-0.0526037386266637	0.831804290134093
FBgn0003319	FlyBase	Sb	protein_coding	0.610177237059988	0.197455359274726
FBgn0003321	FlyBase	sbr	protein_coding	-0.0973812944040897	0.642272644724834
FBgn0003326	FlyBase	sca	protein_coding	-0.299179569817242	0.413209194544593
FBgn0003330	FlyBase	Sce	protein_coding	0.087074324795926	0.746764809786563
FBgn0003334	FlyBase	Scm	protein_coding	0.0900833928221227	0.75738349097398
FBgn0003339	FlyBase	Scr	protein_coding	-0.216485656595043	0.6905981352469
FBgn0003345	FlyBase	sd	protein_coding	-0.194533130698055	0.367324001191535
FBgn0003346	FlyBase	RanGAP	protein_coding	-1.11385040768214	2.60178646765081e-05
FBgn0003353	FlyBase	sei	protein_coding	-0.203367284019615	0.412136761116624
FBgn0003356	FlyBase	Jon99Cii	protein_coding	0.891874879674216	0.00966233135733575
FBgn0003357	FlyBase	Jon99Ciii	protein_coding	0.84969309554651	0.00976215307550513
FBgn0003358	FlyBase	Jon99Ci	protein_coding	0.00788103509510203	0.991021339019682
FBgn0003360	FlyBase	sesB	protein_coding	1.45523053158642	0.000144726487616609
FBgn0003366	FlyBase	sev	protein_coding	-0.00251676038109117	0.998643683775338
FBgn0003371	FlyBase	sgg	protein_coding	0.100750045984451	0.786928411201469
FBgn0003372	FlyBase	Sgs1	protein_coding	-0.63821601580055	0.71950817998288
FBgn0003380	FlyBase	Sh	protein_coding	-0.214100327517678	0.711893818247096
FBgn0003382	FlyBase	sha	protein_coding	-0.850047355561064	0.0348239985932653
FBgn0003386	FlyBase	Shaw	protein_coding	-0.375210741291555	0.127705501375847
FBgn0003388	FlyBase	shd	protein_coding	0.0210970365441872	0.969304007176664
FBgn0003390	FlyBase	shf	protein_coding	0.411225369346504	0.156101047453605
FBgn0003391	FlyBase	shg	protein_coding	-0.0692855490324955	0.833243446336448
FBgn0003392	FlyBase	shi	protein_coding	-0.00384290547093885	0.99527033677053
FBgn0003396	FlyBase	shn	protein_coding	-0.0266496545676739	0.96166194282408
FBgn0003401	FlyBase	shu	protein_coding	-0.165908738001209	0.634211092580393
FBgn0003410	FlyBase	sina	protein_coding	0.0776729744336434	0.788149698376803
FBgn0003411	FlyBase	sisA	protein_coding	1.33862706159575	0.00694823311519241
FBgn0003415	FlyBase	skd	protein_coding	-0.134227586288322	0.640480387304671
FBgn0003416	FlyBase	sl	protein_coding	-0.210433863850712	0.343754727856007
FBgn0003423	FlyBase	slgA	protein_coding	0.0392689761569072	0.929744015647401
FBgn0003429	FlyBase	slo	protein_coding	-0.298256027222868	0.443481897392694
FBgn0003430	FlyBase	slp1	protein_coding	0.0574297278838067	0.942118021024881
FBgn0003435	FlyBase	sm	protein_coding	0.0216387345565387	0.96018488794707
FBgn0003444	FlyBase	smo	protein_coding	0.0540322196336344	0.891590279944573
FBgn0003447	FlyBase	sn	protein_coding	0.261086403587101	0.34903950909752
FBgn0003448	FlyBase	sna	protein_coding	0.121215621485357	0.958081694879022
FBgn0003449	FlyBase	snf	protein_coding	0.048687263770735	0.869593794926126
FBgn0003450	FlyBase	snk	protein_coding	-0.442744690186306	0.324565597770988
FBgn0003459	FlyBase	stwl	protein_coding	-0.00589981580431641	0.990496346710183
FBgn0003460	FlyBase	so	protein_coding	-0.113570055346269	0.755595949247316
FBgn0003462	FlyBase	Sod1	protein_coding	0.0253701136757647	0.945066147477674
FBgn0003463	FlyBase	sog	protein_coding	-0.289887576431005	0.428085973657008
FBgn0003464	FlyBase	sol	protein_coding	-0.240179732010456	0.289774871303131
FBgn0003475	FlyBase	spir	protein_coding	-0.0108849676929299	0.981679530834581
FBgn0003479	FlyBase	spn-A	protein_coding	-0.0372823745642413	0.917368007686702
FBgn0003480	FlyBase	spn-B	protein_coding	-0.0355237948905974	0.955499860948914
FBgn0003482	FlyBase	spn-D	protein_coding	-0.469549473938362	0.225496734425219
FBgn0003483	FlyBase	spn-E	protein_coding	0.0394933687086266	0.94428703608799
FBgn0003495	FlyBase	spz	protein_coding	0.076838074545185	0.830188528298457
FBgn0003499	FlyBase	sr	protein_coding	0.231187707172602	0.597413732674159
FBgn0003502	FlyBase	Btk29A	protein_coding	0.374594750016737	0.140407403999304
FBgn0003507	FlyBase	srp	protein_coding	0.339642698109867	0.143419966981567
FBgn0003512	FlyBase	Sry-delta	protein_coding	0.0200240193880779	0.949392033125774
FBgn0003513	FlyBase	ss	protein_coding	-0.567133345051475	0.0341537778015752
FBgn0003514	FlyBase	sqh	protein_coding	-0.0937825621078108	0.706876552120255
FBgn0003515	FlyBase	st	protein_coding	-0.179672525277848	0.626104398903303
FBgn0003517	FlyBase	sta	protein_coding	-0.280113394362683	0.129937526921633
FBgn0003520	FlyBase	stau	protein_coding	-0.0259482195249518	0.969825235760881
FBgn0003525	FlyBase	stg	protein_coding	0.462699633363354	0.226455001197419
FBgn0003527	FlyBase	stil	protein_coding	-0.0239199087193581	0.956393340020912
FBgn0003545	FlyBase	sub	protein_coding	0.0689329289535423	0.869103556973052
FBgn0003557	FlyBase	Su(dx)	protein_coding	-0.0267910320567457	0.951269407353277
FBgn0003559	FlyBase	su(f)	protein_coding	-0.247738580527521	0.183263624076855
FBgn0003567	FlyBase	su(Hw)	protein_coding	0.212538661011884	0.218647801763333
FBgn0003575	FlyBase	su(sable)	protein_coding	-0.217169343974821	0.20141299429579
FBgn0003598	FlyBase	Su(var)3-7	protein_coding	-0.0459180906252752	0.895349319557165
FBgn0003607	FlyBase	Su(var)205	protein_coding	-0.0874191397938411	0.71080811215869
FBgn0003612	FlyBase	Su(var)2-10	protein_coding	0.0882871783719223	0.695083009397642
FBgn0003638	FlyBase	su(w[a])	protein_coding	-0.185562870863881	0.306360674081893
FBgn0003651	FlyBase	svp	protein_coding	0.262830175657811	0.37909420073259
FBgn0003654	FlyBase	sw	protein_coding	-0.00127330032284886	0.998643683775338
FBgn0003655	FlyBase	swa	protein_coding	-0.731502439885606	0.0905690279659956
FBgn0003656	FlyBase	sws	protein_coding	0.0091841643353852	0.982933439527676
FBgn0003660	FlyBase	Syb	protein_coding	-0.0083410034711248	0.984134985206475
FBgn0003676	FlyBase	CCT1	protein_coding	-0.0721863260914964	0.754294016496968
FBgn0003687	FlyBase	Tbp	protein_coding	-0.0128803300143918	0.973992158102927
FBgn0003701	FlyBase	thr	protein_coding	0.183304962239258	0.526229273795878
FBgn0003710	FlyBase	tipE	protein_coding	-0.100378389872458	0.82716435424166
FBgn0003714	FlyBase	tko	protein_coding	0.345264945577958	0.0574745718288537
FBgn0003716	FlyBase	tkv	protein_coding	-0.120984675978611	0.659281260391845
FBgn0003719	FlyBase	tld	protein_coding	-0.525936810062819	0.108813441706113
FBgn0003721	FlyBase	Tm1	protein_coding	0.957450791212094	0.000367922549890246
FBgn0003731	FlyBase	Egfr	protein_coding	0.0499943579440435	0.909551040014931
FBgn0003733	FlyBase	tor	protein_coding	0.0417996754831952	0.921104678809612
FBgn0003741	FlyBase	tra	protein_coding	-0.0715855302146923	0.80561214687858
FBgn0003742	FlyBase	tra2	protein_coding	0.00265556386322133	0.99562935493714
FBgn0003744	FlyBase	trc	protein_coding	0.0614378035757586	0.866629959486681
FBgn0003747	FlyBase	Gr5a	protein_coding	-0.108529664310236	0.946412596135554
FBgn0003748	FlyBase	Treh	protein_coding	-0.323378296768645	0.0739592830003623
FBgn0003751	FlyBase	trk	protein_coding	-0.624421000976957	0.362860943734406
FBgn0003861	FlyBase	trp	protein_coding	0.35534308536062	0.548733377121863
FBgn0003862	FlyBase	trx	protein_coding	-0.236628165415781	0.446146083504328
FBgn0003863	FlyBase	alphaTry	protein_coding	-0.252159790569234	0.350648023328678
FBgn0003866	FlyBase	tsh	protein_coding	-0.109973063703704	0.71928553259964
FBgn0003867	FlyBase	tsl	protein_coding	0.448241292457851	0.0790122766888186
FBgn0003870	FlyBase	ttk	protein_coding	0.0389469573932422	0.906711403044946
FBgn0003882	FlyBase	tub	protein_coding	0.00349393251238078	0.995157536801922
FBgn0003884	FlyBase	alphaTub84B	protein_coding	-0.0152152557665214	0.968611063881243
FBgn0003885	FlyBase	alphaTub84D	protein_coding	0.0613327725860081	0.84356229848446
FBgn0003886	FlyBase	alphaTub85E	protein_coding	0.488446105422219	0.0133842880729455
FBgn0003888	FlyBase	betaTub60D	protein_coding	0.0583577060821967	0.840398406477955
FBgn0003889	FlyBase	betaTub85D	protein_coding	0.0377322907875967	0.942707937699461
FBgn0003890	FlyBase	betaTub97EF	protein_coding	0.0647322350883591	0.852634634075547
FBgn0003891	FlyBase	tud	protein_coding	-0.121648425284429	0.807013301056904
FBgn0003892	FlyBase	ptc	protein_coding	-0.333177169915369	0.102029703367517
FBgn0003896	FlyBase	tup	protein_coding	-0.0590536614250187	0.920731498611115
FBgn0003900	FlyBase	twi	protein_coding	-0.453104759897502	0.0554477396041204
FBgn0003941	FlyBase	RpL40	protein_coding	-0.0804252328277594	0.770505677894103
FBgn0003942	FlyBase	RpS27A	protein_coding	0.0428087761590164	0.913749668794162
FBgn0003943	FlyBase	Ubi-p63E	protein_coding	0.178001119439121	0.467522894902312
FBgn0003944	FlyBase	Ubx	protein_coding	0.164023387281583	0.671069908607941
FBgn0003950	FlyBase	unc	protein_coding	0.160429574389397	0.692111337338232
FBgn0003961	FlyBase	Uro	protein_coding	-0.442884887761468	0.522821479758839
FBgn0003963	FlyBase	ush	protein_coding	0.146825059518344	0.586938200067068
FBgn0003964	FlyBase	usp	protein_coding	-0.0353011608428817	0.928580682703072
FBgn0003965	FlyBase	v	protein_coding	-0.0618413391512638	0.927600817079097
FBgn0003969	FlyBase	vap	protein_coding	-0.186336693127559	0.37909420073259
FBgn0003975	FlyBase	vg	protein_coding	0.805455431338736	0.100888090420763
FBgn0003977	FlyBase	vir	protein_coding	-0.158087254785235	0.471451036545528
FBgn0003978	FlyBase	vls	protein_coding	-0.00693915918868381	0.988692877660584
FBgn0003979	FlyBase	Vm26Aa	protein_coding	-0.493444089739222	0.846357746226983
FBgn0003980	FlyBase	Vm26Ab	protein_coding	-1.234874933907	0.42623186218739
FBgn0003984	FlyBase	vn	protein_coding	-0.393181492046358	0.155564804934027
FBgn0003996	FlyBase	w	protein_coding	0.251130421483299	0.230180991807032
FBgn0003997	FlyBase	hid	protein_coding	0.472385610335733	0.0573245457337968
FBgn0004003	FlyBase	wbl	protein_coding	-0.011210778587005	0.981716559917424
FBgn0004034	FlyBase	y	protein_coding	3.48918529209441	0.000629669835728572
FBgn0004045	FlyBase	Yp1	protein_coding	-1.00378045806606	0.563697017808203
FBgn0004047	FlyBase	Yp3	protein_coding	-0.0369231055582656	0.962201179418538
FBgn0004049	FlyBase	yrt	protein_coding	-0.152482082370826	0.395256202986026
FBgn0004050	FlyBase	z	protein_coding	-0.00357250262881784	0.992731995040072
FBgn0004052	FlyBase	Z600	protein_coding	0.128146860610104	0.926134897374974
FBgn0004053	FlyBase	zen	protein_coding	-0.543113709297704	0.884852137235978
FBgn0004055	FlyBase	uzip	protein_coding	0.435533597136413	0.223443167447964
FBgn0004057	FlyBase	Zw	protein_coding	-0.32800679417086	0.0302288041745098
FBgn0004066	FlyBase	Prosalpha4	protein_coding	0.113670425255663	0.648286283956997
FBgn0004087	FlyBase	Dhfr	protein_coding	0.890178982537538	0.00129004746766996
FBgn0004101	FlyBase	bs	protein_coding	0.207965036768219	0.408909771853649
FBgn0004102	FlyBase	oc	protein_coding	0.0582417899683947	0.903332123267684
FBgn0004103	FlyBase	Pp1-87B	protein_coding	0.0589226443817475	0.866328828598012
FBgn0004106	FlyBase	Cdk1	protein_coding	0.223074347935253	0.37927667808721
FBgn0004107	FlyBase	Cdk2	protein_coding	-0.146778512636632	0.55981247859949
FBgn0004108	FlyBase	Nrt	protein_coding	0.148063475794359	0.746714584089159
FBgn0004110	FlyBase	tin	protein_coding	-0.821582553480487	0.483316740376913
FBgn0004117	FlyBase	Tm2	protein_coding	0.923785963676599	0.00144137104126117
FBgn0004118	FlyBase	nAChRbeta2	protein_coding	-0.213208007398702	0.664656530487829
FBgn0004132	FlyBase	boca	protein_coding	-0.0549773800199998	0.876400086129732
FBgn0004133	FlyBase	blow	protein_coding	-0.243717931471691	0.110155425070402
FBgn0004167	FlyBase	kst	protein_coding	-0.412334870725868	0.155783331638709
FBgn0004168	FlyBase	5-HT1A	protein_coding	-0.04194934601117	0.96166194282408
FBgn0004169	FlyBase	up	protein_coding	0.920645075997017	0.00202187515592597
FBgn0004170	FlyBase	sc	protein_coding	-2.08700077607647	0.256421480950505
FBgn0004171	FlyBase	Mst98Cb	protein_coding	0.0690166457317552	0.870937046579851
FBgn0004172	FlyBase	Mst84Da	protein_coding	0.160925149914181	0.648883020060804
FBgn0004173	FlyBase	Mst84Db	protein_coding	0.204981598112857	0.513126622546205
FBgn0004174	FlyBase	Mst84Dc	protein_coding	0.156514183350716	0.675501889061229
FBgn0004175	FlyBase	Mst84Dd	protein_coding	0.210174761541123	0.474096503731698
FBgn0004177	FlyBase	mts	protein_coding	0.0171025930020519	0.96603862129922
FBgn0004179	FlyBase	Csp	protein_coding	-0.0507504207778197	0.874492654121564
FBgn0004181	FlyBase	Ebp	protein_coding	1.01595007589478	0.0228835324140706
FBgn0004197	FlyBase	Ser	protein_coding	-0.345108842444842	0.12415988362186
FBgn0004198	FlyBase	ct	protein_coding	-0.14958518769778	0.590141512111109
FBgn0004227	FlyBase	nonA	protein_coding	-0.20470820095153	0.424199952005925
FBgn0004228	FlyBase	mex1	protein_coding	-0.0714995406769446	0.807054174260373
FBgn0004237	FlyBase	Hrb87F	protein_coding	-0.165641477116063	0.381986961771893
FBgn0004240	FlyBase	DptA	protein_coding	-2.24050307711124	0.0319005502364126
FBgn0004242	FlyBase	Syt1	protein_coding	-0.174563076184535	0.764935510670043
FBgn0004244	FlyBase	Rdl	protein_coding	-0.269844706971107	0.59518039754346
FBgn0004359	FlyBase	T48	protein_coding	0.0227824770574567	0.960399713717509
FBgn0004360	FlyBase	Wnt2	protein_coding	-0.331341437231972	0.256286284518309
FBgn0004362	FlyBase	HmgD	protein_coding	-0.371367725100266	0.025963759331012
FBgn0004363	FlyBase	porin	protein_coding	0.604130358654615	0.00529429208577051
FBgn0004364	FlyBase	18w	protein_coding	0.503269256079433	0.0459813444658241
FBgn0004367	FlyBase	mei-41	protein_coding	-0.227383169112742	0.426477027648708
FBgn0004368	FlyBase	Ptp4E	protein_coding	-0.123583801579772	0.761737443873993
FBgn0004369	FlyBase	Ptp99A	protein_coding	-0.0607410383396136	0.90667813919191
FBgn0004370	FlyBase	Ptp10D	protein_coding	0.0254759820368979	0.945594602696962
FBgn0004372	FlyBase	aly	protein_coding	0.148312278610071	0.654943805123512
FBgn0004373	FlyBase	fwd	protein_coding	-0.0401651406272506	0.887552932330155
FBgn0004374	FlyBase	neb	protein_coding	1.22753853271128	7.79379835721609e-05
FBgn0004378	FlyBase	Klp61F	protein_coding	0.269851116936861	0.32265177511698
FBgn0004379	FlyBase	Klp67A	protein_coding	0.184844573650141	0.573817059177774
FBgn0004380	FlyBase	Klp64D	protein_coding	0.017842587866181	0.967949091662263
FBgn0004381	FlyBase	Klp68D	protein_coding	-0.0723395027431169	0.868597407845633
FBgn0004387	FlyBase	Klp98A	protein_coding	0.024314955214823	0.944870354259811
FBgn0004389	FlyBase	bnk	protein_coding	-1.27085327409147	0.593130532751195
FBgn0004390	FlyBase	RasGAP1	protein_coding	-0.11730193181257	0.741663867848276
FBgn0004391	FlyBase	shtd	protein_coding	0.0942398645371443	0.753820677941978
FBgn0004394	FlyBase	pdm2	protein_coding	-0.621170938619589	0.0252301868051226
FBgn0004395	FlyBase	unk	protein_coding	-0.282167566429128	0.220596150706487
FBgn0004396	FlyBase	CrebA	protein_coding	0.122113631888909	0.61802191049032
FBgn0004397	FlyBase	Vinc	protein_coding	0.0110826033818488	0.986241954989158
FBgn0004400	FlyBase	rhi	protein_coding	-0.0137545807640723	0.991320762005649
FBgn0004401	FlyBase	Pep	protein_coding	-0.171671957548235	0.344156258250091
FBgn0004403	FlyBase	RpS14a	protein_coding	0.00715616006170661	0.986976619161446
FBgn0004404	FlyBase	RpS14b	protein_coding	0.0199892190266744	0.953509327438255
FBgn0004406	FlyBase	tam	protein_coding	0.0840612584837292	0.766253336962786
FBgn0004414	FlyBase	msopa	protein_coding	1.02186233123269	0.0185064165335234
FBgn0004419	FlyBase	me31B	protein_coding	0.00627064765261297	0.986653363454607
FBgn0004425	FlyBase	LysB	protein_coding	0.226330329074248	0.540447615767865
FBgn0004427	FlyBase	LysD	protein_coding	0.261304018723099	0.294897446754601
FBgn0004428	FlyBase	LysE	protein_coding	0.23623707566746	0.299357574175468
FBgn0004429	FlyBase	LysP	protein_coding	-1.18561034885429	0.000101931651907862
FBgn0004430	FlyBase	LysS	protein_coding	-1.1034639645373	0.0213154170086354
FBgn0004431	FlyBase	LysX	protein_coding	-1.20983494804919	0.00400902520599482
FBgn0004432	FlyBase	Cyp1	protein_coding	-0.0790017235194547	0.808516577497538
FBgn0004435	FlyBase	Galphaq	protein_coding	-0.0663395497455768	0.870778972914651
FBgn0004436	FlyBase	Ubc6	protein_coding	0.415142897513964	0.0295009065321141
FBgn0004449	FlyBase	Ten-m	protein_coding	0.364407850642199	0.323858562871286
FBgn0004456	FlyBase	mew	protein_coding	-0.22142785328583	0.323858562871286
FBgn0004463	FlyBase	RpIII128	protein_coding	-0.0865120821534229	0.822414674621682
FBgn0004465	FlyBase	Su(P)	protein_coding	0.342504467723686	0.0390144238511046
FBgn0004507	FlyBase	GlyP	protein_coding	0.933503567297232	0.00866399168904102
FBgn0004509	FlyBase	Fur1	protein_coding	-0.0373766021165677	0.928896943963402
FBgn0004510	FlyBase	Ets97D	protein_coding	0.0915638740371636	0.713240455921706
FBgn0004511	FlyBase	dy	protein_coding	-1.21809687918169	0.277398806495714
FBgn0004512	FlyBase	Mdr49	protein_coding	0.245286594868244	0.256421480950505
FBgn0004513	FlyBase	Mdr65	protein_coding	-0.00401851743998173	0.995715981865584
FBgn0004514	FlyBase	Oct-TyrR	protein_coding	-0.0980270835670848	0.882478718725701
FBgn0004516	FlyBase	Gad1	protein_coding	0.306860388960796	0.474962137325209
FBgn0004552	FlyBase	Akh	protein_coding	0.142909872660942	0.754876919907276
FBgn0004554	FlyBase	Edg91	protein_coding	0.347251316951068	0.80394276125521
FBgn0004556	FlyBase	Dbp73D	protein_coding	0.158406465308168	0.470088781969276
FBgn0004567	FlyBase	slp2	protein_coding	0.250163321455066	0.699575137793121
FBgn0004569	FlyBase	aos	protein_coding	-0.0758101749496684	0.891590279944573
FBgn0004573	FlyBase	5-HT7	protein_coding	-0.155264648652995	0.820679447780151
FBgn0004574	FlyBase	Rop	protein_coding	0.155701088007682	0.590620106235348
FBgn0004575	FlyBase	Syn	protein_coding	-0.250485291714825	0.669412137189674
FBgn0004577	FlyBase	Pxd	protein_coding	2.70402871697082	0.000215641661706547
FBgn0004580	FlyBase	Cbp53E	protein_coding	0.314049346782045	0.319740687648547
FBgn0004581	FlyBase	bgcn	protein_coding	-0.025707192387989	0.953120595105177
FBgn0004583	FlyBase	ex	protein_coding	-0.0250254788602114	0.97104462336305
FBgn0004584	FlyBase	Rrp1	protein_coding	0.0848988146494082	0.789471492076333
FBgn0004587	FlyBase	B52	protein_coding	-0.378584013467165	0.0383861051213391
FBgn0004589	FlyBase	Eig71Eb	protein_coding	-0.229758436971438	0.574014311956301
FBgn0004590	FlyBase	Eig71Ec	protein_coding	-1.3980195657476	0.137050473878576
FBgn0004595	FlyBase	pros	protein_coding	-0.353301422683969	0.535171575359568
FBgn0004597	FlyBase	CycC	protein_coding	-0.00824876484548568	0.985155987872689
FBgn0004598	FlyBase	Fur2	protein_coding	0.0662572658659179	0.90880436563531
FBgn0004606	FlyBase	zfh1	protein_coding	0.549654989038385	0.0251794026785081
FBgn0004607	FlyBase	zfh2	protein_coding	-0.0720602438255902	0.92428749668968
FBgn0004611	FlyBase	Plc21C	protein_coding	-0.286726693619276	0.258322945099619
FBgn0004618	FlyBase	gl	protein_coding	-0.235592701585601	0.70776210135273
FBgn0004619	FlyBase	GluRIA	protein_coding	-0.226662340303833	0.528877473143864
FBgn0004620	FlyBase	GluRIIA	protein_coding	-0.113437624499283	0.761622735437032
FBgn0004622	FlyBase	TkR99D	protein_coding	-0.241745996306825	0.500089250750834
FBgn0004623	FlyBase	Gbeta76C	protein_coding	0.117217494563319	0.841858961636714
FBgn0004629	FlyBase	Cys	protein_coding	0.460114473158172	0.139550448251692
FBgn0004635	FlyBase	rho	protein_coding	0.360616185441468	0.33502055369889
FBgn0004636	FlyBase	Rap1	protein_coding	0.0948503938986732	0.755178609732506
FBgn0004638	FlyBase	drk	protein_coding	-0.0821618665603794	0.740046974100607
FBgn0004643	FlyBase	Zw10	protein_coding	-0.0238881239407998	0.941280109780583
FBgn0004644	FlyBase	hh	protein_coding	-0.448504334609807	0.0292383406196556
FBgn0004646	FlyBase	ogre	protein_coding	0.214931300435081	0.350143528858028
FBgn0004647	FlyBase	N	protein_coding	0.403933083074953	0.242174815012708
FBgn0004648	FlyBase	svr	protein_coding	-0.107816180795845	0.780509577617928
FBgn0004649	FlyBase	yl	protein_coding	-0.228537175217364	0.748454466555083
FBgn0004650	FlyBase	fs(1)N	protein_coding	-0.357230413466046	0.145479278424344
FBgn0004652	FlyBase	fru	protein_coding	-0.100682741360786	0.779209287041492
FBgn0004654	FlyBase	Pgd	protein_coding	0.15299384104062	0.447253860764364
FBgn0004655	FlyBase	wapl	protein_coding	-0.132317502970466	0.704163462120358
FBgn0004656	FlyBase	fs(1)h	protein_coding	-0.177798263938055	0.646821386047015
FBgn0004657	FlyBase	mys	protein_coding	-0.0818732618776074	0.778812668434718
FBgn0004666	FlyBase	sim	protein_coding	-0.191600316069358	0.557470189336096
FBgn0004687	FlyBase	Mlc-c	protein_coding	-0.0141628003090749	0.969304007176664
FBgn0004698	FlyBase	Xpc	protein_coding	-0.0302019583715901	0.929952635962544
FBgn0004777	FlyBase	Ccp84Ag	protein_coding	0.522470117940734	0.203501325411049
FBgn0004778	FlyBase	Ccp84Af	protein_coding	-0.494320814530094	0.770839722298515
FBgn0004780	FlyBase	Ccp84Ad	protein_coding	-0.00568135378885586	1
FBgn0004781	FlyBase	Ccp84Ac	protein_coding	0.674550909318519	0.64856385993139
FBgn0004782	FlyBase	Ccp84Ab	protein_coding	4.91268080729878	0.000219971312128008
FBgn0004784	FlyBase	inaC	protein_coding	0.0693149478633691	0.932025356048627
FBgn0004795	FlyBase	retn	protein_coding	-0.155460426200364	0.521565284139421
FBgn0004797	FlyBase	mdy	protein_coding	0.463445909855787	0.167233366481553
FBgn0004811	FlyBase	fs(2)ltoPP43	protein_coding	-0.245808851547641	0.154072236312899
FBgn0004828	FlyBase	His3.3B	protein_coding	-0.00590751832575089	0.989532495614343
FBgn0004832	FlyBase	Xpac	protein_coding	0.00397949540701517	0.992731995040072
FBgn0004837	FlyBase	Su(H)	protein_coding	0.121978568743011	0.580985304768911
FBgn0004838	FlyBase	Hrb27C	protein_coding	-0.026683748443915	0.948609702989154
FBgn0004839	FlyBase	otk	protein_coding	-0.579835292984436	0.0153027850508616
FBgn0004841	FlyBase	TkR86C	protein_coding	0.0329772989356482	0.955011201855911
FBgn0004842	FlyBase	RYa-R	protein_coding	-0.359044039134545	0.269733550127654
FBgn0004852	FlyBase	Ac76E	protein_coding	-0.203482838853144	0.38647674654409
FBgn0004854	FlyBase	B-H2	protein_coding	0.154090212081548	0.579137488974403
FBgn0004855	FlyBase	RpII15	protein_coding	0.0200104636280794	0.956393340020912
FBgn0004856	FlyBase	Bx42	protein_coding	0.0720803390799406	0.76385347126469
FBgn0004858	FlyBase	elB	protein_coding	-0.237169527881188	0.354308000217608
FBgn0004859	FlyBase	ci	protein_coding	0.129112849975007	0.639172510050595
FBgn0004860	FlyBase	ph-d	protein_coding	-0.278908657290914	0.286736189655068
FBgn0004861	FlyBase	ph-p	protein_coding	-0.287975715899028	0.232420791122587
FBgn0004862	FlyBase	bap	protein_coding	-0.425571759119579	0.458383324756844
FBgn0004863	FlyBase	C15	protein_coding	0.0741483902237817	0.867719963618321
FBgn0004864	FlyBase	hop	protein_coding	-0.0812775317059817	0.77059138921375
FBgn0004865	FlyBase	Eip78C	protein_coding	-0.118513197020002	0.807519748658128
FBgn0004867	FlyBase	RpS2	protein_coding	-0.250876185983628	0.169384802858826
FBgn0004868	FlyBase	Gdi	protein_coding	0.102390161830815	0.721911239875376
FBgn0004870	FlyBase	bab1	protein_coding	-0.307229104489696	0.400629428355743
FBgn0004872	FlyBase	piwi	protein_coding	-0.386780507814647	0.284210889688865
FBgn0004875	FlyBase	enc	protein_coding	-0.0348989955859789	0.936447786059839
FBgn0004876	FlyBase	cdi	protein_coding	0.00658661738292527	0.988367491868788
FBgn0004880	FlyBase	scrt	protein_coding	-0.108910577623786	0.906545401992199
FBgn0004882	FlyBase	orb	protein_coding	-0.0473990782060435	0.928580682703072
FBgn0004885	FlyBase	tok	protein_coding	0.134182008094808	0.744241142893403
FBgn0004888	FlyBase	Scsalpha1	protein_coding	0.711598564760528	0.00920172092039269
FBgn0004889	FlyBase	tws	protein_coding	-0.185122853329384	0.273746642717819
FBgn0004892	FlyBase	sob	protein_coding	-0.405438383575196	0.0691904360203659
FBgn0004893	FlyBase	bowl	protein_coding	-0.398706826491871	0.0213154170086354
FBgn0004895	FlyBase	FoxL1	protein_coding	-0.999890486158165	0.111356388487277
FBgn0004896	FlyBase	fd59A	protein_coding	-0.00770902321584008	0.994716155544191
FBgn0004897	FlyBase	fd96Ca	protein_coding	0.708893319277072	0.448837925648282
FBgn0004898	FlyBase	fd96Cb	protein_coding	-0.27028439299505	0.720089817849823
FBgn0004901	FlyBase	Prat	protein_coding	-0.13788130110539	0.497779446751518
FBgn0004903	FlyBase	Rb97D	protein_coding	0.0628812194457203	0.866396588097329
FBgn0004907	FlyBase	14-3-3zeta	protein_coding	0.0523613353311828	0.900284844575727
FBgn0004908	FlyBase	Arl2	protein_coding	0.0837369531252174	0.808927785944818
FBgn0004910	FlyBase	Eip63F-1	protein_coding	-0.0666160883995091	0.844692517730062
FBgn0004913	FlyBase	Gnf1	protein_coding	0.0329400514694397	0.914517658811322
FBgn0004914	FlyBase	Hnf4	protein_coding	0.00217385591298326	0.996869386024634
FBgn0004915	FlyBase	TfIIB	protein_coding	0.178433154209131	0.426477027648708
FBgn0004919	FlyBase	gol	protein_coding	-0.302269776082469	0.453435055688779
FBgn0004921	FlyBase	Ggamma1	protein_coding	0.0314123776606212	0.950609468514764
FBgn0004924	FlyBase	Top1	protein_coding	-0.00953356445688781	0.983730517023124
FBgn0004926	FlyBase	eIF2beta	protein_coding	0.118120371551781	0.538752205372694
FBgn0004956	FlyBase	upd1	protein_coding	-0.157268110872733	0.619427660115204
FBgn0004957	FlyBase	por	protein_coding	-0.12363554367557	0.642883566915993
FBgn0004959	FlyBase	phm	protein_coding	4.13341000807113	0.00128975202785405
FBgn0005198	FlyBase	gig	protein_coding	-0.118363245582389	0.704163462120358
FBgn0005278	FlyBase	Sam-S	protein_coding	0.286456987359565	0.190034218277604
FBgn0005322	FlyBase	nmd	protein_coding	0.0711449059669611	0.755178609732506
FBgn0005355	FlyBase	Su(fu)	protein_coding	0.0916113696955058	0.659782637122802
FBgn0005386	FlyBase	ash1	protein_coding	-0.039635024149657	0.917335303589501
FBgn0005390	FlyBase	fs(1)M3	protein_coding	0.0279765407992074	0.985155987872689
FBgn0005391	FlyBase	Yp2	protein_coding	-0.00209877556580773	0.99977885904437
FBgn0005411	FlyBase	U2af50	protein_coding	0.0362751634611112	0.896895222122767
FBgn0005427	FlyBase	ewg	protein_coding	-0.320690414950839	0.157953851641826
FBgn0005533	FlyBase	RpS17	protein_coding	-0.0253399769487236	0.946641767974857
FBgn0005536	FlyBase	Mbs	protein_coding	-0.0691170560830764	0.864596504743876
FBgn0005558	FlyBase	ey	protein_coding	-0.34663989261103	0.378192638167391
FBgn0005561	FlyBase	sv	protein_coding	-0.164267121443235	0.720322120035639
FBgn0005564	FlyBase	Shal	protein_coding	0.0322236283546637	0.960651521836167
FBgn0005585	FlyBase	Calr	protein_coding	-0.145253753149159	0.498789136368347
FBgn0005586	FlyBase	Rab3	protein_coding	0.277270198268466	0.517105942142642
FBgn0005593	FlyBase	RpL7	protein_coding	-0.0200137212610355	0.956076810369921
FBgn0005596	FlyBase	yem	protein_coding	-0.0300346756139913	0.942269870036057
FBgn0005612	FlyBase	Sox14	protein_coding	0.0338229621482879	0.920896658226445
FBgn0005613	FlyBase	Sox15	protein_coding	-0.344795964485603	0.404635970464761
FBgn0005614	FlyBase	trpl	protein_coding	-0.172028794176921	0.822122917079358
FBgn0005616	FlyBase	msl-2	protein_coding	-0.138710645436176	0.661874189273142
FBgn0005617	FlyBase	msl-1	protein_coding	-0.00971217636922739	0.987730093008636
FBgn0005619	FlyBase	Hdc	protein_coding	0.0508627795631433	0.942269870036057
FBgn0005624	FlyBase	Psc	protein_coding	-0.436021624356487	0.0927479926040373
FBgn0005626	FlyBase	ple	protein_coding	0.315387347973166	0.292694281183591
FBgn0005631	FlyBase	robo1	protein_coding	-0.0703214779006952	0.817326125588829
FBgn0005632	FlyBase	faf	protein_coding	-0.250897721729334	0.400866551870529
FBgn0005633	FlyBase	fln	protein_coding	4.38708358997931	8.0232350436815e-05
FBgn0005636	FlyBase	nvy	protein_coding	-0.189200564529411	0.313900247563536
FBgn0005638	FlyBase	slbo	protein_coding	0.0190030826892016	0.978864746512479
FBgn0005640	FlyBase	Eip63E	protein_coding	0.00963048487278441	0.982933439527676
FBgn0005642	FlyBase	wdn	protein_coding	-0.0998375989568064	0.650314348818571
FBgn0005648	FlyBase	Pabp2	protein_coding	0.0934587051753457	0.650477392941164
FBgn0005649	FlyBase	Rox8	protein_coding	-0.0564410524608903	0.841858961636714
FBgn0005655	FlyBase	PCNA	protein_coding	-0.0273871135266777	0.966958449898563
FBgn0005658	FlyBase	Ets65A	protein_coding	-0.0923929164622023	0.906545401992199
FBgn0005659	FlyBase	Ets98B	protein_coding	0.238206642782769	0.190919339631945
FBgn0005660	FlyBase	Ets21C	protein_coding	-0.271589491826087	0.326154241534106
FBgn0005664	FlyBase	Crys	protein_coding	-0.145101500871188	0.802402287679264
FBgn0005666	FlyBase	bt	protein_coding	-0.213757096424848	0.742043953504317
FBgn0005670	FlyBase	Cyp4d1	protein_coding	-0.140883384912622	0.642923517582542
FBgn0005671	FlyBase	Vha55	protein_coding	0.0787741264085819	0.777216386900211
FBgn0005672	FlyBase	spi	protein_coding	-0.346441341662926	0.0327541967225942
FBgn0005674	FlyBase	GluProRS	protein_coding	0.346487525579985	0.355333888440692
FBgn0005677	FlyBase	dac	protein_coding	0.0590475801521254	0.886623068284129
FBgn0005683	FlyBase	pie	protein_coding	0.076047541189275	0.833380414646655
FBgn0005694	FlyBase	Aef1	protein_coding	-0.0104412963324052	0.981679530834581
FBgn0005695	FlyBase	gcl	protein_coding	0.0194801662426018	0.95994860253287
FBgn0005696	FlyBase	DNApol-alpha73	protein_coding	0.034674376741031	0.945628287117945
FBgn0005771	FlyBase	noc	protein_coding	0.0503979771517043	0.876861281127924
FBgn0005775	FlyBase	Con	protein_coding	0.0385382161388092	0.960740378695292
FBgn0005777	FlyBase	PpD3	protein_coding	-0.0409637145561536	0.87620235478959
FBgn0005778	FlyBase	PpD5	protein_coding	0.0788622947031498	0.882478718725701
FBgn0005779	FlyBase	PpD6	protein_coding	-0.0746404119469059	0.881585808630346
FBgn0008635	FlyBase	betaCOP	protein_coding	-0.0138286346769312	0.968611063881243
FBgn0008636	FlyBase	hbn	protein_coding	-0.290357449303643	0.576540044535304
FBgn0008646	FlyBase	E5	protein_coding	-0.262694095303061	0.427723659210594
FBgn0008651	FlyBase	lbl	protein_coding	0.219240506304219	0.432464451868916
FBgn0010014	FlyBase	CanB	protein_coding	-0.0763533943218642	0.884660206728133
FBgn0010015	FlyBase	CanA1	protein_coding	-0.208193293404305	0.494903672550728
FBgn0010019	FlyBase	Cyp4g1	protein_coding	-0.074132896328666	0.851256131662675
FBgn0010038	FlyBase	GstD2	protein_coding	-3.89040324012381	1.37772614966611e-06
FBgn0010039	FlyBase	GstD3	protein_coding	0.234337832880289	0.189199261695364
FBgn0010040	FlyBase	GstD4	protein_coding	-0.698037765617873	0.529884431183012
FBgn0010041	FlyBase	GstD5	protein_coding	-0.185276580099754	0.711893818247096
FBgn0010042	FlyBase	GstD6	protein_coding	-0.95895420276767	0.317303920996229
FBgn0010043	FlyBase	GstD7	protein_coding	1.16400953074299	0.0224161125853895
FBgn0010044	FlyBase	GstD8	protein_coding	-1.06588739268507	0.00973899362797972
FBgn0010051	FlyBase	Itpr	protein_coding	-0.0187003878641455	0.969825235760881
FBgn0010052	FlyBase	Jhe	protein_coding	0.629634185997211	0.0142491305838543
FBgn0010053	FlyBase	Jheh1	protein_coding	-0.171593299705589	0.642314891203175
FBgn0010078	FlyBase	RpL23	protein_coding	0.0797064748973624	0.802402287679264
FBgn0010097	FlyBase	gammaTub37C	protein_coding	1.04210062443117	0.435730620709648
FBgn0010100	FlyBase	mAcon1	protein_coding	1.02385209990566	0.00926952410901568
FBgn0010105	FlyBase	comm	protein_coding	-0.087390893288791	0.805472230101164
FBgn0010109	FlyBase	dpn	protein_coding	-0.926996149414369	0.585411568269077
FBgn0010113	FlyBase	hdc	protein_coding	-0.405822062736453	0.0363038070438727
FBgn0010114	FlyBase	hig	protein_coding	-0.295462187888869	0.597224239561965
FBgn0010173	FlyBase	RpA-70	protein_coding	0.0242872084796324	0.938605795279868
FBgn0010194	FlyBase	Wnt5	protein_coding	0.015959074407046	0.968611063881243
FBgn0010197	FlyBase	Gyc32E	protein_coding	-0.667721013307872	0.107283990274218
FBgn0010198	FlyBase	RpS15Aa	protein_coding	-0.0491888261867066	0.897943456187355
FBgn0010213	FlyBase	Sod2	protein_coding	0.541649256902687	0.00265888853659589
FBgn0010215	FlyBase	alpha-Cat	protein_coding	-0.0727308576163907	0.803977415859871
FBgn0010217	FlyBase	ATPsynbeta	protein_coding	1.49625914503975	0.000612754956439407
FBgn0010220	FlyBase	Dbp45A	protein_coding	-0.422574436764828	0.017716243516039
FBgn0010222	FlyBase	Nmdmc	protein_coding	1.0584238305126	0.00155342053358687
FBgn0010223	FlyBase	Galphaf	protein_coding	-0.26976193940512	0.147393260139517
FBgn0010225	FlyBase	Gel	protein_coding	0.321738173074394	0.508522962088204
FBgn0010226	FlyBase	GstS1	protein_coding	0.531048236263101	0.0040607540479839
FBgn0010228	FlyBase	HmgZ	protein_coding	0.195658052154779	0.330019149043369
FBgn0010235	FlyBase	Klc	protein_coding	0.0870806681695829	0.696979517292371
FBgn0010238	FlyBase	Lac	protein_coding	0.169405300930712	0.530892687014571
FBgn0010240	FlyBase	Lcch3	protein_coding	0.0919583917205249	0.887400010386518
FBgn0010241	FlyBase	Mdr50	protein_coding	-0.151990403385376	0.709252493271387
FBgn0010246	FlyBase	Myo61F	protein_coding	-0.528621686920503	0.00463748376876095
FBgn0010247	FlyBase	Parp	protein_coding	0.0652766022594627	0.8039930556971
FBgn0010258	FlyBase	Rbp4	protein_coding	0.114456558722064	0.801900837656669
FBgn0010263	FlyBase	Rbp9	protein_coding	0.168342652543298	0.709009475622449
FBgn0010265	FlyBase	RpS13	protein_coding	-0.0536376907863036	0.860861337589756
FBgn0010269	FlyBase	Dsor1	protein_coding	-0.148487500860658	0.509907214176692
FBgn0010278	FlyBase	Ssrp	protein_coding	0.0626183948906645	0.835224757828064
FBgn0010280	FlyBase	Taf4	protein_coding	-0.125294105221416	0.53042926530587
FBgn0010282	FlyBase	TfIIFalpha	protein_coding	0.0484556196561851	0.850453221188944
FBgn0010287	FlyBase	Trf	protein_coding	0.109742435783685	0.777784352216755
FBgn0010288	FlyBase	Uch	protein_coding	0.0281841473132395	0.939782739373702
FBgn0010292	FlyBase	bys	protein_coding	0.218003774530795	0.188192602150282
FBgn0010300	FlyBase	brat	protein_coding	-0.152384954310461	0.663117716917908
FBgn0010303	FlyBase	hep	protein_coding	-0.201467109502284	0.512470872386552
FBgn0010309	FlyBase	pigeon	protein_coding	0.180199968546502	0.370794170369228
FBgn0010313	FlyBase	corto	protein_coding	0.0077094260190479	0.988480918458575
FBgn0010314	FlyBase	Cks30A	protein_coding	0.130510541721429	0.763069407969019
FBgn0010315	FlyBase	CycD	protein_coding	-0.178904162372187	0.451566334768752
FBgn0010316	FlyBase	dap	protein_coding	-0.0416883219346436	0.895349319557165
FBgn0010317	FlyBase	CycJ	protein_coding	-0.0800106713838372	0.853899858624865
FBgn0010323	FlyBase	Gsc	protein_coding	0.0282039504836948	0.974675923967085
FBgn0010328	FlyBase	woc	protein_coding	-0.141906324780773	0.630790023430386
FBgn0010329	FlyBase	Tbh	protein_coding	0.035304970287179	0.958081694879022
FBgn0010333	FlyBase	Rac1	protein_coding	0.0169952492040129	0.955294485211294
FBgn0010339	FlyBase	128up	protein_coding	0.00660630697742638	0.986713467393449
FBgn0010340	FlyBase	140up	protein_coding	0.00874932559788586	0.982933439527676
FBgn0010341	FlyBase	Cdc42	protein_coding	-0.10987103518754	0.650947958141988
FBgn0010342	FlyBase	Map60	protein_coding	-0.115575976535494	0.602197396857962
FBgn0010348	FlyBase	Arf79F	protein_coding	0.0490377228768478	0.87366877632769
FBgn0010350	FlyBase	Cds	protein_coding	0.241658717536426	0.323699919228878
FBgn0010352	FlyBase	Nc73EF	protein_coding	0.381547597790421	0.318998459159908
FBgn0010355	FlyBase	Taf1	protein_coding	-0.1680776711345	0.424199952005925
FBgn0010356	FlyBase	Taf5	protein_coding	0.148448618550607	0.486358341076335
FBgn0010357	FlyBase	betaTry	protein_coding	-0.0420471667734064	0.922385804579292
FBgn0010379	FlyBase	Akt1	protein_coding	-0.0484446430726386	0.870805169052997
FBgn0010380	FlyBase	AP-1-2beta	protein_coding	0.0351171311351984	0.936224452955315
FBgn0010382	FlyBase	CycE	protein_coding	0.0883322656801188	0.796671305945327
FBgn0010383	FlyBase	Cyp18a1	protein_coding	0.650603628683858	0.0182888816542392
FBgn0010385	FlyBase	Def	protein_coding	-3.27228255169862	0.000517454741080794
FBgn0010387	FlyBase	Acbp2	protein_coding	0.0568336481213817	0.875815174840387
FBgn0010388	FlyBase	Dro	protein_coding	-1.29107123404232	0.142208033735176
FBgn0010389	FlyBase	htl	protein_coding	-0.518918556731654	0.0465069742775139
FBgn0010391	FlyBase	SrpRalpha	protein_coding	0.0230626998386743	0.940159867426421
FBgn0010395	FlyBase	Itgbn	protein_coding	-0.696729758339366	0.000791224850633595
FBgn0010397	FlyBase	LamC	protein_coding	-0.0850759106531949	0.737922699526774
FBgn0010398	FlyBase	Lrr47	protein_coding	0.0432702803388107	0.927600817079097
FBgn0010399	FlyBase	Nmdar1	protein_coding	-0.10533397668341	0.84356229848446
FBgn0010401	FlyBase	Os-C	protein_coding	0.111835487274188	0.733243777772913
FBgn0010403	FlyBase	Obp83b	protein_coding	0.0480988772661616	0.909551040014931
FBgn0010406	FlyBase	RNaseX25	protein_coding	-0.165144496885131	0.435175475108401
FBgn0010407	FlyBase	Ror	protein_coding	-0.187533202395523	0.736977086909602
FBgn0010408	FlyBase	RpS9	protein_coding	-0.0246954255455429	0.949368397120093
FBgn0010409	FlyBase	RpL18A	protein_coding	-0.080296759419159	0.777909677479842
FBgn0010411	FlyBase	RpS18	protein_coding	0.000491428359310097	1
FBgn0010412	FlyBase	RpS19a	protein_coding	-0.131647459809077	0.59968005833803
FBgn0010414	FlyBase	SerT	protein_coding	-0.301911188908856	0.4068306221455
FBgn0010415	FlyBase	Sdc	protein_coding	-0.0849760318569766	0.827581992681094
FBgn0010416	FlyBase	TH1	protein_coding	0.0613113236641535	0.8211758516609
FBgn0010417	FlyBase	Taf6	protein_coding	0.0953095690073667	0.659438561055831
FBgn0010421	FlyBase	TfIIFbeta	protein_coding	0.121003278797477	0.548006259519576
FBgn0010422	FlyBase	TfIIS	protein_coding	-0.00676660287023239	0.98793997576729
FBgn0010423	FlyBase	TpnC47D	protein_coding	0.790614420596023	0.00227992137599656
FBgn0010424	FlyBase	TpnC73F	protein_coding	0.220406363611878	0.359663897223106
FBgn0010425	FlyBase	epsilonTry	protein_coding	1.81879167662193	5.41748041387577e-05
FBgn0010431	FlyBase	mtrm	protein_coding	0.29950067162059	0.607671672282716
FBgn0010434	FlyBase	cora	protein_coding	-0.154105267553148	0.744769136978265
FBgn0010435	FlyBase	emp	protein_coding	0.247002473084718	0.185236134027296
FBgn0010438	FlyBase	mtSSB	protein_coding	-0.0716018646245721	0.828104693038632
FBgn0010441	FlyBase	pll	protein_coding	-0.232131930477083	0.350072342979906
FBgn0010452	FlyBase	trn	protein_coding	0.241416517069034	0.39514562129187
FBgn0010453	FlyBase	Wnt4	protein_coding	-0.306836022114232	0.223374243887033
FBgn0010470	FlyBase	Fkbp14	protein_coding	0.0567137943765654	0.865537457950885
FBgn0010473	FlyBase	tutl	protein_coding	-0.100686444360336	0.899373401621186
FBgn0010482	FlyBase	l(2)01289	protein_coding	0.0576651694327696	0.928896943963402
FBgn0010488	FlyBase	NAT1	protein_coding	0.0424145077220406	0.899556453286528
FBgn0010497	FlyBase	dmGlut	protein_coding	0.184658011441754	0.631350825069079
FBgn0010501	FlyBase	Dcp-1	protein_coding	-0.198348701371807	0.400568134908353
FBgn0010504	FlyBase	kermit	protein_coding	-0.0256731873509042	0.950609468514764
FBgn0010516	FlyBase	wal	protein_coding	0.45751809204597	0.0459697367761714
FBgn0010520	FlyBase	Bka	protein_coding	0.0208752326630096	0.95399666728056
FBgn0010531	FlyBase	Ccs	protein_coding	0.228115399858571	0.181839210509601
FBgn0010548	FlyBase	Aldh-III	protein_coding	0.324865543861134	0.137412801997537
FBgn0010549	FlyBase	l(2)03659	protein_coding	-0.323069997626886	0.470143831315577
FBgn0010551	FlyBase	Phb2	protein_coding	0.11503151075556	0.632221963453974
FBgn0010583	FlyBase	dock	protein_coding	-0.0660203487902763	0.790149425429953
FBgn0010590	FlyBase	Prosbeta1	protein_coding	0.105237041371813	0.642515239331327
FBgn0010591	FlyBase	Sply	protein_coding	0.184790947002492	0.475899296909551
FBgn0010602	FlyBase	lwr	protein_coding	0.0206866854032261	0.947703137278237
FBgn0010607	FlyBase	l(2)05714	protein_coding	-0.0269171465827073	0.937447293874791
FBgn0010611	FlyBase	Hmgs	protein_coding	0.114268968531993	0.684295897494538
FBgn0010612	FlyBase	ATPsynG	protein_coding	1.08886310118526	0.000302381734658347
FBgn0010620	FlyBase	CG10939	protein_coding	-0.0905055031891421	0.750321645327617
FBgn0010621	FlyBase	CCT5	protein_coding	0.00750802909528884	0.984464543321702
FBgn0010622	FlyBase	DCTN3-p24	protein_coding	0.0568206124938246	0.864188773409015
FBgn0010638	FlyBase	Sec61beta	protein_coding	0.129349506728038	0.550681502876761
FBgn0010651	FlyBase	MFS14	protein_coding	0.109859697354873	0.872410175718582
FBgn0010660	FlyBase	Nup214	protein_coding	0.0133861395320292	0.977353193233072
FBgn0010741	FlyBase	Pfdn2	protein_coding	0.0641406725792304	0.80430382208182
FBgn0010747	FlyBase	Srp54k	protein_coding	0.00725612259798209	0.983730517023124
FBgn0010750	FlyBase	atms	protein_coding	-0.124854379917746	0.536836785822346
FBgn0010762	FlyBase	simj	protein_coding	-0.0483051155709451	0.86099901561505
FBgn0010768	FlyBase	sqz	protein_coding	0.170290597285714	0.733243777772913
FBgn0010770	FlyBase	ppan	protein_coding	-0.00647378963885191	0.990455644071841
FBgn0010772	FlyBase	Xe7	protein_coding	-0.42735533214307	0.01575023675224
FBgn0010774	FlyBase	Ref1	protein_coding	0.0113891908457108	0.973503743186348
FBgn0010786	FlyBase	l(3)02640	protein_coding	0.563347880787921	0.00454518698604666
FBgn0010803	FlyBase	TrpRS	protein_coding	0.100350723601029	0.724280548428703
FBgn0010808	FlyBase	Chchd3	protein_coding	0.86625533511646	0.000702822681937312
FBgn0010812	FlyBase	unc-45	protein_coding	0.0390636783769459	0.920731498611115
FBgn0010825	FlyBase	Gug	protein_coding	-0.140391354481162	0.659438561055831
FBgn0010830	FlyBase	l(3)04053	protein_coding	-0.113642270580709	0.603113336206763
FBgn0010877	FlyBase	l(3)05822	protein_coding	0.109078654596133	0.632193843257697
FBgn0010894	FlyBase	sinu	protein_coding	-0.130000934661866	0.556269789668719
FBgn0010905	FlyBase	Spn	protein_coding	-0.053831307903934	0.894619579471736
FBgn0010909	FlyBase	msn	protein_coding	-0.118696171470734	0.724510114252555
FBgn0010926	FlyBase	l(3)07882	protein_coding	0.0944760849980341	0.700698357862233
FBgn0011016	FlyBase	SsRbeta	protein_coding	0.0319993834468063	0.914391867007728
FBgn0011020	FlyBase	Sas-4	protein_coding	-0.0539742939720516	0.865424497911581
FBgn0011202	FlyBase	dia	protein_coding	-0.355631746568333	0.0991744390632564
FBgn0011204	FlyBase	cue	protein_coding	0.119480299222345	0.607170933172062
FBgn0011205	FlyBase	fbl	protein_coding	0.241050615184523	0.241289229035476
FBgn0011206	FlyBase	bol	protein_coding	0.00685099240309249	0.990382087619582
FBgn0011207	FlyBase	pelo	protein_coding	0.00363216798059851	0.992731995040072
FBgn0011211	FlyBase	blw	protein_coding	1.12776126314197	0.00120892026236915
FBgn0011217	FlyBase	eff	protein_coding	0.210800293644909	0.232383886413873
FBgn0011224	FlyBase	heph	protein_coding	0.0261533391129197	0.945966011424709
FBgn0011225	FlyBase	jar	protein_coding	-0.0568857565318695	0.837211799298932
FBgn0011227	FlyBase	ox	protein_coding	0.829689832309544	0.000502661289579736
FBgn0011230	FlyBase	poe	protein_coding	0.0150388493466523	0.978822743485738
FBgn0011232	FlyBase	scat	protein_coding	-0.158160817118673	0.481361082568561
FBgn0011236	FlyBase	ken	protein_coding	0.105263490684519	0.630625097425434
FBgn0011239	FlyBase	ms(2)35Ci	protein_coding	0.0388473857486124	0.937182157373641
FBgn0011244	FlyBase	Hsp60B	protein_coding	0.0237226309471785	0.961905479544389
FBgn0011259	FlyBase	Sema1a	protein_coding	-0.0802070208331949	0.898298649025022
FBgn0011260	FlyBase	Sema2a	protein_coding	0.35145055602661	0.162577073147643
FBgn0011270	FlyBase	Pglym87	protein_coding	0.0475929336095293	0.920896658226445
FBgn0011272	FlyBase	RpL13	protein_coding	0.0146120466370283	0.969825235760881
FBgn0011274	FlyBase	Dif	protein_coding	-0.045366855344861	0.898233923457009
FBgn0011276	FlyBase	HLH3B	protein_coding	0.265501371132265	0.803603108366327
FBgn0011277	FlyBase	HLH4C	protein_coding	0.589591876694524	0.517828073165908
FBgn0011278	FlyBase	lbe	protein_coding	-0.282820688882424	0.588785099506085
FBgn0011279	FlyBase	Obp69a	protein_coding	0.0631644006424613	0.854132431115076
FBgn0011280	FlyBase	Obp19d	protein_coding	0.119559010539161	0.810488276489075
FBgn0011281	FlyBase	Obp83a	protein_coding	0.272152365064779	0.336036207293558
FBgn0011282	FlyBase	Obp84a	protein_coding	-0.280341514838346	0.312390784729221
FBgn0011283	FlyBase	Obp28a	protein_coding	0.00737067969211274	0.990867862503376
FBgn0011284	FlyBase	RpS4	protein_coding	-0.0517770945604052	0.869593794926126
FBgn0011286	FlyBase	RyR	protein_coding	-0.180817650491569	0.807546448801151
FBgn0011288	FlyBase	Snap25	protein_coding	0.013268125161584	0.986976619161446
FBgn0011289	FlyBase	TfIIA-L	protein_coding	0.0162899036689765	0.959544363024117
FBgn0011290	FlyBase	Taf12	protein_coding	-0.0698303280400058	0.778887075042863
FBgn0011291	FlyBase	Taf11	protein_coding	0.136248549875834	0.576540044535304
FBgn0011293	FlyBase	a10	protein_coding	-0.0715228306253991	0.832089212168582
FBgn0011294	FlyBase	a5	protein_coding	-0.00522058774331666	0.992731995040072
FBgn0011296	FlyBase	l(2)efl	protein_coding	-0.173532446731392	0.406618808620866
FBgn0011297	FlyBase	Alg3	protein_coding	0.00520546278430202	0.990048220722343
FBgn0011300	FlyBase	babo	protein_coding	-0.298230601921531	0.137884425498676
FBgn0011305	FlyBase	Rsf1	protein_coding	0.0401157547029137	0.905995108157615
FBgn0011327	FlyBase	Uch-L5	protein_coding	0.108246090761792	0.737922699526774
FBgn0011335	FlyBase	vers	protein_coding	-0.475663287225638	0.0166996862155156
FBgn0011336	FlyBase	Stt3B	protein_coding	-0.0655973132840309	0.777355154553356
FBgn0011361	FlyBase	ND-ACP	protein_coding	0.957717402638488	0.000213842505753208
FBgn0011455	FlyBase	ND-SGDH	protein_coding	0.619469194086222	0.00246770441711504
FBgn0011474	FlyBase	PR-Set7	protein_coding	-0.0447808018789654	0.86497197801799
FBgn0011476	FlyBase	l(3)neo43	protein_coding	0.145126329810344	0.606100356839519
FBgn0011481	FlyBase	Ssdp	protein_coding	-0.105328303653158	0.813238653145497
FBgn0011509	FlyBase	SrpRbeta	protein_coding	-0.0275899872290914	0.933343521206954
FBgn0011554	FlyBase	etaTry	protein_coding	-0.427916765125836	0.0229309449610137
FBgn0011555	FlyBase	thetaTry	protein_coding	0.505019542261504	0.0429296599081138
FBgn0011556	FlyBase	zetaTry	protein_coding	1.14389602016	0.000410516643444979
FBgn0011559	FlyBase	Acp36DE	protein_coding	0.369804983622963	0.062603975927885
FBgn0011566	FlyBase	Smyd3	protein_coding	-0.149129750002973	0.505340887075738
FBgn0011569	FlyBase	can	protein_coding	0.145599800104998	0.61802191049032
FBgn0011570	FlyBase	cpb	protein_coding	-0.228007202253577	0.158269066638103
FBgn0011573	FlyBase	Cdc37	protein_coding	0.0344049897928463	0.913105128174926
FBgn0011576	FlyBase	Cyp4d2	protein_coding	-0.0525492791229338	0.888784138530756
FBgn0011581	FlyBase	Ms	protein_coding	-0.31703491035843	0.0713692647239065
FBgn0011582	FlyBase	Dop1R1	protein_coding	-0.119321843884123	0.905161171676099
FBgn0011584	FlyBase	Trp1	protein_coding	-0.0120984307268359	0.980227370956698
FBgn0011586	FlyBase	e(r)	protein_coding	-0.119751437911823	0.545461920344758
FBgn0011589	FlyBase	Elk	protein_coding	-0.381283889323197	0.373016438252303
FBgn0011591	FlyBase	fng	protein_coding	0.243621874972348	0.306360674081893
FBgn0011592	FlyBase	fra	protein_coding	-0.099659541837815	0.693665266412319
FBgn0011596	FlyBase	fzo	protein_coding	0.11112207481216	0.786337963221954
FBgn0011603	FlyBase	ine	protein_coding	-0.134128264331147	0.645744502363986
FBgn0011604	FlyBase	Iswi	protein_coding	0.00766688367327825	0.988692877660584
FBgn0011606	FlyBase	Klp3A	protein_coding	0.00767352096889489	0.989571560592399
FBgn0011638	FlyBase	La	protein_coding	0.0429297252974366	0.871695561294193
FBgn0011640	FlyBase	lark	protein_coding	-0.148176810310475	0.357979634232797
FBgn0011642	FlyBase	Zyx	protein_coding	-0.109460716086956	0.607978138890597
FBgn0011648	FlyBase	Mad	protein_coding	0.00181116802961047	0.996601773909841
FBgn0011653	FlyBase	mas	protein_coding	-0.283228640920014	0.3130027119047
FBgn0011655	FlyBase	Med	protein_coding	-0.2078293793205	0.26418553581468
FBgn0011656	FlyBase	Mef2	protein_coding	-0.0994722408957919	0.833975396619279
FBgn0011659	FlyBase	Mlh1	protein_coding	-0.221477890736388	0.5431402047441
FBgn0011660	FlyBase	Pms2	protein_coding	0.122829414453249	0.713390057602034
FBgn0011661	FlyBase	Moe	protein_coding	-0.197858197627985	0.397281297349552
FBgn0011666	FlyBase	msi	protein_coding	-0.0828892207785513	0.861204485597222
FBgn0011668	FlyBase	Mst57Da	protein_coding	0.372319360907748	0.269614960178537
FBgn0011669	FlyBase	Mst57Db	protein_coding	0.570899092667909	0.104912313402269
FBgn0011670	FlyBase	Mst57Dc	protein_coding	0.268384111488475	0.451734445364782
FBgn0011672	FlyBase	Mvl	protein_coding	0.105755593876779	0.643207298173644
FBgn0011674	FlyBase	insc	protein_coding	-0.213061200570362	0.467522894902312
FBgn0011676	FlyBase	Nos	protein_coding	-0.2294763593964	0.733243777772913
FBgn0011692	FlyBase	pav	protein_coding	0.0652668213733925	0.882478718725701
FBgn0011693	FlyBase	Pdh	protein_coding	0.71202440320621	0.130638924902188
FBgn0011694	FlyBase	EbpII	protein_coding	0.714985872835272	0.0237023092643436
FBgn0011695	FlyBase	EbpIII	protein_coding	0.13290051620758	0.646739589177382
FBgn0011701	FlyBase	repo	protein_coding	0.0687199398751027	0.908520489489544
FBgn0011703	FlyBase	RnrL	protein_coding	-0.484941885746317	0.0635987455833443
FBgn0011704	FlyBase	RnrS	protein_coding	-0.14738816326502	0.782780098830552
FBgn0011705	FlyBase	rost	protein_coding	0.0338243142765124	0.925706848965988
FBgn0011706	FlyBase	rpr	protein_coding	0.100673623992062	0.854756960755299
FBgn0011708	FlyBase	Syx5	protein_coding	0.0585447652254228	0.800162451114883
FBgn0011710	FlyBase	Sep1	protein_coding	0.0239434630680496	0.932946314292259
FBgn0011715	FlyBase	Snr1	protein_coding	-0.0397054581065573	0.893245411009391
FBgn0011722	FlyBase	Tig	protein_coding	0.392115602383072	0.458682147665442
FBgn0011723	FlyBase	byn	protein_coding	-0.479579193472629	0.186964713427133
FBgn0011725	FlyBase	twin	protein_coding	0.0363365464739777	0.937004942964296
FBgn0011726	FlyBase	tsr	protein_coding	-0.032342164636409	0.92698379385493
FBgn0011737	FlyBase	Wee1	protein_coding	0.0750420759347483	0.81263003396639
FBgn0011739	FlyBase	wts	protein_coding	-0.122888372895082	0.711388534913514
FBgn0011740	FlyBase	alpha-Man-IIa	protein_coding	-0.0597322098426844	0.817866751207192
FBgn0011741	FlyBase	Arp6	protein_coding	0.0518152754079344	0.885665562989336
FBgn0011742	FlyBase	Arp2	protein_coding	-0.166063329361323	0.292910961383886
FBgn0011743	FlyBase	Arp53D	protein_coding	0.0351268015984549	0.945895510683304
FBgn0011745	FlyBase	Arp1	protein_coding	0.157692895758944	0.392337812230184
FBgn0011746	FlyBase	ana	protein_coding	0.365906521242031	0.191046228989977
FBgn0011747	FlyBase	Ank	protein_coding	-0.121488187210304	0.670317057133187
FBgn0011754	FlyBase	PhKgamma	protein_coding	-0.0194224957128819	0.954914183781432
FBgn0011758	FlyBase	B-H1	protein_coding	0.304313039029339	0.497242370198541
FBgn0011760	FlyBase	ctp	protein_coding	0.127947025864296	0.694900053283985
FBgn0011761	FlyBase	dhd	protein_coding	0.129620001293919	0.830188528298457
FBgn0011762	FlyBase	DNApol-alpha50	protein_coding	-0.274888711481816	0.50670401921504
FBgn0011763	FlyBase	Dp	protein_coding	-0.201999304217345	0.328969741689324
FBgn0011766	FlyBase	E2f1	protein_coding	-0.205841967853158	0.32351118217668
FBgn0011768	FlyBase	Fdh	protein_coding	-0.0377736037625546	0.912477169028451
FBgn0011769	FlyBase	Fdx1	protein_coding	0.486006308243942	0.0378115619186149
FBgn0011770	FlyBase	Gip	protein_coding	0.228206364627594	0.510600230808486
FBgn0011771	FlyBase	Hem	protein_coding	-0.0543648543110871	0.883788700206778
FBgn0011774	FlyBase	Irbp	protein_coding	-0.185317421370754	0.519288415382054
FBgn0011785	FlyBase	BRWD3	protein_coding	-0.0923989882781167	0.795362818471534
FBgn0011787	FlyBase	mRpL12	protein_coding	0.203830299420896	0.180656017812217
FBgn0011802	FlyBase	Gem3	protein_coding	0.220809140990571	0.296094759837941
FBgn0011817	FlyBase	nmo	protein_coding	0.121587952600954	0.649679285613038
FBgn0011818	FlyBase	oaf	protein_coding	0.0698064321349509	0.822020136231526
FBgn0011822	FlyBase	Pgcl	protein_coding	0.279910223144871	0.65851530116293
FBgn0011824	FlyBase	CG4038	protein_coding	-0.253365624053665	0.301681643496384
FBgn0011826	FlyBase	Pp2B-14D	protein_coding	-0.0842308788460982	0.839122591457797
FBgn0011828	FlyBase	Pxn	protein_coding	0.495698818498775	0.340591958049423
FBgn0011829	FlyBase	Ret	protein_coding	0.221132268784374	0.637400718151406
FBgn0011834	FlyBase	Ser6	protein_coding	-0.262385365403668	0.429266664839311
FBgn0011836	FlyBase	Taf2	protein_coding	-0.128096383043951	0.531918958676682
FBgn0011837	FlyBase	Tis11	protein_coding	0.0662125698920037	0.890330050816368
FBgn0012034	FlyBase	AcCoAS	protein_coding	-0.00486177507906231	0.994513482721736
FBgn0012036	FlyBase	Aldh	protein_coding	0.176339748294227	0.405701820705561
FBgn0012037	FlyBase	Ance	protein_coding	-0.352538956275687	0.0439667996327819
FBgn0012042	FlyBase	AttA	protein_coding	-1.16127661157178	0.11631250848321
FBgn0012051	FlyBase	CalpA	protein_coding	0.0271757641198491	0.954914183781432
FBgn0012058	FlyBase	Cdc27	protein_coding	-0.0193374283181979	0.956393340020912
FBgn0012344	FlyBase	Dh44	protein_coding	-0.289096313929032	0.178914194008705
FBgn0013263	FlyBase	Trl	protein_coding	-0.025546505550709	0.941968096643888
FBgn0013269	FlyBase	Fkbp39	protein_coding	-0.0300107598371438	0.927821999640777
FBgn0013272	FlyBase	Gp150	protein_coding	-0.140501910818447	0.718947981458484
FBgn0013275	FlyBase	Hsp70Aa	protein_coding	0	1
FBgn0013276	FlyBase	Hsp70Ab	protein_coding	0.581046018398403	0.698424770395296
FBgn0013277	FlyBase	Hsp70Ba	protein_coding	0.115414884973955	0.947428989055306
FBgn0013278	FlyBase	Hsp70Bb	protein_coding	0.305641060050603	0.940159867426421
FBgn0013279	FlyBase	Hsp70Bc	protein_coding	1.01968261118564	0.428255289323062
FBgn0013300	FlyBase	ProtA	protein_coding	0.0654558651220784	0.886939390632874
FBgn0013301	FlyBase	ProtB	protein_coding	0.0208437464309006	0.969304007176664
FBgn0013303	FlyBase	Nca	protein_coding	0.0898156200957863	0.715876655611199
FBgn0013305	FlyBase	Nmda1	protein_coding	-0.16042435411654	0.438549174932223
FBgn0013307	FlyBase	Odc1	protein_coding	1.11633370885964	0.000499890359140789
FBgn0013308	FlyBase	Odc2	protein_coding	-0.470090268181468	0.135642487683936
FBgn0013323	FlyBase	Ptth	protein_coding	0.0655580510759715	0.899364349448808
FBgn0013325	FlyBase	RpL11	protein_coding	0.0569424662503155	0.867505233534525
FBgn0013334	FlyBase	Sap47	protein_coding	0.0766038267572988	0.905915042049906
FBgn0013342	FlyBase	nSyb	protein_coding	-0.147304159809224	0.802098642433532
FBgn0013343	FlyBase	Syx1A	protein_coding	0.204174321462563	0.785885447076093
FBgn0013347	FlyBase	TfIIA-S	protein_coding	0.0541603013542713	0.866154157075944
FBgn0013348	FlyBase	TpnC41C	protein_coding	1.41088894533476	6.03818778266647e-05
FBgn0013432	FlyBase	bcn92	protein_coding	0.23009013841906	0.168596883160289
FBgn0013433	FlyBase	beat-Ia	protein_coding	-0.0795171808253976	0.896895222122767
FBgn0013435	FlyBase	Cdc2rk	protein_coding	0.351908493813065	0.0453045195274756
FBgn0013467	FlyBase	igl	protein_coding	0.266127303340386	0.384299142006787
FBgn0013469	FlyBase	klu	protein_coding	-0.463300050164485	0.0429755284516975
FBgn0013531	FlyBase	MED20	protein_coding	0.0264295924290604	0.952266876446133
FBgn0013548	FlyBase	l(2)dtl	protein_coding	-0.219384786451544	0.310692645060776
FBgn0013563	FlyBase	Pex1	protein_coding	0.416202711769618	0.0559925594710712
FBgn0013576	FlyBase	mtd	protein_coding	-0.206432333885928	0.345255171137849
FBgn0013672	FlyBase	mt:ATPase6	protein_coding	1.20658174140671	0.000577055155788138
FBgn0013673	FlyBase	mt:ATPase8	protein_coding	1.25207196630976	0.0965263551837876
FBgn0013674	FlyBase	mt:CoI	protein_coding	0.432047733641395	0.148274284007298
FBgn0013675	FlyBase	mt:CoII	protein_coding	0.460975381151268	0.0702419538530721
FBgn0013676	FlyBase	mt:CoIII	protein_coding	0.465427844273104	0.13090466601654
FBgn0013678	FlyBase	mt:Cyt-b	protein_coding	0.955836808002349	0.00531591593981865
FBgn0013679	FlyBase	mt:ND1	protein_coding	0.765675405913854	0.0139020933426846
FBgn0013680	FlyBase	mt:ND2	protein_coding	0.656214259333685	0.0269341590297819
FBgn0013681	FlyBase	mt:ND3	protein_coding	0.4651889999922	0.190919339631945
FBgn0013683	FlyBase	mt:ND4L	protein_coding	1.56461917601442	0.0301614751324466
FBgn0013684	FlyBase	mt:ND5	protein_coding	0.972022698975175	0.0377122102678981
FBgn0013685	FlyBase	mt:ND6	protein_coding	1.51907011171078	0.00414801288099222
FBgn0013717	FlyBase	not	protein_coding	-0.0266981563394712	0.928580682703072
FBgn0013718	FlyBase	nuf	protein_coding	0.0432491223777043	0.92306780465641
FBgn0013720	FlyBase	pck	protein_coding	-0.0379850192999308	0.905647952003401
FBgn0013725	FlyBase	phyl	protein_coding	-0.140796650778585	0.651763200947165
FBgn0013726	FlyBase	pnut	protein_coding	0.0800095258977443	0.822020136231526
FBgn0013732	FlyBase	sced	protein_coding	-0.0981864983731328	0.715859782961209
FBgn0013733	FlyBase	shot	protein_coding	-0.144981718026861	0.788730225501959
FBgn0013746	FlyBase	alien	protein_coding	0.0381267948123162	0.89469737641665
FBgn0013749	FlyBase	Arf102F	protein_coding	0.0870578399809946	0.765707157599875
FBgn0013750	FlyBase	Arf51F	protein_coding	0.0795680226244013	0.746422002562378
FBgn0013751	FlyBase	Awh	protein_coding	-0.594548932488079	0.0437714853638033
FBgn0013753	FlyBase	Bgb	protein_coding	0.130329950997392	0.666056324914937
FBgn0013755	FlyBase	Bro	protein_coding	0.104517517860339	0.915741477784473
FBgn0013756	FlyBase	Mtor	protein_coding	-0.134870848804868	0.612343271120117
FBgn0013759	FlyBase	CASK	protein_coding	-0.185152796895993	0.772872637418733
FBgn0013762	FlyBase	Cdk5	protein_coding	0.146183622771417	0.445975538569338
FBgn0013763	FlyBase	Idgf6	protein_coding	0.350205951796956	0.362483231605146
FBgn0013764	FlyBase	Chi	protein_coding	0.00911981005823988	0.981535842188695
FBgn0013765	FlyBase	cnn	protein_coding	0.00835929328199102	0.986653363454607
FBgn0013767	FlyBase	Crz	protein_coding	-0.441229355968871	0.244474509070275
FBgn0013770	FlyBase	Cp1	protein_coding	0.435270683537969	0.141352929619366
FBgn0013771	FlyBase	Cyp6a9	protein_coding	-0.241879796577136	0.384299142006787
FBgn0013772	FlyBase	Cyp6a8	protein_coding	-0.605246568349359	0.0293484806894602
FBgn0013773	FlyBase	Cyp6a22	protein_coding	-0.0321817809680357	0.958081694879022
FBgn0013799	FlyBase	Deaf1	protein_coding	-0.0139258828874837	0.970507334452901
FBgn0013810	FlyBase	Dhc36C	protein_coding	-0.0613026053977702	0.89469737641665
FBgn0013811	FlyBase	Dhc62B	protein_coding	0.114108589176265	0.789650999450623
FBgn0013812	FlyBase	Dhc93AB	protein_coding	-0.915153649212999	0.00907316618479899
FBgn0013813	FlyBase	Dhc98D	protein_coding	0.0226420712527471	0.965786095519763
FBgn0013949	FlyBase	Elal	protein_coding	0.452658359355159	0.269614960178537
FBgn0013953	FlyBase	Esp	protein_coding	0.0944459660280666	0.789471492076333
FBgn0013954	FlyBase	Fkbp12	protein_coding	0.0108742477039411	0.979423597974637
FBgn0013972	FlyBase	Gycalpha99B	protein_coding	0.0402245006809505	0.951482672191799
FBgn0013973	FlyBase	Gycbeta100B	protein_coding	-0.249429181042956	0.671621176739233
FBgn0013981	FlyBase	His4r	protein_coding	0.128922561144804	0.642883566915993
FBgn0013983	FlyBase	imd	protein_coding	0.18708343577187	0.512470872386552
FBgn0013987	FlyBase	MAPk-Ak2	protein_coding	-0.0134873027486315	0.978757159761832
FBgn0013995	FlyBase	Calx	protein_coding	-0.0163601433918718	0.969304007176664
FBgn0013997	FlyBase	Nrx-IV	protein_coding	-0.0692257361826241	0.840782737228882
FBgn0014000	FlyBase	Hf	protein_coding	0.483320787155063	0.177110804364038
FBgn0014006	FlyBase	Ask1	protein_coding	0.00316248106842289	0.99542226820883
FBgn0014007	FlyBase	Ptp69D	protein_coding	0.267182946555815	0.110761655766732
FBgn0014009	FlyBase	Rab2	protein_coding	0.0819142109427917	0.762344896252824
FBgn0014010	FlyBase	Rab5	protein_coding	-0.0845917278126734	0.773949903461826
FBgn0014011	FlyBase	Rac2	protein_coding	0.0582589843634471	0.861204485597222
FBgn0014018	FlyBase	Rel	protein_coding	-0.0668916926914198	0.866079142600858
FBgn0014019	FlyBase	Rh5	protein_coding	-0.456659129401907	0.183873918574256
FBgn0014020	FlyBase	Rho1	protein_coding	-0.15620584751986	0.485713469626828
FBgn0014022	FlyBase	Rlb1	protein_coding	-0.0647427547359102	0.880644894184847
FBgn0014023	FlyBase	mRpL47	protein_coding	0.198335852499457	0.29022516274105
FBgn0014024	FlyBase	Rnp4F	protein_coding	-0.0605930493574237	0.860091610598255
FBgn0014026	FlyBase	RpL7A	protein_coding	-0.117587850600232	0.644507703015729
FBgn0014028	FlyBase	SdhB	protein_coding	0.86850618795659	0.00362405313696416
FBgn0014029	FlyBase	Sep2	protein_coding	-0.0428974573323404	0.88620500982614
FBgn0014031	FlyBase	Spat	protein_coding	0.0718401819776248	0.898530891641818
FBgn0014032	FlyBase	Sptr	protein_coding	0.319262714655862	0.0625468587939243
FBgn0014033	FlyBase	Sr-CI	protein_coding	1.13080677878777	0.0322915780316097
FBgn0014037	FlyBase	Su(Tpl)	protein_coding	0.0165933277776816	0.964019413999162
FBgn0014073	FlyBase	Tie	protein_coding	-0.169611862053479	0.609452085680434
FBgn0014075	FlyBase	Uggt	protein_coding	-0.0959463598106701	0.684323901294425
FBgn0014092	FlyBase	CG4278	protein_coding	-0.303500232416843	0.0989560371346869
FBgn0014127	FlyBase	barr	protein_coding	0.0934147557734787	0.800491330596765
FBgn0014133	FlyBase	bif	protein_coding	-0.144248797480061	0.617404609498508
FBgn0014135	FlyBase	bnl	protein_coding	-0.0877369968434236	0.825909922992947
FBgn0014141	FlyBase	cher	protein_coding	0.0799156156899199	0.853811942010477
FBgn0014143	FlyBase	croc	protein_coding	-6.92351552652889e-05	1
FBgn0014163	FlyBase	fax	protein_coding	0.489691363874657	0.0882258242059801
FBgn0014179	FlyBase	gcm	protein_coding	-0.0984516977941267	0.900284844575727
FBgn0014184	FlyBase	Oda	protein_coding	0.0409790475215687	0.91003067353578
FBgn0014189	FlyBase	Hel25E	protein_coding	-0.188387866581689	0.295243160466761
FBgn0014269	FlyBase	prod	protein_coding	-0.0552376297599996	0.840007614225409
FBgn0014340	FlyBase	mof	protein_coding	0.0514019872901203	0.855962755896296
FBgn0014342	FlyBase	mia	protein_coding	-0.107173005727546	0.667576382576795
FBgn0014343	FlyBase	mirr	protein_coding	-0.455918939231215	0.0390292693585298
FBgn0014366	FlyBase	noi	protein_coding	0.119707862724573	0.563486578401197
FBgn0014368	FlyBase	nol	protein_coding	0.00230833930555691	1
FBgn0014380	FlyBase	RhoL	protein_coding	-0.105692120127091	0.681522592399771
FBgn0014388	FlyBase	sty	protein_coding	0.148281700519786	0.67440521988855
FBgn0014391	FlyBase	sun	protein_coding	1.37024366122294	3.95635577754006e-05
FBgn0014395	FlyBase	tilB	protein_coding	0.0427154790020417	0.937670530809328
FBgn0014396	FlyBase	tim	protein_coding	-0.0695696900990541	0.767467000983693
FBgn0014411	FlyBase	Vps26	protein_coding	0.0997106989889227	0.69501401158284
FBgn0014417	FlyBase	CG13397	protein_coding	0.23167183791171	0.508522962088204
FBgn0014427	FlyBase	CG11899	protein_coding	0.438043000509959	0.0991366717259147
FBgn0014454	FlyBase	Acp1	protein_coding	6.32769523550182	8.78860403273822e-07
FBgn0014455	FlyBase	Ahcy	protein_coding	-0.208449472602462	0.233509256423537
FBgn0014464	FlyBase	Cp7Fa	protein_coding	0.279445997542641	0.77059138921375
FBgn0014465	FlyBase	Cp7Fb	protein_coding	-0.789656688320509	0.509048830906096
FBgn0014469	FlyBase	Cyp4e2	protein_coding	-0.247267697855722	0.430803293068161
FBgn0014857	FlyBase	His3.3A	protein_coding	0.00817869000800883	0.982933439527676
FBgn0014859	FlyBase	Hr38	protein_coding	0.385001818083652	0.344748476813884
FBgn0014861	FlyBase	Mcm2	protein_coding	-0.0711307249852116	0.867719963618321
FBgn0014863	FlyBase	Mlp84B	protein_coding	-0.191555605393573	0.573833294924363
FBgn0014865	FlyBase	Mtk	protein_coding	0.630754372731539	0.151953014309955
FBgn0014868	FlyBase	Ost48	protein_coding	0.00740791446912084	0.983134819107425
FBgn0014869	FlyBase	Pglym78	protein_coding	1.3395891245103	0.00018188739478907
FBgn0014870	FlyBase	Psi	protein_coding	-0.164754460738005	0.442214988224136
FBgn0014877	FlyBase	Roe1	protein_coding	0.106368144310829	0.699621377050213
FBgn0014879	FlyBase	Set	protein_coding	0.00260944561700569	0.99562935493714
FBgn0014906	FlyBase	Hydr2	protein_coding	0.08780463844051	0.68373953741085
FBgn0014930	FlyBase	CG2846	protein_coding	-0.0442670400843285	0.89838407678336
FBgn0014931	FlyBase	CG2678	protein_coding	0.194350129456437	0.486358341076335
FBgn0014949	FlyBase	btn	protein_coding	1.39274704892868	0.557470189336096
FBgn0015000	FlyBase	betaggt-I	protein_coding	0.140534374872728	0.440231264164346
FBgn0015001	FlyBase	iotaTry	protein_coding	-0.21517170996074	0.230180991807032
FBgn0015008	FlyBase	Actn3	protein_coding	-0.102069466402767	0.769479982083845
FBgn0015010	FlyBase	Ag5r	protein_coding	-0.51759539979591	0.0445897001877518
FBgn0015011	FlyBase	AhcyL2	protein_coding	-0.568920126438991	0.0155780774196408
FBgn0015019	FlyBase	CCT3	protein_coding	-0.114034393354139	0.57842716973193
FBgn0015024	FlyBase	CkIalpha	protein_coding	0.195229970325139	0.384299142006787
FBgn0015025	FlyBase	CkIIalpha-i1	protein_coding	0.242730721916635	0.24065405839377
FBgn0015031	FlyBase	cype	protein_coding	0.96086362174839	0.00018188739478907
FBgn0015032	FlyBase	Cyp4c3	protein_coding	0.117073790398792	0.816228317264951
FBgn0015033	FlyBase	Cyp4d8	protein_coding	0.65586814599158	0.0140418474054347
FBgn0015034	FlyBase	Cyp4e1	protein_coding	0.641347345022012	0.00649384309273116
FBgn0015035	FlyBase	Cyp4e3	protein_coding	0.827451175927889	0.072850256759722
FBgn0015036	FlyBase	Cyp4ae1	protein_coding	-0.103910367267872	0.668815052799172
FBgn0015037	FlyBase	Cyp4p1	protein_coding	-1.26065944614665	5.4020342499141e-05
FBgn0015038	FlyBase	Cyp9b1	protein_coding	-0.0944864483890651	0.849597286452131
FBgn0015039	FlyBase	Cyp9b2	protein_coding	-0.700231201252762	0.0456006254433162
FBgn0015040	FlyBase	Cyp9c1	protein_coding	-0.701633787637409	0.000720858199394334
FBgn0015075	FlyBase	Ddx1	protein_coding	0.0917190425826055	0.755178609732506
FBgn0015218	FlyBase	eIF4E1	protein_coding	0.0132077555015077	0.967568722193747
FBgn0015221	FlyBase	Fer2LCH	protein_coding	0.00365171678761723	0.992897963453518
FBgn0015222	FlyBase	Fer1HCH	protein_coding	-0.0739541773880517	0.796612876537116
FBgn0015229	FlyBase	glec	protein_coding	0.0982159882090787	0.750425187408438
FBgn0015230	FlyBase	Glut3	protein_coding	-0.361965632157444	0.174896780448773
FBgn0015239	FlyBase	Hr78	protein_coding	0.0287974787786394	0.92306780465641
FBgn0015240	FlyBase	Hr96	protein_coding	-0.13229521525197	0.513926283764267
FBgn0015245	FlyBase	Hsp60A	protein_coding	0.0756717768106045	0.755178609732506
FBgn0015247	FlyBase	Diap2	protein_coding	0.123635674318438	0.507101021455702
FBgn0015268	FlyBase	Nap1	protein_coding	0.0377641355585888	0.917595320777996
FBgn0015269	FlyBase	Nf1	protein_coding	-0.134496021901002	0.674320851268212
FBgn0015270	FlyBase	Orc2	protein_coding	-0.209732762722997	0.683144246660944
FBgn0015271	FlyBase	Orc5	protein_coding	0.0702086208171791	0.869396964352484
FBgn0015277	FlyBase	Pi3K59F	protein_coding	-0.171387477730546	0.567489585730898
FBgn0015278	FlyBase	Pi3K68D	protein_coding	0.2975079112343	0.0547012630256954
FBgn0015279	FlyBase	Pi3K92E	protein_coding	-0.142776259239433	0.61882321330881
FBgn0015282	FlyBase	Rpt2	protein_coding	0.0318473587189358	0.915268711218974
FBgn0015283	FlyBase	Rpn10	protein_coding	0.115264930042208	0.549084742179921
FBgn0015286	FlyBase	Rala	protein_coding	-0.142419087084176	0.559173041926296
FBgn0015288	FlyBase	RpL22	protein_coding	-0.0399879394491826	0.912477169028451
FBgn0015295	FlyBase	Shark	protein_coding	-0.223275252760429	0.37128429985675
FBgn0015296	FlyBase	Shc	protein_coding	0.00772999548108797	0.985155987872689
FBgn0015298	FlyBase	Srp19	protein_coding	0.0469193178753254	0.893779046521842
FBgn0015299	FlyBase	Ssb-c31a	protein_coding	0.129048541097109	0.693665266412319
FBgn0015300	FlyBase	Ssl	protein_coding	0.0337327103299748	0.944870354259811
FBgn0015316	FlyBase	Try29F	protein_coding	-0.208060258144083	0.42657711793921
FBgn0015320	FlyBase	Ubc2	protein_coding	0.114532741337798	0.662521958684075
FBgn0015321	FlyBase	Ubc4	protein_coding	0.0910630053978195	0.70776210135273
FBgn0015331	FlyBase	abs	protein_coding	0.0604201097468487	0.863350402080234
FBgn0015336	FlyBase	CG15865	protein_coding	-0.531281889301349	0.0283066276113783
FBgn0015338	FlyBase	CG5861	protein_coding	0.138482455700659	0.547680458789543
FBgn0015351	FlyBase	CG14906	protein_coding	-0.207242057811229	0.379327377821964
FBgn0015359	FlyBase	CG2034	protein_coding	0.0361063686054429	0.92306780465641
FBgn0015360	FlyBase	oxt	protein_coding	0.0153910039455142	0.958865861248307
FBgn0015371	FlyBase	chn	protein_coding	-0.254329271698397	0.612425775265786
FBgn0015372	FlyBase	RabX1	protein_coding	-0.0593227767472816	0.836274644788615
FBgn0015376	FlyBase	cutlet	protein_coding	0.0840744638735898	0.858754603555077
FBgn0015379	FlyBase	dod	protein_coding	0.0388860107790205	0.903332123267684
FBgn0015380	FlyBase	drl	protein_coding	-0.72663359045756	0.00624340032046461
FBgn0015381	FlyBase	dsf	protein_coding	-0.255143795794538	0.454385371975226
FBgn0015391	FlyBase	glu	protein_coding	-0.0485494131971614	0.897503443465946
FBgn0015396	FlyBase	jumu	protein_coding	0.0739163227377757	0.833243446336448
FBgn0015399	FlyBase	kek1	protein_coding	-0.0420985614885914	0.954331922004675
FBgn0015400	FlyBase	kek2	protein_coding	-0.122325837580907	0.898298649025022
FBgn0015402	FlyBase	ksr	protein_coding	-0.0810413408308577	0.740046974100607
FBgn0015477	FlyBase	Rme-8	protein_coding	-0.0354682690059453	0.915266082779443
FBgn0015509	FlyBase	Cul1	protein_coding	0.0469362745535047	0.857352443787927
FBgn0015513	FlyBase	mbc	protein_coding	-0.161588550943337	0.463182466249652
FBgn0015519	FlyBase	nAChRalpha3	protein_coding	-0.0716234587029305	0.942519187597982
FBgn0015520	FlyBase	nonA-l	protein_coding	-0.0656429121791172	0.863059798482799
FBgn0015521	FlyBase	RpS21	protein_coding	0.0257892989126919	0.950868077549468
FBgn0015522	FlyBase	olf186-M	protein_coding	-0.0671717159999921	0.836922607704316
FBgn0015524	FlyBase	otp	protein_coding	-0.29487479649468	0.194528679604249
FBgn0015527	FlyBase	peng	protein_coding	-0.0536309772059898	0.852862873402211
FBgn0015544	FlyBase	spag	protein_coding	0.020907603837144	0.959192523025996
FBgn0015546	FlyBase	spel1	protein_coding	0.0702221608479331	0.862215214307233
FBgn0015550	FlyBase	tap	protein_coding	-0.71118195643701	0.47957511258181
FBgn0015553	FlyBase	tos	protein_coding	-0.446125876832803	0.384299142006787
FBgn0015558	FlyBase	tty	protein_coding	-0.275636831608555	0.47716561485722
FBgn0015561	FlyBase	unpg	protein_coding	0.374325553770982	0.335316519390981
FBgn0015568	FlyBase	alpha-Est1	protein_coding	0.300321644625688	0.308781684541369
FBgn0015569	FlyBase	alpha-Est10	protein_coding	-0.0253225509335378	0.945015718402414
FBgn0015570	FlyBase	alpha-Est2	protein_coding	0.542396517271458	0.211625025080037
FBgn0015571	FlyBase	alpha-Est3	protein_coding	0.0255782449332566	0.949932421612348
FBgn0015572	FlyBase	alpha-Est4	protein_coding	-0.332914557700428	0.289605050659112
FBgn0015574	FlyBase	alpha-Est6	protein_coding	0.129403455470914	0.707031613085862
FBgn0015575	FlyBase	alpha-Est7	protein_coding	0.473301782334856	0.236738550168625
FBgn0015576	FlyBase	alpha-Est8	protein_coding	0.0722045590827511	0.878736345117672
FBgn0015577	FlyBase	alpha-Est9	protein_coding	0.0424980584197712	0.926468197771328
FBgn0015582	FlyBase	dare	protein_coding	0.0348105708559777	0.912477169028451
FBgn0015583	FlyBase	Acp29AB	protein_coding	0.258222724204122	0.352887941374872
FBgn0015584	FlyBase	Acp53Ea	protein_coding	0.236306199603341	0.536471976119407
FBgn0015585	FlyBase	Acp63F	protein_coding	0.776163014818065	0.0238307503080959
FBgn0015586	FlyBase	Acp76A	protein_coding	1.07806485338332	0.000560314122543837
FBgn0015589	FlyBase	Apc	protein_coding	-0.226356539601679	0.348092104784799
FBgn0015591	FlyBase	AstA	protein_coding	-0.434488338904981	0.0153027850508616
FBgn0015600	FlyBase	toc	protein_coding	0.0381866427037564	0.917767294386655
FBgn0015602	FlyBase	BEAF-32	protein_coding	-0.0280740423526142	0.931606565910084
FBgn0015609	FlyBase	CadN	protein_coding	-0.356089775427034	0.258322945099619
FBgn0015614	FlyBase	CanB2	protein_coding	0.0823774598982747	0.728137258089704
FBgn0015615	FlyBase	SMC3	protein_coding	-0.0652226805188738	0.867171258176196
FBgn0015618	FlyBase	Cdk8	protein_coding	-0.00978030626108434	0.986976619161446
FBgn0015621	FlyBase	Clp	protein_coding	-0.055344964075704	0.891974378366733
FBgn0015622	FlyBase	Cnx99A	protein_coding	0.0663758429364393	0.807013301056904
FBgn0015623	FlyBase	Cpr	protein_coding	0.0905054285612854	0.861688878394105
FBgn0015625	FlyBase	CycB3	protein_coding	0.166350429302815	0.716844009138696
FBgn0015663	FlyBase	Ugt36A1	protein_coding	0.0275072139869472	0.964019413999162
FBgn0015664	FlyBase	Dref	protein_coding	-0.107304418706906	0.698046377250674
FBgn0015714	FlyBase	Cyp6a17	protein_coding	-0.102459681872148	0.800162451114883
FBgn0015721	FlyBase	ktub	protein_coding	0.194914464295287	0.337460027907629
FBgn0015737	FlyBase	Hmu	protein_coding	0.0261038006558845	0.949435984033004
FBgn0015754	FlyBase	Lis-1	protein_coding	0.0723929971087713	0.853819147607544
FBgn0015756	FlyBase	RpL9	protein_coding	-0.02186747476653	0.956006906873059
FBgn0015765	FlyBase	p38a	protein_coding	-0.139487033489719	0.464945447958992
FBgn0015766	FlyBase	Msr-110	protein_coding	-0.00576934815004509	0.992731995040072
FBgn0015770	FlyBase	MstProx	protein_coding	-0.44688670507642	0.186391954165811
FBgn0015772	FlyBase	Nak	protein_coding	-0.0491483666552666	0.895349319557165
FBgn0015773	FlyBase	NetA	protein_coding	-0.430704137822901	0.319445064349459
FBgn0015774	FlyBase	NetB	protein_coding	-0.0488265691961188	0.956625151781821
FBgn0015776	FlyBase	nrv1	protein_coding	0.0332237779219826	0.926134897374974
FBgn0015777	FlyBase	nrv2	protein_coding	0.441465658380931	0.0140317262624451
FBgn0015778	FlyBase	rin	protein_coding	-0.0030067719433823	0.99527033677053
FBgn0015781	FlyBase	P5cr	protein_coding	0.103085776013235	0.721496689264947
FBgn0015789	FlyBase	Rab10	protein_coding	0.0527891079761172	0.887552932330155
FBgn0015790	FlyBase	Rab11	protein_coding	0.00816678379995489	0.982933439527676
FBgn0015791	FlyBase	Rab14	protein_coding	0.0504283296117748	0.841533569075673
FBgn0015793	FlyBase	Rab19	protein_coding	0.0930666144915823	0.769479982083845
FBgn0015794	FlyBase	Rab18	protein_coding	0.103146831986961	0.71080811215869
FBgn0015795	FlyBase	Rab7	protein_coding	0.123010292405085	0.610475536297539
FBgn0015797	FlyBase	Rab6	protein_coding	0.0361512040598454	0.901660869797534
FBgn0015799	FlyBase	Rbf	protein_coding	-0.0981139735740404	0.711893818247096
FBgn0015801	FlyBase	Reg-5	protein_coding	-0.00999652384286049	0.983134819107425
FBgn0015803	FlyBase	RtGEF	protein_coding	-0.253387225115301	0.340339299759228
FBgn0015805	FlyBase	HDAC1	protein_coding	-0.0500847542835646	0.892299699070325
FBgn0015808	FlyBase	ScpX	protein_coding	0.305280976037496	0.183677884657766
FBgn0015818	FlyBase	Spx	protein_coding	-0.0117825991575691	0.976405028234934
FBgn0015828	FlyBase	TfIIEalpha	protein_coding	0.245003606282668	0.135530888548913
FBgn0015829	FlyBase	TfIIEbeta	protein_coding	0.108583952463585	0.596303345371516
FBgn0015831	FlyBase	Rtnl2	protein_coding	0.18303350610376	0.586246032374398
FBgn0015834	FlyBase	eIF3i	protein_coding	0.0924435478209946	0.70776210135273
FBgn0015838	FlyBase	Vang	protein_coding	0.00643443021192617	0.98581161643881
FBgn0015872	FlyBase	Drip	protein_coding	0.0192540472447338	0.956076810369921
FBgn0015903	FlyBase	apt	protein_coding	0.0879776264180586	0.732442284773402
FBgn0015904	FlyBase	ara	protein_coding	-0.392916781632987	0.100332812168594
FBgn0015905	FlyBase	ast	protein_coding	0.0944126032186939	0.751284126117002
FBgn0015919	FlyBase	caup	protein_coding	-0.609048360686233	0.0180912003991747
FBgn0015924	FlyBase	crq	protein_coding	0.142577178083529	0.727604687719143
FBgn0015925	FlyBase	csul	protein_coding	0.0367417364358555	0.914391867007728
FBgn0015926	FlyBase	dah	protein_coding	-0.246352787326139	0.676247149625264
FBgn0015929	FlyBase	dpa	protein_coding	-0.066259887533006	0.850635883808959
FBgn0015946	FlyBase	grim	protein_coding	0.351169934236147	0.811691706926019
FBgn0015949	FlyBase	hrg	protein_coding	-0.157540324268119	0.381265306233557
FBgn0016013	FlyBase	Faa	protein_coding	0.371247491809837	0.125525526694393
FBgn0016031	FlyBase	lama	protein_coding	0.895311543812184	0.377590569827492
FBgn0016032	FlyBase	lbm	protein_coding	-0.0452788762645992	0.896261227182678
FBgn0016034	FlyBase	mael	protein_coding	0.0849255847894172	0.832301746351574
FBgn0016036	FlyBase	mei-P22	protein_coding	-2.16005377234614	4.14270245022109e-05
FBgn0016038	FlyBase	Vsp37A	protein_coding	0.0629439993189553	0.805472230101164
FBgn0016041	FlyBase	Tom40	protein_coding	0.161726230317736	0.323171101958634
FBgn0016047	FlyBase	nompA	protein_coding	-0.297083137518786	0.314955333080809
FBgn0016053	FlyBase	pgc	protein_coding	0.300168396935337	0.917595320777996
FBgn0016054	FlyBase	phr6-4	protein_coding	-0.0816061517672039	0.822213739430715
FBgn0016059	FlyBase	Sema1b	protein_coding	0.313182226184362	0.136348578625942
FBgn0016061	FlyBase	side	protein_coding	-0.244658613500963	0.656230739121155
FBgn0016070	FlyBase	smg	protein_coding	0.0596075869771132	0.836274644788615
FBgn0016075	FlyBase	vkg	protein_coding	1.64223729628869	0.00304977389677629
FBgn0016076	FlyBase	vri	protein_coding	-0.175499765222046	0.596303345371516
FBgn0016078	FlyBase	wun	protein_coding	0.0305545690320593	0.928896943963402
FBgn0016081	FlyBase	fry	protein_coding	-0.116959301699132	0.71364580093261
FBgn0016119	FlyBase	ATPsynCF6	protein_coding	0.995760212099113	0.000314423285220715
FBgn0016120	FlyBase	ATPsynD	protein_coding	1.2406489811407	0.000116638240247303
FBgn0016122	FlyBase	Acer	protein_coding	0.292576009553836	0.0786502706169104
FBgn0016123	FlyBase	Alp4	protein_coding	-0.0314640811477467	0.940716664972793
FBgn0016126	FlyBase	CaMKI	protein_coding	0.00813132621084073	0.985155987872689
FBgn0016131	FlyBase	Cdk4	protein_coding	-0.0141463829544948	0.969825235760881
FBgn0016641	FlyBase	PTP-ER	protein_coding	-0.077935061959926	0.869873031045682
FBgn0016650	FlyBase	Lgr1	protein_coding	-0.40337057363903	0.0426401472022349
FBgn0016660	FlyBase	H15	protein_coding	-0.40476803585996	0.388662284714564
FBgn0016672	FlyBase	Ipp	protein_coding	-0.0353304266087617	0.943012470124904
FBgn0016675	FlyBase	Lectin-galC1	protein_coding	0.193950776192911	0.446519816605425
FBgn0016684	FlyBase	NaPi-T	protein_coding	0.070441828026147	0.841942128272711
FBgn0016685	FlyBase	Nlp	protein_coding	-0.10431313458955	0.634211092580393
FBgn0016687	FlyBase	Nurf-38	protein_coding	0.0725986746634939	0.842996140278336
FBgn0016691	FlyBase	ATPsynO	protein_coding	1.23785930348531	0.00020984318303189
FBgn0016693	FlyBase	Past1	protein_coding	0.071650358103221	0.783425262538808
FBgn0016694	FlyBase	Pdp1	protein_coding	0.0955990494044839	0.761737443873993
FBgn0016696	FlyBase	Pitslre	protein_coding	-0.379938373709707	0.0535408886616374
FBgn0016697	FlyBase	Prosalpha5	protein_coding	0.129306802696778	0.546458104995363
FBgn0016698	FlyBase	Ptpa	protein_coding	-0.0181739798240412	0.955148047437968
FBgn0016701	FlyBase	Rab4	protein_coding	0.0458002115751256	0.878699634606118
FBgn0016715	FlyBase	Reg-2	protein_coding	-0.199538714795081	0.521058449118977
FBgn0016726	FlyBase	RpL29	protein_coding	0.0470358216135276	0.90333431630481
FBgn0016754	FlyBase	sba	protein_coding	-0.00503666970050278	0.992077576156135
FBgn0016756	FlyBase	Usp47	protein_coding	-0.0471193669354728	0.89226695540836
FBgn0016762	FlyBase	angel	protein_coding	0.0436682852602243	0.914391867007728
FBgn0016794	FlyBase	dos	protein_coding	0.23971249337279	0.256525339636396
FBgn0016797	FlyBase	fz2	protein_coding	0.0626795844876337	0.894018552424825
FBgn0016917	FlyBase	Stat92E	protein_coding	-0.0469123115591603	0.919068797463694
FBgn0016919	FlyBase	nompB	protein_coding	0.141364609103536	0.617130719559117
FBgn0016920	FlyBase	nompC	protein_coding	-0.312067007720519	0.298090568215888
FBgn0016926	FlyBase	Pino	protein_coding	0.0734142770400335	0.796671305945327
FBgn0016930	FlyBase	Dyrk2	protein_coding	0.253200827370281	0.252159107203705
FBgn0016970	FlyBase	l(2)k10201	protein_coding	0.28008856198599	0.145083804678258
FBgn0016977	FlyBase	spen	protein_coding	-0.167871003668123	0.617461117381032
FBgn0016978	FlyBase	snRNP-U1-70K	protein_coding	-0.162160413191133	0.325607319341589
FBgn0016983	FlyBase	smid	protein_coding	0.0235029143123648	0.948843386857804
FBgn0016984	FlyBase	sktl	protein_coding	-0.140058408529613	0.540177974907371
FBgn0017414	FlyBase	cag	protein_coding	0.900939031971721	0.000517326333652914
FBgn0017418	FlyBase	ari-1	protein_coding	0.403685040082787	0.144625449912306
FBgn0017429	FlyBase	CG5989	protein_coding	0.061610253288366	0.825450432432542
FBgn0017430	FlyBase	Nelf-E	protein_coding	0.102680158667949	0.738772955983884
FBgn0017448	FlyBase	CG2187	protein_coding	-0.0171470296362794	0.975867402395518
FBgn0017456	FlyBase	Ubc84D	protein_coding	0.0669031683588004	0.873653614207714
FBgn0017457	FlyBase	U2af38	protein_coding	0.0712995722842007	0.770839722298515
FBgn0017482	FlyBase	T3dh	protein_coding	0.179999122597851	0.557224787434826
FBgn0017545	FlyBase	RpS3A	protein_coding	0.00476116693774052	0.992731995040072
FBgn0017550	FlyBase	Rga	protein_coding	-0.0229821979339792	0.954171468200847
FBgn0017551	FlyBase	Rca1	protein_coding	0.141116261149435	0.667375733538299
FBgn0017556	FlyBase	Prosalpha4T2	protein_coding	0.0716709711747259	0.853899858624865
FBgn0017558	FlyBase	Pdk	protein_coding	0.0485993007323926	0.89900333756472
FBgn0017561	FlyBase	Ork1	protein_coding	0.0752987976710074	0.818503286239768
FBgn0017566	FlyBase	ND-75	protein_coding	0.823560021499973	0.0138164347945496
FBgn0017567	FlyBase	ND-23	protein_coding	0.71193332622814	0.0015861560345666
FBgn0017572	FlyBase	Mo25	protein_coding	0.0638276951514557	0.805472230101164
FBgn0017577	FlyBase	Mcm5	protein_coding	-0.22932789331711	0.468511901081142
FBgn0017578	FlyBase	Max	protein_coding	0.147490208026357	0.432907228640117
FBgn0017579	FlyBase	RpL14	protein_coding	-0.000546667149224472	1
FBgn0017581	FlyBase	Lk6	protein_coding	-0.362638036548908	0.204840257176401
FBgn0017590	FlyBase	klg	protein_coding	-0.0455639095399692	0.954331922004675
FBgn0019624	FlyBase	COX5A	protein_coding	1.21548756828701	0.000143138046684933
FBgn0019637	FlyBase	Atu	protein_coding	-0.132772026456307	0.607170933172062
FBgn0019643	FlyBase	AANAT1	protein_coding	0.290673027619689	0.198070552775485
FBgn0019644	FlyBase	ATPsynB	protein_coding	1.06375282359553	0.000311920569423938
FBgn0019650	FlyBase	toy	protein_coding	-0.2859073145202	0.636705247372675
FBgn0019662	FlyBase	qm	protein_coding	0.0711861684631802	0.855699476495996
FBgn0019686	FlyBase	lok	protein_coding	-0.0733282321006389	0.814155896118849
FBgn0019809	FlyBase	gcm2	protein_coding	-0.791077008349094	0.0423389416957996
FBgn0019828	FlyBase	dj	protein_coding	0.0749329986442755	0.860091610598255
FBgn0019830	FlyBase	colt	protein_coding	0.160287031463126	0.536968968264481
FBgn0019890	FlyBase	Smg5	protein_coding	0.039271902167419	0.907206910100278
FBgn0019925	FlyBase	Surf4	protein_coding	0.0739653006935307	0.774278235321859
FBgn0019928	FlyBase	Ser8	protein_coding	-0.220278096231366	0.586246032374398
FBgn0019929	FlyBase	Ser7	protein_coding	0.512430758894845	0.201370822144935
FBgn0019932	FlyBase	SamDC	protein_coding	0.102640097071253	0.746323368350505
FBgn0019936	FlyBase	RpS20	protein_coding	-0.15971767073181	0.523451270296579
FBgn0019938	FlyBase	RpI1	protein_coding	0.0105135501766656	0.983730517023124
FBgn0019940	FlyBase	Rh6	protein_coding	-0.27296055880594	0.566570622175478
FBgn0019949	FlyBase	Cdk9	protein_coding	0.140976532938778	0.454081966790707
FBgn0019952	FlyBase	Orct	protein_coding	0.230460199654239	0.366188533575793
FBgn0019957	FlyBase	ND-42	protein_coding	0.875719941754816	0.000404292318452542
FBgn0019960	FlyBase	Mitofilin	protein_coding	0.238813301637271	0.166999327325984
FBgn0019968	FlyBase	Khc-73	protein_coding	0.0246173107257195	0.948843386857804
FBgn0019972	FlyBase	Drice	protein_coding	0.353312010803193	0.155963844823527
FBgn0019982	FlyBase	Gs1l	protein_coding	0.491994159481977	0.0201194937304531
FBgn0019985	FlyBase	mGluR	protein_coding	-0.21401203676892	0.721496689264947
FBgn0019990	FlyBase	Gcn2	protein_coding	-0.304724896104457	0.236738550168625
FBgn0020018	FlyBase	Ppox	protein_coding	0.0516830762744227	0.879338246394703
FBgn0020224	FlyBase	Cbl	protein_coding	-0.173652421367175	0.379624517867248
FBgn0020235	FlyBase	ATPsyngamma	protein_coding	1.35007903603929	0.000186640570579744
FBgn0020236	FlyBase	ATPCL	protein_coding	0.113807045127098	0.810043427538295
FBgn0020238	FlyBase	14-3-3epsilon	protein_coding	-0.0379835809941811	0.89838407678336
FBgn0020248	FlyBase	stet	protein_coding	-0.280182647948159	0.728137258089704
FBgn0020249	FlyBase	stck	protein_coding	-0.00157124276460126	0.996869386024634
FBgn0020251	FlyBase	sfl	protein_coding	-0.0785452053462565	0.818469302562972
FBgn0020255	FlyBase	Ran	protein_coding	0.0782094383012475	0.737922699526774
FBgn0020257	FlyBase	Ppa	protein_coding	-0.210889430322934	0.381986961771893
FBgn0020258	FlyBase	ppk	protein_coding	-0.350187434368073	0.362879880427222
FBgn0020261	FlyBase	pcm	protein_coding	0.0672802528239343	0.818469302562972
FBgn0020269	FlyBase	mspo	protein_coding	0.0134226079304731	0.98793997576729
FBgn0020270	FlyBase	mre11	protein_coding	-0.205563711446925	0.422102648889093
FBgn0020272	FlyBase	mst	protein_coding	-0.0396892622015429	0.925394317438556
FBgn0020277	FlyBase	lush	protein_coding	-0.0304039795844572	0.965565260320151
FBgn0020278	FlyBase	loco	protein_coding	0.0794589444204958	0.733235235504947
FBgn0020279	FlyBase	lig	protein_coding	-0.00111220645601383	0.99863921151725
FBgn0020280	FlyBase	laf	protein_coding	0.0450017063136431	0.917404441454336
FBgn0020294	FlyBase	ko	protein_coding	0.320599226472753	0.157635446024428
FBgn0020299	FlyBase	stumps	protein_coding	0.519042410658247	0.166330984110694
FBgn0020300	FlyBase	geko	protein_coding	0.0491609565725536	0.87193624935108
FBgn0020304	FlyBase	drongo	protein_coding	0.0679249060215149	0.849504219249501
FBgn0020305	FlyBase	dbe	protein_coding	0.172104483115374	0.353502235017628
FBgn0020306	FlyBase	dom	protein_coding	-0.0947254709121865	0.727670244304526
FBgn0020307	FlyBase	dve	protein_coding	-0.348530371589189	0.112361388884264
FBgn0020309	FlyBase	crol	protein_coding	-0.11559270832371	0.725178140457363
FBgn0020312	FlyBase	Tmtc3	protein_coding	-0.105185772791916	0.690773490292072
FBgn0020369	FlyBase	Rpt6	protein_coding	0.125211156934088	0.53416324901137
FBgn0020370	FlyBase	TppII	protein_coding	-0.147964751394516	0.435613388882496
FBgn0020371	FlyBase	Tim17b2	protein_coding	0.0286342038696123	0.955749778556693
FBgn0020372	FlyBase	TM4SF	protein_coding	0.544525144246632	0.0655561463735501
FBgn0020376	FlyBase	Sr-CIII	protein_coding	-0.837481609392784	0.481769758774406
FBgn0020377	FlyBase	Sr-CII	protein_coding	-0.30079842592008	0.181846417296018
FBgn0020378	FlyBase	Sp1	protein_coding	-0.186329165847416	0.5258719788109
FBgn0020379	FlyBase	Rfx	protein_coding	-0.412775729413611	0.0222051627943987
FBgn0020381	FlyBase	Dredd	protein_coding	-0.153262700354573	0.413390859962004
FBgn0020385	FlyBase	pug	protein_coding	0.0772318095834641	0.906245394142715
FBgn0020386	FlyBase	Pdk1	protein_coding	0.0669061024083776	0.802402287679264
FBgn0020388	FlyBase	Gcn5	protein_coding	-0.0258907344892182	0.949435984033004
FBgn0020389	FlyBase	Papss	protein_coding	0.0943061402746237	0.753820677941978
FBgn0020391	FlyBase	Nrk	protein_coding	-0.390860701199182	0.108074126568562
FBgn0020392	FlyBase	Nmt	protein_coding	0.00231209706660391	0.995715981865584
FBgn0020399	FlyBase	Mst89B	protein_coding	0.0182931722467873	0.974568590562132
FBgn0020407	FlyBase	asun	protein_coding	-0.0635474641768086	0.847553004270847
FBgn0020412	FlyBase	JIL-1	protein_coding	0.00993465652180957	0.980973216945796
FBgn0020414	FlyBase	Idgf3	protein_coding	-0.114978626104715	0.684897424383786
FBgn0020415	FlyBase	Idgf2	protein_coding	0.982653991211152	0.0211118090876585
FBgn0020416	FlyBase	Idgf1	protein_coding	0.670571047087593	0.0914806372006298
FBgn0020429	FlyBase	GluRIIB	protein_coding	-0.653263528272579	0.221880878352023
FBgn0020440	FlyBase	Fak	protein_coding	-0.0462170718440723	0.917521063736059
FBgn0020443	FlyBase	eRF3	protein_coding	0.032961007624033	0.913652491506776
FBgn0020445	FlyBase	E23	protein_coding	-0.158045016287578	0.505661608401897
FBgn0020493	FlyBase	Dad	protein_coding	-0.176978948624901	0.49539691679977
FBgn0020496	FlyBase	CtBP	protein_coding	0.0321171535057201	0.941280109780583
FBgn0020497	FlyBase	emb	protein_coding	-0.163671729574119	0.495490194781201
FBgn0020503	FlyBase	CLIP-190	protein_coding	-0.0430300194285518	0.886623068284129
FBgn0020506	FlyBase	Amyrel	protein_coding	-0.65349156279955	0.062391827007709
FBgn0020508	FlyBase	Ag5r2	protein_coding	-0.17221907416427	0.707802953521686
FBgn0020509	FlyBase	Acp62F	protein_coding	1.16343513411587	0.00162833945667541
FBgn0020510	FlyBase	Abi	protein_coding	-0.0817195920703422	0.693665266412319
FBgn0020513	FlyBase	Paics	protein_coding	0.194392893007666	0.754576234890141
FBgn0020521	FlyBase	pio	protein_coding	0.458733308020273	0.082350833004087
FBgn0020545	FlyBase	kraken	protein_coding	0.0690981910924197	0.758086408493581
FBgn0020616	FlyBase	SA	protein_coding	-0.211288716399438	0.485127813274855
FBgn0020617	FlyBase	Rx	protein_coding	0.174555427945167	0.741552061367729
FBgn0020618	FlyBase	Rack1	protein_coding	-0.0974439553725027	0.732989652324188
FBgn0020620	FlyBase	RN-tre	protein_coding	-0.127121358149534	0.490121612851705
FBgn0020621	FlyBase	Pkn	protein_coding	-0.0995983722603138	0.78498988437161
FBgn0020622	FlyBase	Pi3K21B	protein_coding	-0.109189931328888	0.676938906625143
FBgn0020626	FlyBase	Osbp	protein_coding	0.0536743534847354	0.835252672840965
FBgn0020633	FlyBase	Mcm7	protein_coding	-0.196999338406757	0.629501922945197
FBgn0020637	FlyBase	Lcp65Ag2	protein_coding	-0.0465124171351671	0.982933439527676
FBgn0020641	FlyBase	Lcp65Ad	protein_coding	0.692915874642665	0.634211092580393
FBgn0020642	FlyBase	Lcp65Ac	protein_coding	0.116064107522061	0.962228911528426
FBgn0020647	FlyBase	KrT95D	protein_coding	-0.117901815843079	0.692836776464407
FBgn0020653	FlyBase	Trxr-1	protein_coding	0.128297700869348	0.523938527428541
FBgn0020655	FlyBase	ArfGAP1	protein_coding	0.108384030070303	0.603742469857666
FBgn0020660	FlyBase	eIF4B	protein_coding	-0.0822779173839269	0.764015671046952
FBgn0020762	FlyBase	Atet	protein_coding	0.153286499671606	0.661020151826931
FBgn0020764	FlyBase	Alas	protein_coding	0.296773050650012	0.146851694648243
FBgn0020765	FlyBase	Acp65Aa	protein_coding	6.03881015969662	6.08280226545825e-05
FBgn0020767	FlyBase	Spred	protein_coding	0.00694130271603506	0.989365564533346
FBgn0020880	FlyBase	CG7179	protein_coding	-0.812660958324065	0.323858562871286
FBgn0020887	FlyBase	Su(z)12	protein_coding	-0.00917247575904558	0.982933439527676
FBgn0020906	FlyBase	Jon25Bi	protein_coding	0.88271670895512	0.0727701967919634
FBgn0020907	FlyBase	Scp2	protein_coding	0.534921359235348	0.00801205378093745
FBgn0020908	FlyBase	Scp1	protein_coding	1.3848920176653	0.000123285306943045
FBgn0020909	FlyBase	Rtc1	protein_coding	0.107714052755237	0.70722123976652
FBgn0020910	FlyBase	RpL3	protein_coding	-0.188535083940915	0.364936855047486
FBgn0020912	FlyBase	Ptx1	protein_coding	-0.128788094884491	0.675501889061229
FBgn0020930	FlyBase	Dgkepsilon	protein_coding	-0.0283251218264669	0.925794964532547
FBgn0021738	FlyBase	Crg-1	protein_coding	-0.377014984857171	0.33938067989952
FBgn0021742	FlyBase	C901	protein_coding	-1.16381867191552	0.21920000367106
FBgn0021750	FlyBase	SerRS-m	protein_coding	0.088021683336437	0.784854850374611
FBgn0021760	FlyBase	chb	protein_coding	-0.00846042747142955	0.988692877660584
FBgn0021761	FlyBase	Nup154	protein_coding	-0.0840276726673438	0.764054597083789
FBgn0021764	FlyBase	sdk	protein_coding	0.156005866375339	0.627318707106294
FBgn0021765	FlyBase	scu	protein_coding	0.233818084502999	0.343754727856007
FBgn0021767	FlyBase	org-1	protein_coding	-0.00105791385790355	0.999892144269257
FBgn0021768	FlyBase	nudC	protein_coding	0.142268653265853	0.63914858674392
FBgn0021776	FlyBase	mira	protein_coding	-0.349719165724641	0.118411000770965
FBgn0021795	FlyBase	Tapdelta	protein_coding	-0.0215158681925912	0.947139807756921
FBgn0021796	FlyBase	Tor	protein_coding	-0.135502876532856	0.691724563931508
FBgn0021800	FlyBase	Reph	protein_coding	-0.0313593959991656	0.949325123917058
FBgn0021814	FlyBase	Vps28	protein_coding	0.0769710179491152	0.772118178197535
FBgn0021825	FlyBase	DCTN2-p50	protein_coding	0.129832709975427	0.513126622546205
FBgn0021847	FlyBase	Ttc7	protein_coding	-0.0132017596062555	0.969304007176664
FBgn0021856	FlyBase	l(2)k14505	protein_coding	0.275574712141734	0.0925155656966103
FBgn0021872	FlyBase	Xbp1	protein_coding	-0.139953229874583	0.607865361119223
FBgn0021874	FlyBase	Nle	protein_coding	0.122011939852979	0.581543450035575
FBgn0021875	FlyBase	Zfrp8	protein_coding	0.00252393142988152	0.995993480781551
FBgn0021895	FlyBase	ytr	protein_coding	-0.193644575869931	0.284012086484928
FBgn0021906	FlyBase	RFeSP	protein_coding	1.02041092930678	0.000565179291117546
FBgn0021944	FlyBase	Coprox	protein_coding	-0.0645603963958519	0.819897579275047
FBgn0021967	FlyBase	ND-PDSW	protein_coding	0.670823026524938	0.00168843444752289
FBgn0021979	FlyBase	l(2)k09913	protein_coding	0.205051780575725	0.309124377374701
FBgn0021995	FlyBase	Rs1	protein_coding	0.171396574004078	0.439536277878005
FBgn0022023	FlyBase	eIF3h	protein_coding	0.00232495512478437	0.995579256454317
FBgn0022027	FlyBase	Vps25	protein_coding	-0.0483429662955411	0.867719963618321
FBgn0022029	FlyBase	l(2)k01209	protein_coding	-0.200903419725443	0.369025942013487
FBgn0022069	FlyBase	Nnp-1	protein_coding	0.0568973755592109	0.810043427538295
FBgn0022097	FlyBase	Vha36-1	protein_coding	0.110913366081809	0.644010279550212
FBgn0022153	FlyBase	l(2)k05819	protein_coding	-0.0959861760102395	0.707161019617846
FBgn0022160	FlyBase	Gpo1	protein_coding	1.21125280048309	0.00157889363689023
FBgn0022213	FlyBase	Cse1	protein_coding	-0.0672346134777439	0.813484239735126
FBgn0022224	FlyBase	ubl	protein_coding	0.156726292077297	0.64421076368462
FBgn0022238	FlyBase	lolal	protein_coding	-0.0570568118059565	0.817866751207192
FBgn0022288	FlyBase	l(2)09851	protein_coding	0.125155373680572	0.527094496290174
FBgn0022338	FlyBase	dnk	protein_coding	-0.433662766628721	0.0234360948875981
FBgn0022343	FlyBase	CG3760	protein_coding	0.0425438018268088	0.873653614207714
FBgn0022344	FlyBase	CG10340	protein_coding	0.597389326120484	0.00144137104126117
FBgn0022349	FlyBase	CG1910	protein_coding	-0.102955415138263	0.724280548428703
FBgn0022355	FlyBase	Tsf1	protein_coding	-0.610535318721094	0.100775275993125
FBgn0022359	FlyBase	Sodh-2	protein_coding	-0.112400199598361	0.752844368908895
FBgn0022361	FlyBase	Pur-alpha	protein_coding	0.0858824722099878	0.796529109872503
FBgn0022382	FlyBase	Pka-R2	protein_coding	-0.137867116526298	0.43464653815051
FBgn0022699	FlyBase	D19B	protein_coding	-0.0133959395762711	0.97104462336305
FBgn0022700	FlyBase	Cht4	protein_coding	-1.61390283118122	0.00995025875517013
FBgn0022702	FlyBase	Cht2	protein_coding	0.949525925994645	0.000763877777882456
FBgn0022709	FlyBase	Adk1	protein_coding	0.340157556535675	0.0279757124578713
FBgn0022710	FlyBase	Ac13E	protein_coding	0.19628094779093	0.547597371776051
FBgn0022724	FlyBase	Taf8	protein_coding	-0.0731290806582564	0.841858961636714
FBgn0022740	FlyBase	HLH54F	protein_coding	-0.233922983549924	0.57221812150397
FBgn0022764	FlyBase	Sin3A	protein_coding	-0.170960230663377	0.60024880311663
FBgn0022768	FlyBase	Pp2C1	protein_coding	-0.05072537393995	0.894825342943583
FBgn0022770	FlyBase	Peritrophin-A	protein_coding	1.06425831197954	0.00261137035713844
FBgn0022774	FlyBase	Oat	protein_coding	0.332334417296884	0.327401388612779
FBgn0022786	FlyBase	Hira	protein_coding	-0.0395024213110807	0.901541660046211
FBgn0022787	FlyBase	Hel89B	protein_coding	0.00063085579709597	0.999892144269257
FBgn0022800	FlyBase	Cad96Ca	protein_coding	0.125685915045275	0.746862838035843
FBgn0022893	FlyBase	Df31	protein_coding	0.0713733263940444	0.869398892895436
FBgn0022935	FlyBase	D19A	protein_coding	-0.16619535977176	0.467522894902312
FBgn0022936	FlyBase	CycH	protein_coding	0.0667100057735652	0.841533569075673
FBgn0022942	FlyBase	Cbp80	protein_coding	-0.0962847595443944	0.80934200674183
FBgn0022943	FlyBase	Cbp20	protein_coding	0.0892211674419755	0.756813139743961
FBgn0022959	FlyBase	yps	protein_coding	-0.202183796436232	0.248253833870035
FBgn0022960	FlyBase	vimar	protein_coding	-0.0860509815077686	0.796206927359879
FBgn0022981	FlyBase	rpk	protein_coding	0.122200882080105	0.725745381295237
FBgn0022984	FlyBase	qkr58E-3	protein_coding	-0.0391497842831438	0.886939390632874
FBgn0022985	FlyBase	qkr58E-2	protein_coding	-0.0787185182400541	0.777229689909019
FBgn0022986	FlyBase	qkr58E-1	protein_coding	-0.534496480835764	0.0018854266377289
FBgn0022987	FlyBase	qkr54B	protein_coding	-0.0573272107815597	0.914391867007728
FBgn0023000	FlyBase	mth	protein_coding	0.223254006652645	0.343754727856007
FBgn0023001	FlyBase	melt	protein_coding	-0.403249158962271	0.0340612085831486
FBgn0023023	FlyBase	CRMP	protein_coding	-0.211698387389368	0.346393868513203
FBgn0023076	FlyBase	Clk	protein_coding	-0.778112539900506	0.000733387959681904
FBgn0023081	FlyBase	gek	protein_coding	-0.142056546278722	0.747141561762263
FBgn0023083	FlyBase	fray	protein_coding	0.24858250879854	0.135393853711448
FBgn0023090	FlyBase	dtr	protein_coding	0.0801694617884727	0.803977415859871
FBgn0023091	FlyBase	dimm	protein_coding	0.10480021779781	0.917404441454336
FBgn0023094	FlyBase	cyc	protein_coding	0.0346655116497301	0.913652491506776
FBgn0023095	FlyBase	caps	protein_coding	-0.183988868531131	0.537015148329613
FBgn0023096	FlyBase	btv	protein_coding	-0.46143326477492	0.173494193532084
FBgn0023097	FlyBase	bon	protein_coding	-0.0250398348033449	0.9530728852137
FBgn0023129	FlyBase	aay	protein_coding	0.407417525964525	0.0336254067507604
FBgn0023130	FlyBase	a6	protein_coding	-0.0939459587406049	0.797997243880574
FBgn0023143	FlyBase	Uba1	protein_coding	0.0225171380255388	0.947428989055306
FBgn0023167	FlyBase	SmD3	protein_coding	0.0845046286107089	0.726550382718937
FBgn0023169	FlyBase	AMPKalpha	protein_coding	0.154431186364188	0.532108898208246
FBgn0023170	FlyBase	RpL39	protein_coding	0.194094710545416	0.442156521849988
FBgn0023171	FlyBase	rnh1	protein_coding	-0.00784846788237767	0.986634839940381
FBgn0023172	FlyBase	RhoGEF2	protein_coding	-0.207021729022312	0.471649815677092
FBgn0023174	FlyBase	Prosbeta2	protein_coding	0.0432176193124783	0.887777332084938
FBgn0023175	FlyBase	Prosalpha7	protein_coding	0.103853743626642	0.648071010769104
FBgn0023177	FlyBase	Pp4-19C	protein_coding	0.123547421526262	0.591862135112128
FBgn0023178	FlyBase	Pdf	protein_coding	-0.283550226039657	0.241289229035476
FBgn0023179	FlyBase	amon	protein_coding	-0.164524673234637	0.802042316681249
FBgn0023180	FlyBase	Orc6	protein_coding	-0.534071210951925	0.15262190551131
FBgn0023181	FlyBase	Orc4	protein_coding	-0.00998117870289341	0.98581161643881
FBgn0023197	FlyBase	Jon74E	protein_coding	0.735223312229249	0.0869827849767428
FBgn0023212	FlyBase	EloB	protein_coding	0.0750783945038065	0.726550382718937
FBgn0023213	FlyBase	eIF4G1	protein_coding	0.137521749584113	0.727670244304526
FBgn0023214	FlyBase	edl	protein_coding	0.10320425488478	0.721138003232648
FBgn0023215	FlyBase	Mnt	protein_coding	0.0662341330980722	0.912244010415112
FBgn0023216	FlyBase	Parg	protein_coding	0.0852346348168595	0.777025570866412
FBgn0023388	FlyBase	Dap160	protein_coding	-0.00328291341315007	0.994358472747417
FBgn0023395	FlyBase	Chd3	protein_coding	0.0607450949893589	0.908996198485535
FBgn0023407	FlyBase	B4	protein_coding	-0.0244789657930891	0.964185884975984
FBgn0023415	FlyBase	Acp32CD	protein_coding	-0.361538185527452	0.203212674752385
FBgn0023416	FlyBase	Ac3	protein_coding	-0.131076255774471	0.853899858624865
FBgn0023441	FlyBase	fus	protein_coding	0.0372849028699241	0.909551040014931
FBgn0023458	FlyBase	Rbcn-3A	protein_coding	-0.0507506670168913	0.943012470124904
FBgn0023477	FlyBase	Taldo	protein_coding	0.0687462539003211	0.864188773409015
FBgn0023479	FlyBase	teq	protein_coding	0.735879073138058	0.123271256830588
FBgn0023489	FlyBase	Pph13	protein_coding	-0.10802889381405	0.897503443465946
FBgn0023495	FlyBase	Lip3	protein_coding	-1.98146596547833	0.000220013855959611
FBgn0023496	FlyBase	Lip1	protein_coding	-0.179688638345854	0.649377202917833
FBgn0023506	FlyBase	Es2	protein_coding	0.14503532578578	0.693665266412319
FBgn0023507	FlyBase	D2hgdh	protein_coding	0.156402996637521	0.631350825069079
FBgn0023508	FlyBase	Ocrl	protein_coding	-0.249974004045919	0.157567760330182
FBgn0023509	FlyBase	mip130	protein_coding	-0.0311252735505411	0.945895510683304
FBgn0023510	FlyBase	Rbcn-3B	protein_coding	-0.0673843014670788	0.882478718725701
FBgn0023511	FlyBase	Edem1	protein_coding	-0.103839979342266	0.619912642749088
FBgn0023512	FlyBase	eIF2Bepsilon	protein_coding	-0.00761469325693893	0.986976619161446
FBgn0023513	FlyBase	CG14803	protein_coding	-0.115566278944741	0.624427196478421
FBgn0023514	FlyBase	CG14805	protein_coding	-0.00669579925429459	0.986976619161446
FBgn0023515	FlyBase	CG14814	protein_coding	-0.0549338315664465	0.904590244649374
FBgn0023516	FlyBase	Pex5	protein_coding	0.243131092438663	0.110635543055662
FBgn0023517	FlyBase	Pgam5	protein_coding	0.0296289691329221	0.931356066456592
FBgn0023518	FlyBase	trr	protein_coding	-0.0755258658533974	0.833014132625769
FBgn0023519	FlyBase	mRpL16	protein_coding	0.202819256277897	0.222427229013898
FBgn0023520	FlyBase	CG3857	protein_coding	0.213711264812908	0.275306553548062
FBgn0023521	FlyBase	CG3587	protein_coding	-0.0137673455410691	0.971411260502189
FBgn0023522	FlyBase	CG11596	protein_coding	-0.0442204773612375	0.879124325526711
FBgn0023523	FlyBase	Or2a	protein_coding	-0.246776783445748	0.738788767060242
FBgn0023524	FlyBase	CG3078	protein_coding	-0.227659124041677	0.743442521825075
FBgn0023525	FlyBase	CG3191	protein_coding	0.119186955745717	0.632578445884275
FBgn0023526	FlyBase	CG2865	protein_coding	0.0428708842295575	0.870778972914651
FBgn0023527	FlyBase	CG3071	protein_coding	0.24913927438234	0.240346356595775
FBgn0023528	FlyBase	CG2924	protein_coding	-0.0561145328473448	0.873653614207714
FBgn0023529	FlyBase	CG2918	protein_coding	-0.0545758605783573	0.862069190195122
FBgn0023530	FlyBase	CG3740	protein_coding	0.24791408773996	0.157789132247345
FBgn0023531	FlyBase	CG32809	protein_coding	-0.666921066354317	0.0938377083640887
FBgn0023534	FlyBase	CG17778	protein_coding	-0.224613882456014	0.448707562189176
FBgn0023535	FlyBase	arg	protein_coding	-0.432602721655225	0.126799524807429
FBgn0023536	FlyBase	CG3156	protein_coding	0.0771618753688558	0.777909677479842
FBgn0023537	FlyBase	CG17896	protein_coding	0.0806167106024261	0.825909922992947
FBgn0023540	FlyBase	CG3630	protein_coding	0.550361949999707	0.0786502706169104
FBgn0023541	FlyBase	Cyp4d14	protein_coding	-0.515524494550399	0.0439667996327819
FBgn0023542	FlyBase	Nmd3	protein_coding	0.0585049691856648	0.86572731896044
FBgn0023545	FlyBase	PIG-K	protein_coding	-0.0693918276895357	0.756358992592782
FBgn0023549	FlyBase	Mct1	protein_coding	0.264072218490166	0.252711339092975
FBgn0023550	FlyBase	FarO	protein_coding	0.0080404841243472	0.989692792771202
FBgn0024150	FlyBase	Ac78C	protein_coding	-0.328842989270798	0.12931613594085
FBgn0024177	FlyBase	zpg	protein_coding	-0.246490873087357	0.681187043598621
FBgn0024179	FlyBase	wit	protein_coding	0.284933766709515	0.331562663265205
FBgn0024183	FlyBase	vig	protein_coding	0.149698243256617	0.424270954160014
FBgn0024184	FlyBase	unc-4	protein_coding	0.589979423950986	0.127803909116506
FBgn0024187	FlyBase	syd	protein_coding	0.0174052733971298	0.970832856676287
FBgn0024188	FlyBase	san	protein_coding	0.108036847282706	0.644498672056169
FBgn0024189	FlyBase	sns	protein_coding	-0.0879923495644264	0.928896943963402
FBgn0024191	FlyBase	sip1	protein_coding	0.0101145973005049	0.982933439527676
FBgn0024194	FlyBase	rasp	protein_coding	-0.336404319968132	0.066296928039144
FBgn0024196	FlyBase	robl	protein_coding	0.137906919805333	0.643379112791918
FBgn0024222	FlyBase	IKKbeta	protein_coding	-0.135783817441743	0.448304941363499
FBgn0024227	FlyBase	aurB	protein_coding	0.0824873535501858	0.8625139264055
FBgn0024230	FlyBase	Hs2st	protein_coding	0.514284354949077	0.00269425287450737
FBgn0024232	FlyBase	gprs	protein_coding	-0.298750184133233	0.549169271354243
FBgn0024234	FlyBase	gbb	protein_coding	-0.040821852044509	0.89469737641665
FBgn0024236	FlyBase	foi	protein_coding	0.00969817902103447	0.977781325148957
FBgn0024238	FlyBase	Fim	protein_coding	-0.0321151745673627	0.93697760175561
FBgn0024244	FlyBase	drm	protein_coding	-0.383923627143016	0.044250487033435
FBgn0024245	FlyBase	dnt	protein_coding	-0.0398096245389153	0.898233923457009
FBgn0024248	FlyBase	chico	protein_coding	-0.0776915486053381	0.807013301056904
FBgn0024250	FlyBase	brk	protein_coding	0.125055599613107	0.794856589115089
FBgn0024251	FlyBase	bbx	protein_coding	0.0723213489582893	0.912477169028451
FBgn0024273	FlyBase	WASp	protein_coding	-0.228924126842376	0.125691249084124
FBgn0024277	FlyBase	trio	protein_coding	-0.220347585349221	0.502034415035621
FBgn0024285	FlyBase	Srp54	protein_coding	0.015159520066153	0.96815749647278
FBgn0024288	FlyBase	Sox100B	protein_coding	-0.564533224696453	0.0539622105879622
FBgn0024289	FlyBase	Sodh-1	protein_coding	-0.0502969616650568	0.948609702989154
FBgn0024291	FlyBase	Sirt1	protein_coding	-0.154413142281854	0.50161239235069
FBgn0024293	FlyBase	Spn43Ab	protein_coding	0.327228437877002	0.321165605501966
FBgn0024294	FlyBase	Spn43Aa	protein_coding	0.172331386134685	0.721496689264947
FBgn0024314	FlyBase	Plap	protein_coding	0.0352478284038482	0.917767294386655
FBgn0024315	FlyBase	Picot	protein_coding	-0.13909581272766	0.787972786746659
FBgn0024319	FlyBase	Nach	protein_coding	0.931476690249198	0.541340396633463
FBgn0024320	FlyBase	Npc1a	protein_coding	0.0996903827529785	0.740069708813671
FBgn0024321	FlyBase	NK7.1	protein_coding	-0.213018989675396	0.245733246137376
FBgn0024326	FlyBase	Mkk4	protein_coding	-0.161267758924966	0.480597435602583
FBgn0024329	FlyBase	Mekk1	protein_coding	-0.222618294378274	0.413106039120904
FBgn0024330	FlyBase	MED6	protein_coding	0.0804557596248993	0.741527678361804
FBgn0024352	FlyBase	Stip1	protein_coding	0.0151669961855474	0.968653906325471
FBgn0024360	FlyBase	MTPAP	protein_coding	0.109425751696879	0.624427196478421
FBgn0024361	FlyBase	Tsp2A	protein_coding	-0.590370682373895	0.0216891520222961
FBgn0024362	FlyBase	Naa30A	protein_coding	0.146925356592247	0.559173041926296
FBgn0024364	FlyBase	CG11417	protein_coding	-0.216085004839511	0.373070316013384
FBgn0024365	FlyBase	CG12773	protein_coding	-0.173919634559697	0.32054449026147
FBgn0024366	FlyBase	CG11409	protein_coding	0.497649955680584	0.072850256759722
FBgn0024371	FlyBase	E2f2	protein_coding	0.0737196082236579	0.793689940930011
FBgn0024432	FlyBase	Dlc90F	protein_coding	0.0411379757275293	0.91520898499098
FBgn0024491	FlyBase	Bin1	protein_coding	0.0124188692258783	0.982933439527676
FBgn0024509	FlyBase	Sec13	protein_coding	0.0913318153509677	0.682413906067714
FBgn0024510	FlyBase	dlt	protein_coding	0.0592067971168231	0.865925600242111
FBgn0024542	FlyBase	Neos	protein_coding	-0.432104893612005	0.0577573852214098
FBgn0024555	FlyBase	flfl	protein_coding	0.0165490658663365	0.967052086251458
FBgn0024556	FlyBase	mEFTu1	protein_coding	0.191890419161953	0.379056635984406
FBgn0024558	FlyBase	Dph5	protein_coding	-0.0387587819669718	0.894018552424825
FBgn0024689	FlyBase	fws	protein_coding	-0.0710747859466347	0.784935892529312
FBgn0024698	FlyBase	Cpsf160	protein_coding	-0.173724070739339	0.34490469295818
FBgn0024728	FlyBase	Slip1	protein_coding	-0.0123215783505873	0.970507334452901
FBgn0024732	FlyBase	Drep1	protein_coding	0.0669937976208106	0.880073698509651
FBgn0024733	FlyBase	RpL10	protein_coding	-0.0624009237046767	0.872480717188468
FBgn0024734	FlyBase	PRL-1	protein_coding	0.264529911052191	0.464945447958992
FBgn0024740	FlyBase	Lip2	protein_coding	-0.0248432408135646	0.958865861248307
FBgn0024754	FlyBase	Flo1	protein_coding	-0.0225037837547477	0.949392033125774
FBgn0024804	FlyBase	Dbp80	protein_coding	-0.0251213344526072	0.943137151313938
FBgn0024806	FlyBase	DIP2	protein_coding	-0.0704171216568134	0.805472230101164
FBgn0024807	FlyBase	DIP1	protein_coding	0.107852998084436	0.670249946541374
FBgn0024811	FlyBase	Crk	protein_coding	0.100607276352329	0.675782245243475
FBgn0024814	FlyBase	Clc	protein_coding	0.0930462367900971	0.710045105801964
FBgn0024833	FlyBase	AP-1mu	protein_coding	0.00367631179605969	0.992731995040072
FBgn0024836	FlyBase	stan	protein_coding	-0.248804017985811	0.714888914205443
FBgn0024841	FlyBase	Pcd	protein_coding	0.234911467369815	0.270156518893484
FBgn0024846	FlyBase	p38b	protein_coding	0.229299062986139	0.330019149043369
FBgn0024887	FlyBase	kin17	protein_coding	0.146656661220657	0.539205949917464
FBgn0024889	FlyBase	Kap-alpha1	protein_coding	0.0555315422223776	0.868597407845633
FBgn0024897	FlyBase	b6	protein_coding	1.44380216896566	0.0051748373915998
FBgn0024909	FlyBase	Taf7	protein_coding	-0.014062994916251	0.973558308097757
FBgn0024912	FlyBase	agt	protein_coding	0.075993668638625	0.780070297881971
FBgn0024913	FlyBase	Actbeta	protein_coding	-0.0923264035477759	0.894184299863628
FBgn0024920	FlyBase	Ts	protein_coding	-0.179807057115397	0.761737443873993
FBgn0024921	FlyBase	Tnpo	protein_coding	-0.136760983744111	0.607671672282716
FBgn0024941	FlyBase	RSG7	protein_coding	-0.0518277512984221	0.948843386857804
FBgn0024943	FlyBase	PIP82	protein_coding	-0.0430580855890084	0.965567555483243
FBgn0024944	FlyBase	Oamb	protein_coding	-0.382705393547473	0.130504383282583
FBgn0024945	FlyBase	NitFhit	protein_coding	0.125906123874303	0.535987014782292
FBgn0024947	FlyBase	NTPase	protein_coding	0.349071848367412	0.150753012416049
FBgn0024956	FlyBase	Mat1	protein_coding	-0.310534893915212	0.104132184057539
FBgn0024957	FlyBase	Irp-1B	protein_coding	-0.0271448561059959	0.952474926154073
FBgn0024958	FlyBase	Irp-1A	protein_coding	0.0364541790599356	0.920896658226445
FBgn0024963	FlyBase	GluClalpha	protein_coding	-0.384221159832705	0.304011369824445
FBgn0024973	FlyBase	CG2701	protein_coding	-0.00997035204474305	0.977508598948088
FBgn0024975	FlyBase	CG2712	protein_coding	0.0650590792207595	0.849674990698548
FBgn0024980	FlyBase	Syx4	protein_coding	-0.176922172013615	0.330085662638623
FBgn0024983	FlyBase	CG4293	protein_coding	-0.0577704204209207	0.804396303372646
FBgn0024985	FlyBase	Rilpl	protein_coding	-0.293022815471438	0.317423292196942
FBgn0024986	FlyBase	CG3719	protein_coding	0.599985242787106	0.00140099719302516
FBgn0024987	FlyBase	ssx	protein_coding	-0.205982821157545	0.405701820705561
FBgn0024989	FlyBase	CG3777	protein_coding	1.09875676268119	0.00252352674999627
FBgn0024991	FlyBase	CG2694	protein_coding	0.00481924414172979	0.992731995040072
FBgn0024992	FlyBase	Spg7	protein_coding	0.171028517243614	0.354695124520274
FBgn0024993	FlyBase	CG2662	protein_coding	-0.114957163706703	0.724228866760812
FBgn0024994	FlyBase	Ugalt	protein_coding	0.00756371788487812	0.985049305137958
FBgn0024995	FlyBase	CG2680	protein_coding	0.0755401086899966	0.812297360929475
FBgn0024996	FlyBase	eIF2Bbeta	protein_coding	0.105912591300079	0.617425575386776
FBgn0024997	FlyBase	CG2681	protein_coding	-0.0155592049231632	0.960740378695292
FBgn0024998	FlyBase	CG2685	protein_coding	-0.0595066949946074	0.813285592556373
FBgn0025109	FlyBase	Bem46	protein_coding	0.066943479731097	0.787274941864404
FBgn0025111	FlyBase	Ant2	protein_coding	0.0492259556427792	0.910905703493552
FBgn0025115	FlyBase	Acyp	protein_coding	0.182507150647735	0.530183056973415
FBgn0025185	FlyBase	az2	protein_coding	-0.0398071474165381	0.926134897374974
FBgn0025186	FlyBase	ari-2	protein_coding	0.0706189696777182	0.808733140073911
FBgn0025334	FlyBase	PHDP	protein_coding	0.309732863587566	0.686133995000591
FBgn0025335	FlyBase	Cpes	protein_coding	-0.0472405682439999	0.854132431115076
FBgn0025336	FlyBase	CG4882	protein_coding	0.151890801484147	0.462235011359929
FBgn0025352	FlyBase	Mtpbeta	protein_coding	0.309645527199534	0.221880878352023
FBgn0025360	FlyBase	Optix	protein_coding	0.0392470597910315	0.91520898499098
FBgn0025366	FlyBase	Ip259	protein_coding	0.0144589936202828	0.971069905481442
FBgn0025373	FlyBase	Fpps	protein_coding	-0.148708547893883	0.400629428355743
FBgn0025378	FlyBase	CG3795	protein_coding	0.108798665056061	0.802098642433532
FBgn0025381	FlyBase	rush	protein_coding	0.059373548973533	0.824401793136719
FBgn0025382	FlyBase	Rab27	protein_coding	-0.0609200618853959	0.925411504920669
FBgn0025383	FlyBase	CG14780	protein_coding	-0.265706628299739	0.469660603896358
FBgn0025387	FlyBase	CG12184	protein_coding	-0.0422003011657217	0.938211578066909
FBgn0025388	FlyBase	CG12179	protein_coding	-0.0302175915370159	0.949621311909165
FBgn0025390	FlyBase	Mur2B	protein_coding	-0.395835316541662	0.109907388704751
FBgn0025391	FlyBase	Scgdelta	protein_coding	0.0443657960096071	0.949234626601397
FBgn0025393	FlyBase	CG14795	protein_coding	0.990625348572316	0.0521115082602244
FBgn0025394	FlyBase	inc	protein_coding	-0.124678376177133	0.64856385993139
FBgn0025454	FlyBase	Cyp6g1	protein_coding	-0.263548965737154	0.423622881812819
FBgn0025455	FlyBase	CycT	protein_coding	-0.0394226804532795	0.914517658811322
FBgn0025456	FlyBase	CREG	protein_coding	-0.435985553886948	0.0609708978567473
FBgn0025457	FlyBase	Bub3	protein_coding	0.00899278485420887	0.982933439527676
FBgn0025463	FlyBase	Bap60	protein_coding	-0.0724724636266745	0.778812668434718
FBgn0025469	FlyBase	slv	protein_coding	-0.118368609871161	0.618960177255506
FBgn0025519	FlyBase	fidipidine	protein_coding	0.0835440001175672	0.721858752093623
FBgn0025525	FlyBase	bab2	protein_coding	-0.315871405054828	0.271435683560831
FBgn0025549	FlyBase	unc-119	protein_coding	-0.0986058697246883	0.635183105024255
FBgn0025558	FlyBase	CG4101	protein_coding	0.0298560883213375	0.929407931029459
FBgn0025571	FlyBase	SF1	protein_coding	-0.449751234486399	0.00680399034241758
FBgn0025573	FlyBase	PpN58A	protein_coding	0.036169189952444	0.937807914859377
FBgn0025574	FlyBase	Pli	protein_coding	-0.129040035721582	0.693321465984891
FBgn0025582	FlyBase	eIF3e	protein_coding	0.099346895612281	0.662390663757382
FBgn0025583	FlyBase	BomS2	protein_coding	-0.198115388872545	0.643333934565369
FBgn0025592	FlyBase	Gk1	protein_coding	-0.106978598547447	0.733235235504947
FBgn0025595	FlyBase	AkhR	protein_coding	0.616317102283936	0.0166996862155156
FBgn0025608	FlyBase	Faf2	protein_coding	0.00177064186016309	0.995993480781551
[truncated: 10,841 more rows]

## Sheet: P. rettgeri-infected
Fbgn	source	gene_name	gene_biotype	Pret-mtORT_8h_log2FC	Pret-mtORT_8h_FDR	Pret-mtORT_20h_log2FC	Pret-mtORT_20h_FDR	Pret-mtKSA2_8h_log2FC	Pret-mtKSA2_8h_FDR	Pret-mtKSA2_20h_log2FC	Pret-mtKSA2_20h_FDR
FBgn0000008	FlyBase	a	protein_coding	-0.569725303480974	0.0137806204156517	-0.755738701814955	0.0867990071086839	-0.166142776266765	0.566178462825878	-0.222209275659988	0.177415988274578
FBgn0000014	FlyBase	abd-A	protein_coding	-0.518163717632156	0.00208765842037177	-0.468525396106485	0.229754348597888	-0.602568219507522	0.00831600454156489	-0.107581295485929	0.525046402381056
FBgn0000015	FlyBase	Abd-B	protein_coding	-0.750397749747603	0.000133179915111531	-0.512884711619633	0.403526830092777	-0.501034056301181	0.0212705626373333	-0.392023547109754	0.0315277578849201
FBgn0000017	FlyBase	Abl	protein_coding	-1.30168274201642	0.000449269860177478	-0.931486307829152	0.0867990071086839	-0.522407357874087	0.138877063734482	0.0428385952848649	0.834062240031471
FBgn0000018	FlyBase	abo	protein_coding	0.368134587485016	0.00681024915133483	0.198340171942888	0.528855774944321	0.0938165297570437	0.66868703891106	0.241940948602925	0.0941140557829092
FBgn0000024	FlyBase	Ace	protein_coding	-1.1437128690776	0.000923542504670349	-0.614425233091115	0.206757958244867	-0.823107342819119	0.0441106391195286	0.095144754727509	0.756551088176267
FBgn0000028	FlyBase	acj6	protein_coding	-1.76484088306912	2.54296352175224e-05	-1.1448032858146	0.00548524985388335	-1.76086299459774	0.000255942329230482	-0.486690517440619	0.0242512110633492
FBgn0000032	FlyBase	Acph-1	protein_coding	0.256046385994134	0.0320912485586884	0.0978392400495309	0.789010948003617	0.269327849747745	0.312555663324516	-0.0161149493718314	0.911638000846225
FBgn0000036	FlyBase	nAChRalpha1	protein_coding	-1.96887399942146	0.000147256607357351	-1.50072270499558	0.00613742204039712	-1.72616819846021	0.00590449968586927	-0.389493773597308	0.155682986763578
FBgn0000037	FlyBase	mAChR-A	protein_coding	-1.5550547636118	7.53763116281607e-05	-1.00233572551899	0.0440747134202626	-0.9319715112633	0.0904194180026366	0.313895829232893	0.349010058100494
FBgn0000038	FlyBase	nAChRbeta1	protein_coding	-2.83227500681697	9.0725165021949e-07	-1.56755651671008	0.000920077837294513	-2.17224268786054	0.000327022546959384	-0.393360634129521	0.284223977875803
FBgn0000039	FlyBase	nAChRalpha2	protein_coding	-0.632413966753684	0.00446001282971487	0.00328878179018767	0.993283213977684	-0.286120939230338	0.543480182196672	0.328397768357252	0.14866809219424
FBgn0000042	FlyBase	Act5C	protein_coding	0.357389990951775	0.0142927435795212	0.585271151500381	0.15484258031602	0.461719972133858	0.0410278752511309	0.624835826295094	0.00473476316133298
FBgn0000043	FlyBase	Act42A	protein_coding	0.571791832803029	0.00656291873729866	0.20797235164631	0.533972427881363	0.522623664439441	0.0219461635995936	0.293095810724973	0.077059432687323
FBgn0000044	FlyBase	Act57B	protein_coding	0.704793187341056	0.000590256291580008	0.752462108715925	0.0319802415299878	0.811710693642058	0.0326037767673166	0.897229578374684	0.00544180873065061
FBgn0000045	FlyBase	Act79B	protein_coding	1.91068442772761	1.37278231611131e-05	1.45168556846519	0.00421636867568623	1.83627470673585	0.004755524291971	0.595611647937169	0.0586428087674764
FBgn0000046	FlyBase	Act87E	protein_coding	0.354704549955188	0.0475993953373027	0.0996164811789479	0.742376399059697	0.539038999346809	0.164001249325719	0.281027806896586	0.1758196234235
FBgn0000047	FlyBase	Act88F	protein_coding	5.24493009241224	4.81627113631686e-06	3.65121629429638	0.00414925321288493	2.50176328691478	0.00134307846194153	0.100178596618852	0.900864297047729
FBgn0000052	FlyBase	Pfas	protein_coding	1.85977295367664	1.21799956282185e-05	0.20509351924796	0.718444734035323	1.31668281100127	0.000244107230299944	0.680343785439817	0.0414313692521477
FBgn0000053	FlyBase	Gart	protein_coding	1.66724955925461	0.0057931364454778	-0.399451417912578	0.451895319065353	0.822350796441305	0.0209864621690531	0.207714109855421	0.482087677677416
FBgn0000055	FlyBase	Adh	protein_coding	0.593732133498058	0.00639853947674596	-0.977070254093548	0.178352042090645	0.302008078623418	0.201179012858098	-0.530302484303871	0.064245831733303
FBgn0000057	FlyBase	adp	protein_coding	-0.551925058467831	0.0008190262761238	-0.467502320208945	0.0929786048963534	-0.543884705167122	0.0293557826786151	-0.0977734367699451	0.617717322838866
FBgn0000061	FlyBase	al	protein_coding	0.817614390010655	0.0144951020794111	0.374108384530752	0.437951314231577	0.28037446729628	0.595890581444167	-0.194240709838134	0.699163253217079
FBgn0000063	FlyBase	Mps1	protein_coding	-1.31647707214214	2.89761150510959e-05	-0.892000289249138	0.0103467777188812	-0.451372195180315	0.42537466082441	-0.50924393927218	0.0120760241598413
FBgn0000064	FlyBase	Ald1	protein_coding	1.34662904509984	3.73965224823357e-06	0.638837923792297	0.189474393784774	0.337385222059241	0.275655640897086	-0.298308214010763	0.284335295614902
FBgn0000071	FlyBase	Ama	protein_coding	2.40549681764842	0.00499356759903576	2.43271463423049	0.0011257189640403	1.45859013428847	0.0302687649695992	3.98089557511249	7.36578088932624e-06
FBgn0000075	FlyBase	amd	protein_coding	0.561464666581081	0.0545441695212837	-0.728113932657527	0.0655385868882127	1.3277747772185	0.000799046747189891	-0.231290105780051	0.339868088241003
FBgn0000077	FlyBase	amx	protein_coding	0.961262725179256	3.48328718917207e-05	0.647569397303136	0.0407383662676062	0.992881837178661	0.00166628106728338	0.558802475120171	0.00323737504934864
FBgn0000078	FlyBase	Amy-d	protein_coding	0.570913355721945	0.00446587848666288	1.41036571385576	0.00542018559922652	1.10724860168103	0.00135439735359594	1.78584324833129	1.74471578574434e-05
FBgn0000079	FlyBase	Amy-p	protein_coding	0.668508302926041	0.00154082755289525	1.61402351400253	0.00250295310675049	1.15761225930961	0.00125071695205846	1.81796013693019	1.0525074098576e-05
FBgn0000083	FlyBase	AnxB9	protein_coding	1.80103459361868	4.48108645119804e-07	1.60619236534864	0.00113911580855179	1.50879498392499	0.000380470558552416	1.20587035530998	0.000249499288089417
FBgn0000084	FlyBase	AnxB10	protein_coding	1.60432755079616	7.19603639193136e-07	1.11762442876234	0.00471217203627732	1.25488728296543	0.000734377099304758	0.761156877763386	0.00200511447394951
FBgn0000092	FlyBase	dyw	protein_coding	4.27320922857649	0.00275517750419518	0.162057171115696	0.773855544613897	2.99402789969586	0.000668225765846591	-0.912339273187069	0.0353992661012101
FBgn0000094	FlyBase	Anp	protein_coding	1.97307520172622	1.17894270580043e-05	1.48274014798851	0.0318756558792543	1.06054305392602	0.00592633998962198	-0.0249908438696967	0.903636112853339
FBgn0000097	FlyBase	aop	protein_coding	-0.341715397873366	0.107667562855384	-0.459015028960203	0.23401852103768	0.0637405297046481	0.792844306682518	0.212298820614986	0.187262812050279
FBgn0000100	FlyBase	RpLP0	protein_coding	1.86160893472255	1.58310825056163e-06	1.52003192832209	0.00168452218557999	1.75411460384147	0.000140245669996844	1.06688700979686	0.00103752014779726
FBgn0000108	FlyBase	Appl	protein_coding	-1.56701599595698	0.00121371560713905	-1.04799359599045	0.0343328647579997	-0.982770251549202	0.0761519045099214	-0.112305963677865	0.731398600558124
FBgn0000109	FlyBase	Aprt	protein_coding	1.21429121984164	5.51234962788696e-06	1.26206793611691	0.00221120376690334	1.08816603307896	0.000896676571495419	0.773914237549166	0.000427705121705023
FBgn0000114	FlyBase	bru1	protein_coding	-1.61855610681035	2.07878187023918e-06	-1.3737166280538	0.00256171607415401	-1.16657406474972	0.00620561810181693	-1.05297182064115	0.000434819469642314
FBgn0000115	FlyBase	Arl1	protein_coding	1.04842872618887	1.68557079483872e-05	0.497668445254023	0.0511373555911225	0.939725211275916	0.00055834061239454	0.178134744349284	0.239052776060236
FBgn0000116	FlyBase	Argk	protein_coding	0.833786790362935	0.000238086133770795	0.0412000959662246	0.92715939342815	0.661218281066121	0.0511514338933774	-0.0963535544505334	0.673398501018066
FBgn0000117	FlyBase	arm	protein_coding	0.238963928518234	0.0804451435343757	0.0429826063255269	0.932700276610097	0.599742958448877	0.0121479789431767	0.380627859489472	0.0270081922458105
FBgn0000119	FlyBase	arr	protein_coding	-0.388698802330394	0.141720648528289	-0.265795278955902	0.654447985083963	0.00117740849820009	0.9968897706028	0.462914925585675	0.0161375741812596
FBgn0000120	FlyBase	Arr1	protein_coding	-0.372510073631556	0.185443338125874	-0.507419411271668	0.081844954311127	-0.316598417606029	0.436058165769415	-0.00267919085732007	0.993543578872399
FBgn0000121	FlyBase	Arr2	protein_coding	0.241715753815199	0.357913321169685	0.401883979859786	0.197688443732277	0.311154950787963	0.47787696535592	0.784469716513384	0.0102840535469178
FBgn0000137	FlyBase	ase	protein_coding	-1.84765744728837	0.223134530443391	-0.110957088919278	0.943130092851098	0.654187346848227	0.726337144030124	0.79661337131996	0.660759247599159
FBgn0000139	FlyBase	ash2	protein_coding	0.517116972497358	0.000667118924289251	0.640111977892073	0.0212070944734728	0.344216135317742	0.0553979872335324	0.442211111891587	0.00765727818993875
FBgn0000140	FlyBase	asp	protein_coding	-1.69632997587499	8.68478088780331e-05	-0.881718704760754	0.059759649682929	0.0459634062069509	0.962022085237258	-0.217084743001148	0.223440138469098
FBgn0000146	FlyBase	aub	protein_coding	-0.197000690971252	0.483293312556414	-0.161472078904342	0.701061321001482	0.945909701405804	0.140081389167158	0.140489205671145	0.409506077751423
FBgn0000147	FlyBase	aurA	protein_coding	-1.12588006930436	1.10462017704231e-05	-0.376485279856765	0.215857619333322	-0.430770109940755	0.426409566329811	-0.507847353711456	0.0249461658872782
FBgn0000150	FlyBase	awd	protein_coding	1.6460838695316	5.15573556720294e-06	1.05395896867972	0.0160367502863421	1.59109222456094	0.000121555506938883	0.388732126983541	0.0490763851872546
FBgn0000152	FlyBase	Axs	protein_coding	0.425887779471254	0.00538850164626589	0.289005421637506	0.230988868324444	0.713852510160661	0.00692196804951987	0.599211020680425	0.00370947605342857
FBgn0000153	FlyBase	b	protein_coding	3.01507541116798	6.74595932373474e-07	2.35331195770747	0.000666946933633886	1.46476152297316	0.00184341500421777	1.22642039165344	0.000681914944048198
FBgn0000157	FlyBase	Dll	protein_coding	0.199201740784451	0.249067830813645	-0.256129832725709	0.510954406636212	0.272756288186268	0.408243699435687	0.0599367770993476	0.765372582515429
FBgn0000158	FlyBase	bam	protein_coding	-0.629296304443197	0.060214936561076	-0.417203875624427	0.303867397366026	1.56971354806838	0.181189630613918	-0.291756135373336	0.270967739568534
FBgn0000163	FlyBase	baz	protein_coding	0.704037445388357	0.00235592689212299	0.384700111638863	0.295599403023131	0.726913438588878	0.0218936028676672	0.750302154705477	0.0060698221368383
FBgn0000166	FlyBase	bcd	protein_coding	-1.72946979119621	0.0799281910305334	-0.557677848978497	0.661926937757436	5.7823754052031	0.0298581746918359	0.46788619152362	0.538175581367883
FBgn0000173	FlyBase	ben	protein_coding	-0.0416262461620274	0.704953861977617	-0.325798285377119	0.174823191773581	-0.111495519242271	0.578384225163486	-0.416518908932951	0.00898770825079346
FBgn0000179	FlyBase	bi	protein_coding	-1.00659966686795	0.0078049079886672	-1.16377223382029	0.0281891006212391	-0.835794779572533	0.0731376866524017	-0.294685717470761	0.283294852745514
FBgn0000180	FlyBase	bib	protein_coding	-0.895685247960878	0.00124173038557588	-0.189917950773814	0.633016515045363	-0.351321409838845	0.280853321481561	0.163752145463832	0.425173829007911
FBgn0000181	FlyBase	bic	protein_coding	0.728265683104827	0.000204056008618609	0.337613541736367	0.170638291661298	0.802443049953797	0.00289301193687829	0.206090341318125	0.186063343800871
FBgn0000182	FlyBase	BicC	protein_coding	-2.66208509487902	3.66785169909576e-07	-1.89840080222317	0.00627786274641177	-2.11031203788205	0.000266133883365934	-1.40835914867329	0.000307305029178016
FBgn0000183	FlyBase	BicD	protein_coding	-0.290983856177179	0.0693223243536311	-0.361744708226177	0.343176036181724	0.161686739722424	0.535658127774352	0.033801389081491	0.831813567919113
FBgn0000206	FlyBase	boss	protein_coding	0.642948310923798	0.038516627429106	0.506181641279728	0.2699217962969	0.538255542070571	0.30447402352317	0.706764363853472	0.0219049753205056
FBgn0000212	FlyBase	brm	protein_coding	-0.0195017399120401	0.912796777215502	-0.100050218528499	0.865501950796181	0.657552119692224	0.0229275128121092	0.544202312634145	0.00985755369318132
FBgn0000221	FlyBase	brn	protein_coding	0.570724911794258	0.000878794480491175	0.408388175828632	0.0911531479831851	0.53596502853102	0.0397255581377216	0.261683313321138	0.137429256508258
FBgn0000228	FlyBase	Bsg25D	protein_coding	-0.488713970716871	0.00426875522058358	-0.162336479264289	0.76981485082487	0.108799128133341	0.659819612897799	0.518843969663135	0.00696179524746057
FBgn0000229	FlyBase	bsk	protein_coding	-0.431571982833093	0.00286725822402415	-0.503879923365759	0.100970106765323	-0.390420243279141	0.0378401585333909	-0.305725319693176	0.0620203645536976
FBgn0000233	FlyBase	btd	protein_coding	0.1573480757045	0.63994981308448	-0.430271468211691	0.384712377742207	0.676263923219281	0.167626070960657	0.440125568865561	0.129677921696294
FBgn0000239	FlyBase	bur	protein_coding	-0.588565390992664	0.000429414877224675	-0.502214408189238	0.238128428920117	-0.368585551580808	0.10920368636119	-0.242490744899118	0.103277640464134
FBgn0000241	FlyBase	bw	protein_coding	0.746843744312446	0.0107657077239542	0.979755753198338	0.0201541552859537	0.435577288631717	0.239804912337349	0.623476174659663	0.0410246276400345
FBgn0000244	FlyBase	by	protein_coding	0.0890041076378192	0.47007518289713	-0.0126112493846485	0.981707189799858	0.186401822836362	0.417701780003526	0.519456746667029	0.0049451844686738
FBgn0000246	FlyBase	c(3)G	protein_coding	-0.918279960659392	0.00122945340322637	-0.696379264935824	0.0781297409641047	0.0335818406217226	0.955674778839376	-0.431868684021249	0.0314407642101408
FBgn0000247	FlyBase	ca	protein_coding	-0.567368383099019	0.0133806404170827	-0.436440735761734	0.486429036197601	-0.122419784985569	0.643595544789632	0.496750072775854	0.00382457373294711
FBgn0000250	FlyBase	cact	protein_coding	1.02762728689468	1.9794513363334e-06	0.950693585036459	0.00913617221815919	1.0245071189269	0.000415403787061075	0.944655679717551	0.000120492217237382
FBgn0000251	FlyBase	cad	protein_coding	-1.49718545886701	6.77958426013444e-07	-0.85103702054386	0.00847973265609172	-0.70696835698656	0.278630413876066	-0.350844171487542	0.05785216779683
FBgn0000253	FlyBase	Cam	protein_coding	-1.49099042054412	3.26600545459856e-06	-1.16132030124917	0.00430629645885203	-1.29603435468383	0.000731660928389054	-0.683799015842456	0.009917204199944
FBgn0000256	FlyBase	capu	protein_coding	-1.21731733666629	4.26403740759911e-06	-0.645907136636803	0.0524317251814657	-1.27417406904196	0.000286353067246338	-0.292870334861223	0.102533207671068
FBgn0000257	FlyBase	car	protein_coding	0.14872620926493	0.183581738744016	0.132286044738278	0.695863436346939	0.516244843411548	0.0418981851432619	0.391279011726479	0.00983776570178121
FBgn0000259	FlyBase	CkIIbeta	protein_coding	-0.658466518621519	0.000158942779718578	-0.611644512791818	0.0436446437913032	-0.315985696056057	0.164104816809262	-0.270304207569653	0.0661878491456187
FBgn0000261	FlyBase	Cat	protein_coding	0.933624393366338	3.36158226850742e-05	0.614034046367222	0.114331738068841	0.692245504801244	0.0187969498836748	0.484594289874259	0.0355735451867394
FBgn0000273	FlyBase	Pka-C1	protein_coding	-0.578022816077684	0.0217770768213489	-0.712264163780459	0.228490898465594	-0.269098928521068	0.340481688772497	-0.0290571009543658	0.905126845619933
FBgn0000274	FlyBase	Pka-C2	protein_coding	-1.02364485043593	1.30420990205167e-05	-0.31836144250553	0.48515873792836	-1.49766266456848	0.000583702690359161	-0.704783683320007	0.00421973521516473
FBgn0000276	FlyBase	CecA1	protein_coding	5.47140576829387	2.26644793750654e-07	6.58123162122056	8.10901552316651e-06	5.88008007866743	4.66656127589985e-07	6.13236039096911	1.93502288541373e-07
FBgn0000277	FlyBase	CecA2	protein_coding	8.32054428384668	3.43611510414428e-08	9.33294529847917	7.02152295528324e-07	8.41128777604164	1.49052743177475e-07	8.66007970316687	2.36380874026995e-08
FBgn0000278	FlyBase	CecB	protein_coding	8.54506699430147	1.32200993088864e-07	10.9449562342942	1.461477579172e-06	9.23004068366751	6.01847322044581e-06	9.54043638708751	6.33083924569607e-06
FBgn0000279	FlyBase	CecC	protein_coding	9.14368342062004	2.25813626837129e-07	10.1937165457228	4.11339053269234e-06	11.1955351283495	5.08842991046357e-08	9.98996784167646	2.92578680798213e-07
FBgn0000283	FlyBase	Cp190	protein_coding	-0.455332047240936	0.00831980925878686	-0.322896840716308	0.471835350054538	0.27421114521097	0.406884512092201	0.272976280432151	0.0676398150678397
FBgn0000286	FlyBase	Cf2	protein_coding	-1.3244958772383	9.35214824629449e-06	-1.09227723206331	0.0249022854390293	-0.936799813058988	0.00126848506129669	-0.218123370837477	0.121975991709121
FBgn0000287	FlyBase	salr	protein_coding	-1.397676917714	2.1840139426571e-05	-0.830783798500485	0.01327168895884	-1.31607779132169	0.00026424534851558	-0.450888758402209	0.00930422009130645
FBgn0000289	FlyBase	cg	protein_coding	-0.76446621869024	0.00138367798578777	-0.610851634269042	0.1723499270739	-0.0524444200372375	0.844746630711324	0.0974074284345442	0.506843432064439
FBgn0000299	FlyBase	Col4a1	protein_coding	1.89728820269532	0.000223063662466165	0.650300366087753	0.419552253636894	1.15152800050206	0.0225275525024933	-0.191143556162425	0.717471240125996
FBgn0000303	FlyBase	ChAT	protein_coding	-0.787749714791429	0.0108862746796178	-0.475629564680397	0.224492772034518	-0.369949337786288	0.39700524520999	0.109879263403965	0.710274049769528
FBgn0000307	FlyBase	chif	protein_coding	-0.686930846746304	0.00242916992780813	-0.592021924771886	0.438767671216779	0.172075390344653	0.668251143084068	0.333237096022897	0.06750547037291
FBgn0000308	FlyBase	chic	protein_coding	-0.0577522211947014	0.614492247775127	-0.17998762402565	0.533599691135021	-0.00454795084722084	0.982045732458603	-0.0471656474896748	0.802959674231812
FBgn0000316	FlyBase	cin	protein_coding	0.849622561863677	1.09961833489568e-05	0.3704373507336	0.35380231376316	1.16555441272736	0.00101809874954181	0.39556321989128	0.00845875439083561
FBgn0000317	FlyBase	ck	protein_coding	-0.609511584268867	0.00193436886013755	-0.899454766645008	0.204677303081817	-0.330367711579671	0.136546356836152	-0.176539901905044	0.369777030626335
FBgn0000318	FlyBase	cl	protein_coding	0.977423604201913	2.56788164798902e-05	0.743777017869785	0.040142468417051	0.65708571042456	0.00382737603760086	0.104076500527461	0.507902232634548
FBgn0000319	FlyBase	Chc	protein_coding	0.464260030023902	0.0155303075602335	0.38107264485499	0.479553615366877	0.519815759355364	0.0478680245799004	0.638346805452184	0.0108444596875202
FBgn0000320	FlyBase	eya	protein_coding	-0.440350618090414	0.0109383625337402	-0.256709065178666	0.321921841904073	-0.608073286559936	0.0105346774539035	-0.0898851049773399	0.543453983829614
FBgn0000326	FlyBase	clt	protein_coding	1.32975885384001	7.54622135887011e-07	1.06991945269938	0.00199534533774748	1.16020817768919	0.00149480231091912	0.816404887863713	0.0067471334634065
FBgn0000330	FlyBase	cm	protein_coding	1.08803786069544	1.68020511267351e-06	0.65882243089948	0.0327810483702939	1.04430843523001	0.000389842390884638	0.484237130148498	0.00484064159262499
FBgn0000337	FlyBase	cn	protein_coding	-1.68491883649477	0.00978128163088539	-0.945569785381533	0.151851984041796	-0.863015040195245	0.101417756347144	-0.251866882642516	0.608862963735463
FBgn0000339	FlyBase	cni	protein_coding	0.990331887169427	1.82573503836183e-05	0.667565799710268	0.0208169581983459	0.679432877835324	0.00264303421079219	0.131935246976138	0.320960091540406
FBgn0000346	FlyBase	comt	protein_coding	-0.735072291906741	0.000883074815298959	-0.359087415264226	0.294825702552495	-0.44496393524307	0.175017797488527	0.0716788001490306	0.707058170726194
FBgn0000351	FlyBase	cort	protein_coding	0.0500857267815048	0.862612615193819	-0.44454439063278	0.274399808896093	2.96868328361604	0.0753267950145954	-0.18330910488364	0.55492793235758
FBgn0000352	FlyBase	cos	protein_coding	-0.724827146081156	0.00697786704855771	-0.74182755656713	0.177396154319828	0.402847183913791	0.370477040378869	0.104589702885326	0.529271657518026
FBgn0000355	FlyBase	Cp15	protein_coding	-0.877267538899054	0.00283507011884157	0.59899033622522	0.257469898085795	7.19481030551479	0.0357618543946555	1.93912004028322	0.075378385628941
FBgn0000356	FlyBase	Cp16	protein_coding	-1.31520587724466	0.481952595793637	6.72419082189013	0.00571283030786298	15.3880422892915	0.0901400604438147	11.0491598875809	0.0378242170120963
FBgn0000357	FlyBase	Cp18	protein_coding	-0.489249221033632	0.132758401837519	1.62470146522392	0.0124166613277803	8.73226079079168	0.0304188203389206	4.53589210784432	0.0131066310906404
FBgn0000358	FlyBase	Cp19	protein_coding	1.67575215331591	0.0139435748024711	4.39525439192653	0.011730184841822	10.8897444181652	0.0152068673667561	5.76457730909473	0.0104043373505436
FBgn0000359	FlyBase	Cp36	protein_coding	3.22797166625088	0.0221697854876865	6.38481609776993	0.0013584411754603	15.0238786925966	0.0176235106533568	8.22895111626758	0.00701533053346683
FBgn0000360	FlyBase	Cp38	protein_coding	1.14672095693085	0.295477282605814	4.7010993947261	0.00400403478110365	18.0425290267658	0.0779113028327086	11.3029003229178	0.0285601233483856
FBgn0000370	FlyBase	crc	protein_coding	0.760479546988316	0.000101049859110489	0.122284285040506	0.892624803689364	0.640866065192637	0.00828515533525052	0.164659871447725	0.397395549053581
FBgn0000376	FlyBase	crm	protein_coding	-0.340730826183307	0.0634247957930567	-0.0402694425693472	0.934841531540703	0.912676722981775	0.0758326962423445	0.600678462012422	0.00331260559123225
FBgn0000377	FlyBase	crn	protein_coding	1.00324442364409	4.29687515512337e-06	0.832210871219023	0.00586696012455305	1.14497509703003	0.000365546068951463	0.816365644241534	0.00118443104620399
FBgn0000382	FlyBase	csw	protein_coding	-0.305358991754809	0.116404339834988	-0.135497432094598	0.830068605042232	0.183517501809687	0.459125132546117	0.607865321160541	0.00555383944989465
FBgn0000384	FlyBase	cta	protein_coding	-0.240174355098403	0.0751397727803751	-0.318008890108774	0.301611501461642	0.532154604051149	0.117021836486024	-0.00229132597469785	0.98803530553074
FBgn0000394	FlyBase	cv	protein_coding	1.4421420487234	3.4833313377372e-07	0.626609673342097	0.115106681179056	1.11810367650953	0.00237443123498222	0.357917131780945	0.0724982222438601
FBgn0000395	FlyBase	cv-2	protein_coding	-0.255254930333318	0.0539310345277807	0.0563852187749974	0.913729551953675	0.0701865174497334	0.802442926195836	0.563347536703324	0.00318215156143088
FBgn0000404	FlyBase	CycA	protein_coding	-0.904376657388962	2.11207905559162e-05	-0.307719606109062	0.288580288267502	2.06919483476455	0.14535786299468	-0.290401504004156	0.124040200282895
FBgn0000405	FlyBase	CycB	protein_coding	-0.992557937113191	1.53463668756805e-05	-0.28908244737659	0.413606801231799	1.98506156055966	0.179448598017108	-0.412006548999539	0.0663891531235866
FBgn0000406	FlyBase	Cyt-b5-r	protein_coding	1.28159822553851	0.00011621111938026	-0.271219153231671	0.485170397895057	0.895633949264871	0.0230581223933098	0.0145181066978283	0.976179957906083
FBgn0000411	FlyBase	D	protein_coding	-1.11920831189561	5.72350962148077e-06	-0.695933538080694	0.0168114240431811	-0.971318667837412	0.0110158665064754	-0.228269555036965	0.125739259143805
FBgn0000412	FlyBase	D1	protein_coding	-0.325141149519342	0.00642857251676446	-0.270571335087758	0.314068547053209	-0.0372732717421747	0.910847661243923	-0.078043183562598	0.596352087172699
FBgn0000414	FlyBase	Dab	protein_coding	-1.12931303499685	0.000982206354119741	-0.656593993505686	0.170509996717791	-0.333772386192443	0.306187368851528	0.71106621898497	0.00905852701448061
FBgn0000416	FlyBase	Sap-r	protein_coding	0.93743996958095	5.09974774376478e-05	0.833566185297886	0.0865812506587127	0.796482398650464	0.00581367442811599	0.893085086973392	0.00349128743369287
FBgn0000422	FlyBase	Ddc	protein_coding	0.236282352611329	0.212618469200834	2.68101321313049	0.00414551540139584	0.254005709333995	0.454876257849922	2.87425549835664	2.84496021169106e-05
FBgn0000426	FlyBase	SmF	protein_coding	0.412234742851361	0.0351107992839439	0.661718427894667	0.301893505840286	0.579812410675456	0.149191979019426	-0.206979953253376	0.184230478108528
FBgn0000427	FlyBase	2001-12-01	protein_coding	-0.813044340699916	0.00332051887055961	-0.0648849108212945	0.895704975851003	4.84083681408771	0.0368773104078404	0.865997821945633	0.0647413239708147
FBgn0000439	FlyBase	Dfd	protein_coding	-0.258101201131555	0.372178180620682	-0.857924080672303	0.111004570372164	-0.0437556374202987	0.894860847474992	-0.377236447883405	0.139936692747583
FBgn0000442	FlyBase	Pkg21D	protein_coding	-0.0532062244554821	0.749056980419254	-0.172737493761253	0.549099080350938	0.193506218995875	0.366519868105086	0.204184760410198	0.222475407628703
FBgn0000447	FlyBase	Dhod	protein_coding	0.326496252974444	0.014774251544199	0.311858340789312	0.224404372987109	-0.0617879646013822	0.791178681322504	-0.0130561300971704	0.952483481992697
FBgn0000448	FlyBase	Hr3	protein_coding	-2.38937406907172	5.40651658957617e-06	-1.36648272147527	0.00892491531788258	-2.03011993926027	0.00148960791417005	-0.469695800380991	0.125010560929719
FBgn0000449	FlyBase	dib	protein_coding	-0.97989978831192	0.0499052123966483	-0.38767163854009	0.471874054880313	-0.963000541943234	0.10551496874378	-0.559128767117365	0.226242529358969
FBgn0000451	FlyBase	ect	protein_coding	-1.49036528612814	1.10744049269456e-05	-1.25871427010652	0.00744567188748529	-0.595886661300569	0.0385479696403052	0.187758449632958	0.313178755013354
FBgn0000454	FlyBase	Dip-B	protein_coding	0.3828983137711	0.00310046724891126	0.209826205923691	0.50026068728752	0.888667891676342	0.0412308837992151	0.125354099720833	0.454514557718893
FBgn0000455	FlyBase	Dip-C	protein_coding	0.898907836008493	8.85832326032231e-06	0.307506558685647	0.222006151363353	0.575196412530875	0.00815223318203363	0.16230747178773	0.304653618713396
FBgn0000459	FlyBase	disco	protein_coding	-0.100964744867831	0.50792214583362	-0.311735118204886	0.213821383762691	-0.261264597749019	0.400613171488404	0.0396441200619684	0.872188172963011
FBgn0000463	FlyBase	Dl	protein_coding	-0.698036988893853	0.0169342955692851	-0.934297070704467	0.0916792332058562	1.03788486958058	0.0516952945323129	-0.234447289349009	0.199629820131277
FBgn0000464	FlyBase	Lar	protein_coding	-1.8227117148271	1.79970127018309e-05	-0.815507604407451	0.0131921901049416	-1.01751239178611	0.0154144502353118	-0.0131968258387721	0.95972508379725
FBgn0000473	FlyBase	Cyp6a2	protein_coding	1.07192671689861	4.86943378599604e-05	-0.413617150421828	0.306646809469454	0.795318336239087	0.00561967874563146	-0.0679316633734484	0.854455758371434
FBgn0000477	FlyBase	DNaseII	protein_coding	3.26233036008615	4.6398771026545e-08	0.993974686867828	0.0221427164684152	2.5918077553587	0.00022065871690918	0.609715180151052	0.0630787686403308
FBgn0000479	FlyBase	dnc	protein_coding	-0.786051803078456	0.000684974349243494	-0.0808958990983129	0.809045938993347	-0.38262574641107	0.204134577182311	0.504720391078	0.0243202853418656
FBgn0000482	FlyBase	dor	protein_coding	0.75413774978176	4.72180001274561e-05	0.563045498439125	0.123667978624332	0.738555766374807	0.00339288103848461	0.684725848694074	0.00196965699646047
FBgn0000489	FlyBase	Pka-C3	protein_coding	-1.10707132758971	2.94998801119559e-06	-0.359155533789309	0.20710904913258	-1.2671629091637	0.000140245669996844	0.184883207492832	0.252568702693789
FBgn0000490	FlyBase	dpp	protein_coding	0.092909942846842	0.570464767867957	-0.457311967914918	0.339427696484718	-0.0875127377301174	0.737551274654374	-0.237720145283055	0.224632695905264
FBgn0000492	FlyBase	Dr	protein_coding	0.215807760337293	0.167739336410263	0.0677606608937855	0.909170680334746	0.252813745496409	0.278435112600994	0.395381242177372	0.0130566228920964
FBgn0000499	FlyBase	dsh	protein_coding	-0.714470028336468	9.69925541915062e-05	-0.637373917440764	0.0507087273712097	-0.534626479560051	0.0418314215138399	-0.41641231722868	0.0123216142012005
FBgn0000500	FlyBase	Dsk	protein_coding	-0.0421190760198601	0.797090784371434	-0.195861054797316	0.599792642367836	0.0966594921340209	0.839680592976473	-0.105672457163395	0.724588965917562
FBgn0000504	FlyBase	dsx	protein_coding	-1.04639830389121	9.80110692244807e-05	-1.21383205259466	0.0388586836829911	-0.943987734734886	0.000878500335771869	-0.532129605875178	0.00534286432239246
FBgn0000520	FlyBase	dwg	protein_coding	0.774780685140436	8.27548176515398e-05	0.45095223005519	0.0643505980033801	0.998870257235686	0.0035288947525299	0.381622809130818	0.0220472630435367
FBgn0000524	FlyBase	dx	protein_coding	-0.390992175754824	0.0411630324277908	-0.529847018068592	0.386881732466888	0.92237005346961	0.0852157378215146	0.166207882950661	0.336352438078148
FBgn0000527	FlyBase	e	protein_coding	2.15647792991768	2.12162197314569e-06	3.58287357886244	0.000666946933633886	1.11979300563183	0.0509114807234949	1.60855375013269	0.005215226407914
FBgn0000529	FlyBase	bsh	protein_coding	0.395153808817577	0.328375146157709	0.560335552318481	0.377062825490167	0.833769768451284	0.128934835223326	0.556005048934587	0.183723735179147
FBgn0000533	FlyBase	ea	protein_coding	1.76789626852811	6.63406917520351e-07	1.45872570391269	0.000522780841101163	1.7912821600803	0.000147330162583477	1.08524226585594	0.000867351538420062
FBgn0000535	FlyBase	eag	protein_coding	-2.53318723786786	0.000859813213565799	-1.61592462770997	0.00250741460785733	-1.82192815816671	0.00634872108260804	0.0749543753631852	0.821637093483588
FBgn0000536	FlyBase	eas	protein_coding	-0.549311319178797	0.000984259251531608	-0.662134789831093	0.103294033778704	-0.260298544560742	0.118166880401523	-0.374562623982299	0.0242313732853478
FBgn0000541	FlyBase	E(bx)	protein_coding	-1.70264542220287	0.000123808258986571	-1.31991998433584	0.0334923857374576	-0.763687873267556	0.0637766003530134	-0.251678767794912	0.0799092802552788
FBgn0000542	FlyBase	ec	protein_coding	0.722908815182579	0.0323020428590167	0.0759639112000535	0.920820305687656	1.16380494125652	0.0145673504468412	0.501574188283326	0.0674457983244334
FBgn0000543	FlyBase	ecd	protein_coding	0.787215418316355	3.13103174036255e-05	0.60043128827992	0.0430885326676571	0.613417211378401	0.0100395276897206	0.531068001245929	0.00233743533695742
FBgn0000546	FlyBase	EcR	protein_coding	-0.725747394086808	0.00261091786095001	-0.844998750385498	0.0898274851060739	0.00285111939390088	0.99421437360504	-0.000733790515640819	0.997822137107301
FBgn0000547	FlyBase	ed	protein_coding	-0.289115392789471	0.34749873684799	-0.712089878487189	0.22132276103256	0.345760298346852	0.271546902686632	-0.160411022420503	0.498284690812082
FBgn0000551	FlyBase	Edg78E	protein_coding	-2.18372460181544	0.00949968549909753	-1.37070236544169	0.0345671985841786	-2.87246200703499	0.00332107367178494	-0.408725814328374	0.610332200811106
FBgn0000557	FlyBase	eEF1alpha2	protein_coding	0.419806209879182	0.00840760039276404	0.329173245180096	0.321259155202067	0.413699047763344	0.218375376998721	0.562202487529579	0.0204331462092756
FBgn0000559	FlyBase	eEF2	protein_coding	1.20157948977518	1.13416847191101e-05	0.776404323899768	0.0825770466129066	1.2284903769496	0.00104645267881523	0.820353410669017	0.0100153498941884
FBgn0000560	FlyBase	eg	protein_coding	-0.915605332193597	0.00137183580023354	-0.640094089605248	0.122346284847596	-0.741279396108492	0.0279080678838475	-0.643029937396585	0.00841419393359292
FBgn0000562	FlyBase	egl	protein_coding	-0.317518732398237	0.0160684792536087	-0.275705442095437	0.572193486606028	0.158833685183195	0.523638375376221	0.390398482585519	0.0183112570202774
FBgn0000565	FlyBase	MsrA	protein_coding	1.12868564158631	3.24148020645809e-05	1.44297089368537	0.000598589936959596	0.376594612250549	0.102075048729988	0.571155792656029	0.00245837717958665
FBgn0000566	FlyBase	Eip55E	protein_coding	1.63922263036837	1.71766511733722e-06	1.27024989011189	0.00212270908819782	1.46064622168451	0.000144252038453077	1.0570386370234	4.49440918077688e-05
FBgn0000567	FlyBase	Eip74EF	protein_coding	-0.921920527190624	0.0147146226130634	-0.794495113943905	0.0970293976084234	-0.674555327372974	0.0187748303745997	-0.00328493978500506	0.984327374064451
FBgn0000568	FlyBase	Eip75B	protein_coding	-0.810541621118075	0.00170326990656378	-0.59850589763729	0.332713233333883	-0.505817965882814	0.0548331710922903	0.318680304739202	0.095505792336579
FBgn0000575	FlyBase	emc	protein_coding	-0.54922255069411	0.000705545218809138	-0.405471092598161	0.520636260069914	-0.171429942123689	0.39017965587604	0.158609193749885	0.391630177327175
FBgn0000576	FlyBase	ems	protein_coding	0.743315086594343	0.00312110177307774	-0.0648246198626621	0.908564665590482	0.845235159373591	0.0519237615919093	0.519110023358481	0.0363410976805763
FBgn0000577	FlyBase	en	protein_coding	-0.68223219340571	0.0284668903647855	-0.791032242301211	0.0405435362323584	-0.580315614055522	0.0635473269702134	-0.215954592696081	0.232922353019767
FBgn0000578	FlyBase	ena	protein_coding	-0.435927854146681	0.1401169823874	-0.355230190826584	0.389790235367858	0.0343358397184594	0.903858082569489	0.169961235228322	0.304498578492354
FBgn0000579	FlyBase	Eno	protein_coding	2.39869398124822	3.95851446971058e-07	1.32874790899979	0.0122567341771166	1.59301822102475	0.00151678044582615	0.163211412453478	0.622367912543367
FBgn0000581	FlyBase	E(Pc)	protein_coding	-1.44766410516746	0.000300868549288972	-0.973516621190082	0.0609991577065864	-0.652144006326796	0.108649742116856	-0.0105392273818787	0.953236819910297
FBgn0000588	FlyBase	esc	protein_coding	-0.685658850520859	0.00357754008472198	-0.485283174443122	0.091133859407399	0.101250006467758	0.847936460781404	-0.196873474867179	0.197296561644449
FBgn0000592	FlyBase	Est-6	protein_coding	1.36590308204384	0.00019461434027888	0.585574378775995	0.0990032183979455	0.871711810856325	0.00365042436362098	0.23481704007427	0.427837755888693
FBgn0000594	FlyBase	Est-P	protein_coding	-1.79871851505799	0.0507053211418059	-1.22838805302153	0.266562212127541	-0.497027410594823	0.178844788253931	-0.769190338610196	0.0825055264117972
FBgn0000606	FlyBase	eve	protein_coding	-1.46801339753894	0.120979238680085	-0.152252537495677	0.896836396371324	-0.291150190873088	0.725050592600485	-0.0375110797560232	0.972527575235125
FBgn0000611	FlyBase	exd	protein_coding	0.029368753052875	0.82419868247183	-0.328881345319521	0.579922957690583	0.305849512489664	0.157057471902239	0.0327644496045448	0.848528888225807
FBgn0000615	FlyBase	exu	protein_coding	-1.5685122677188	2.19443644960834e-06	-1.18332714583462	0.00664504103602172	-1.7038741843602	0.000342860619212242	-0.816116228686066	0.00372513557511789
FBgn0000617	FlyBase	e(y)1	protein_coding	0.628596237653605	0.00100423605186458	0.22702458001262	0.322570913347204	0.756945693573716	0.0163387068118053	0.0867202119140074	0.613655214876272
FBgn0000618	FlyBase	e(y)2	protein_coding	1.06047270046291	0.000390941047322047	0.607500590315631	0.239343186290142	0.839238699078629	0.0117800372794231	-0.0412731130026163	0.828311109874385
FBgn0000625	FlyBase	eyg	protein_coding	-0.297721876107465	0.203766168116711	-0.588237925354336	0.115635537965659	-0.610945289554682	0.0539899005556643	-0.168399009193344	0.43730883271011
FBgn0000629	FlyBase	E(z)	protein_coding	-0.449256320963167	0.00230327791868815	-0.26908278023984	0.232739441923799	0.343090249098146	0.267959146134387	0.211669331001459	0.0981577969662713
FBgn0000633	FlyBase	CG17716	protein_coding	-1.35274148068656	0.00160763390669689	-0.878844690875283	0.0898575278891886	-0.753244890310836	0.105742936774267	0.195691681271442	0.465197168471144
FBgn0000635	FlyBase	Fas2	protein_coding	-0.536681585837315	0.01774413095597	-0.38562643524688	0.404240930829447	-0.247798651360092	0.259489566303746	0.206536274691699	0.225199741349773
FBgn0000636	FlyBase	Fas3	protein_coding	0.462991998962784	0.00155113858401823	1.40014788067569	0.0126385633220867	0.483949134384658	0.0232840812349796	1.36914504074435	8.4255674644328e-05
FBgn0000639	FlyBase	Fbp1	protein_coding	9.42843104597797	0.00102139649122092	1.107015362732	0.558768370033244	3.87996336360936	0.000269143028805023	1.16241833270834	0.0721983267362422
FBgn0000640	FlyBase	Fbp2	protein_coding	6.75705869571286	0.00171809853257072	1.80610789093513	0.042904532545369	3.69547152704177	0.00720794799134245	0.968024505834091	0.163563770275044
FBgn0000644	FlyBase	Fcp3C	protein_coding	-0.0500416925792105	0.91122732165944	0.253787146601337	0.648912338067979	3.75584418159848	0.0256368478869897	0.651065753197334	0.231933046690542
FBgn0000658	FlyBase	fj	protein_coding	1.62872474496843	8.14597625878764e-05	-0.541995880480248	0.418519820644408	1.17468844740695	0.0166893983801427	-1.2191118826586	0.0040702298078934
FBgn0000659	FlyBase	fkh	protein_coding	-2.36106365801484	6.08399866292772e-07	-1.52752719650449	0.0108476925314175	-1.80387596320413	0.000131728077522946	-0.167708419898495	0.29380112215136
FBgn0000662	FlyBase	fl(2)d	protein_coding	-0.5513487217581	0.00057248143388224	-0.573876173946013	0.145829086387484	-0.0383354504229598	0.893468767891409	0.147603954319045	0.331604106621306
FBgn0000667	FlyBase	Actn	protein_coding	0.551104314866419	0.0334898213212822	0.0326875615078818	0.961562564249429	0.551880050138802	0.129600961097694	-0.0562691307527372	0.844533200168452
FBgn0000709	FlyBase	fliI	protein_coding	-0.111347747226311	0.565055978747435	-0.149420114417478	0.790447371786759	0.475518852931903	0.0779113028327086	0.596748631206358	0.00337050654048628
FBgn0000711	FlyBase	flw	protein_coding	-0.440172570556979	0.011476247181064	-0.0909215819948531	0.851614573012601	-0.159484667059421	0.525698032233988	0.416410370242062	0.032468839396123
FBgn0000715	FlyBase	FMRFa	protein_coding	-0.360566515908047	0.0483064019211236	0.342256430690621	0.188382212214213	0.23397851348157	0.473140215184557	0.773460964239551	0.00221826474277358
FBgn0000719	FlyBase	fog	protein_coding	0.243741428698016	0.0575396766400638	0.164089434379322	0.682327668454633	0.853111008414605	0.00807611553807417	0.514936046864159	0.0143021735284174
FBgn0000721	FlyBase	for	protein_coding	0.247423678225433	0.0750264962318108	0.0230800687612026	0.969078703189246	0.476186058141893	0.0540286602863028	0.259485687217339	0.218639766211899
FBgn0000723	FlyBase	FER	protein_coding	-0.784719598940374	8.70057295136688e-05	-0.255903292323858	0.591013114031359	-0.385802536758184	0.0772653882618195	0.657757028384694	0.00258387775386944
FBgn0000808	FlyBase	gd	protein_coding	0.0437335557166219	0.927987832179736	0.0182014693701745	0.974524547877447	2.38902468574073	0.0270933234738532	0.0756654419371758	0.888664566681084
FBgn0000810	FlyBase	fs(1)K10	protein_coding	-0.599456392843577	0.000824602107917051	-0.512727849680534	0.0926529850223848	-0.0919490437484877	0.740119525985218	0.0202144821686455	0.893085438444871
FBgn0000826	FlyBase	png	protein_coding	-0.0788361417875069	0.838754271101614	-0.105290155158908	0.85421796545768	3.843912763058	0.0113910645413394	0.0840641351683589	0.835241932615074
FBgn0000927	FlyBase	fs(1)Ya	protein_coding	0.53916607744497	0.0287603891605416	0.410950603793941	0.260832848089675	4.71968399062103	0.0250776968397766	0.423795331884153	0.0764781396555369
FBgn0000928	FlyBase	fs(1)Yb	protein_coding	-0.542185729557894	0.0425554395320422	-0.343173916279236	0.485753017093041	-0.813690576811997	0.0221626590652282	-0.170001620542135	0.381009854042269
FBgn0000964	FlyBase	tj	protein_coding	-0.65555504976513	0.0505528233270545	-0.48937163646448	0.148243119314565	1.20767625746002	0.104105506080077	1.86033612139056	0.000679387034338369
FBgn0000996	FlyBase	dup	protein_coding	-0.400103777836057	0.0257059050541583	-0.416678382063019	0.176630354495366	1.77053525225495	0.0705215999588722	0.138912745795804	0.331165442810615
FBgn0001075	FlyBase	ft	protein_coding	-1.25036271267734	0.0072201129670935	-1.25715728720841	0.0562600171116515	-0.347634291792702	0.418722071028831	-0.532136231553038	0.0310863333605747
FBgn0001077	FlyBase	ftz	protein_coding	-1.80927312001527	0.00112104918707944	-0.593217164852644	0.370106319650374	-1.78980625662345	0.00123034178166374	-0.578385842184035	0.0741772389009148
FBgn0001078	FlyBase	ftz-f1	protein_coding	-0.992793682411675	0.000445526396613309	-0.716088516963568	0.255913566273226	-0.0636813914618911	0.868911470901174	0.242475382638732	0.16679072433422
FBgn0001079	FlyBase	fu	protein_coding	0.372477843198291	0.029231028580435	0.337146535908466	0.436097423687266	1.00821761808055	0.0103793910332568	0.64588034934263	0.00300307266802502
FBgn0001083	FlyBase	fw	protein_coding	1.18378816794984	0.00705124385777626	0.516888052207131	0.413193243256726	1.15610088126678	0.0235214192063143	0.0679151051047698	0.82001199178145
FBgn0001084	FlyBase	fy	protein_coding	0.143069920675265	0.488269508038199	-0.217629807997929	0.516466962261666	0.698316165546554	0.0709280044363537	0.0511891032765663	0.832687522366341
FBgn0001085	FlyBase	fz	protein_coding	-0.149164379327638	0.369472416711741	-0.362588125476032	0.324017984178729	0.992155563809659	0.0367547618868224	0.127940212479586	0.519856810811473
FBgn0001086	FlyBase	fzy	protein_coding	-1.1170431447992	4.61742747993797e-05	-0.409086362204039	0.16575012152679	0.255261848044039	0.772691674111466	-0.374739442616179	0.0613266644668814
FBgn0001087	FlyBase	g	protein_coding	-1.44099045303265	4.48411660656656e-06	-1.08889113882047	0.0574313769490149	-0.624584438224509	0.113587794448111	-0.270318438654515	0.152436858258797
FBgn0001089	FlyBase	Gal	protein_coding	-0.582400482099095	0.0290418335695743	-0.224422325528261	0.59748698988229	-0.154807189196966	0.464140422762375	-0.171677668294849	0.373030402863326
FBgn0001090	FlyBase	bnb	protein_coding	0.624190635318959	0.0011426235308971	0.304370426561444	0.540036584067715	0.553604954112201	0.140756227162223	-0.00389866474653122	0.9900991955557
FBgn0001091	FlyBase	Gapdh1	protein_coding	3.50536798338834	3.66785169909576e-07	2.2768166880684	0.000851507611503843	1.93132825316675	0.000848113259350269	0.219348001372124	0.538167943129557
FBgn0001092	FlyBase	Gapdh2	protein_coding	1.5645521618814	2.19095610336285e-06	0.264443634180743	0.546665396587552	1.15377602370714	0.0014754001089	-0.383421788781741	0.220417290326281
FBgn0001098	FlyBase	Gdh	protein_coding	0.624914226841731	0.00033017609907136	0.227750147841065	0.563269816859782	0.470046520756671	0.0752678341054323	0.329943397884516	0.116487184089771
FBgn0001099	FlyBase	gdl	protein_coding	-1.17126852121564	3.72132694095239e-05	-0.00207032281102276	0.998383558392131	-1.77043821152924	0.000668496948170828	-0.856516417938124	0.00246506856558069
FBgn0001104	FlyBase	Galphai	protein_coding	0.47158381641704	0.00227422781556085	0.559914469812079	0.0559931830713284	1.00262444360555	0.00581637919873962	0.419516656255756	0.0112808492798342
FBgn0001105	FlyBase	Gbeta13F	protein_coding	-0.299624968846781	0.0659733168567696	-0.395142801610431	0.281593647479917	-0.160536527955812	0.510658703416552	-0.174508464318231	0.282527148570645
FBgn0001108	FlyBase	DCTN1-p150	protein_coding	0.301197614799629	0.0432182273129191	0.270315129749479	0.51443879519671	0.585223642758378	0.0114065773170579	0.528259497953707	0.00720634576605429
FBgn0001112	FlyBase	Gld	protein_coding	0.825148512051623	0.000538892287493915	0.00909722354210024	0.990083712141779	0.617320757292499	0.008028756444124	0.441904835606041	0.0505902208917068
FBgn0001114	FlyBase	Glt	protein_coding	1.59481277381843	0.000178851236490431	0.116959388875615	0.858063310474308	1.33105917611892	0.0126376744002396	0.0551191863435513	0.934713213501908
FBgn0001120	FlyBase	gnu	protein_coding	0.0340193974546732	0.957252999732456	0.444866057261029	0.601826399042305	7.98834224097166	0.0257347643684152	1.81443099823714	0.109805452756197
FBgn0001122	FlyBase	Galphao	protein_coding	-1.06510371287276	0.00149101629928931	-0.582582804080311	0.300535290332075	-0.627049941465147	0.145756757620512	0.104114726179239	0.692424282499043
FBgn0001123	FlyBase	Galphas	protein_coding	-0.147141986173838	0.148471884189803	-0.142258793851526	0.620837810412147	-0.102171670163252	0.610077460330168	-0.0449615510690582	0.77911215749807
FBgn0001124	FlyBase	Got1	protein_coding	0.0930528060291688	0.454401771690161	-0.387596926818311	0.186126426927158	-0.0738701294829313	0.708151039840119	-0.332815318947241	0.0403176944342697
FBgn0001125	FlyBase	Got2	protein_coding	0.720493429184074	0.000776186659043547	-0.141214898317916	0.607424309857738	0.53984581385966	0.0105293871255217	-0.233503734401835	0.170161504007348
FBgn0001128	FlyBase	Gpdh1	protein_coding	2.09358871166309	1.37470332813957e-06	0.745233449761885	0.123159825487132	1.38473560345709	0.00331764468832045	-0.431482812762481	0.168785051395973
FBgn0001133	FlyBase	grau	protein_coding	0.761845261158906	4.10733396240111e-05	0.402373142046744	0.0874232459262123	0.796737234129219	0.00247359043847435	0.420079243549955	0.0108129274876269
FBgn0001134	FlyBase	Grd	protein_coding	-0.191299196693737	0.657803156335099	0.617815795383205	0.220207537469282	-0.308802435705511	0.587948371276107	0.305640248791806	0.463915171823291
FBgn0001137	FlyBase	grk	protein_coding	0.743363926780704	0.000309916078021566	0.50247079527249	0.106809610989062	1.09911624402104	0.00326724624567779	0.859211642359983	0.00118134068169601
FBgn0001138	FlyBase	grn	protein_coding	-0.244336078331189	0.428224134289276	-0.600090720080256	0.395423374077056	0.1395896687522	0.7212942790791	-0.149483003400035	0.502734956547042
FBgn0001139	FlyBase	gro	protein_coding	-1.10729000436846	1.35025658996438e-05	-0.996425020825599	0.0128714821381234	-0.356014223463054	0.322737643798449	-0.322377285059043	0.0356255651218801
FBgn0001142	FlyBase	Gs1	protein_coding	1.66871191348394	5.08181000737667e-06	1.29338747858541	0.0240912074731209	1.73676389104224	0.000219486210757276	0.943349194268378	0.00795625392489992
FBgn0001145	FlyBase	Gs2	protein_coding	1.60231388309339	8.45112161330597e-07	0.701596526992332	0.163165933061379	0.972761161005628	0.00915868181473413	0.216808363129474	0.379222784253873
FBgn0001147	FlyBase	gsb-n	protein_coding	-0.229976106247648	0.253439847904947	-0.511955491385854	0.217059363294827	-0.747378266987921	0.0303276234455053	-0.651880751343299	0.0108870015821543
FBgn0001148	FlyBase	gsb	protein_coding	-0.343467856660511	0.442335490527666	-0.388322760761219	0.483315391812626	-0.798127337293301	0.0158506222047386	-1.01605450645483	0.00242264987967236
FBgn0001149	FlyBase	GstD1	protein_coding	1.00231530158319	0.000285014978470128	0.780643169263583	0.0196995958968124	0.773845930327919	0.00206099270086271	0.270941943390824	0.0899418233510509
FBgn0001150	FlyBase	gt	protein_coding	-2.01420065131286	0.000256451362804924	-1.44490067747527	0.015959171926178	-1.41404868014651	0.015582204850815	0.156375726048516	0.654308191002297
FBgn0001168	FlyBase	h	protein_coding	-0.230970174640741	0.0417204764441454	0.193525361938462	0.590205015506487	-0.311986202254623	0.105128367305208	0.543416004085058	0.00185519780007091
FBgn0001169	FlyBase	H	protein_coding	-1.04833827860737	0.000321267015290812	-0.730171810230436	0.0960641492408301	0.0345995864826053	0.943970665156816	-0.0979444178482228	0.434755916152193
FBgn0001170	FlyBase	H2.0	protein_coding	-0.0285347120389022	0.942970861652398	0.0265303098231841	0.971725698485385	-0.0253058061979308	0.954607425780775	0.872088837510086	0.0296627019411039
FBgn0001174	FlyBase	halo	protein_coding	-1.01935382259834	0.463315371500929	-1.25996354923422	0.486001781523811	0.859469528286246	0.393264861571622	1.01819287365642	0.225414344229531
FBgn0001179	FlyBase	hay	protein_coding	0.745502965480758	7.56745668890475e-05	0.640632387022447	0.0228991274070031	0.91530546047832	0.00142927603890209	0.725267476383988	0.0015711325680264
FBgn0001180	FlyBase	hb	protein_coding	-1.58596028891098	0.000158822328551553	-0.598141875823865	0.146373270196057	1.1486880446684	0.127140765793351	0.597672961314076	0.00767030987569882
FBgn0001185	FlyBase	her	protein_coding	-0.75019538683654	0.000150605369086852	-0.76187079082944	0.0380858045624435	-0.487060292150788	0.111102292699002	-0.366863078219755	0.0565048780911887
FBgn0001186	FlyBase	Hex-A	protein_coding	0.897547418838392	5.01106932076731e-05	0.717223199230096	0.0671941020553885	0.634808712670014	0.036889803575696	0.542384385040611	0.015158751003361
FBgn0001187	FlyBase	Hex-C	protein_coding	0.941840254258148	0.000982392692353467	-0.633322802702949	0.103081184343838	0.519243790218176	0.0680939399537161	-0.335851071867938	0.351977670201309
FBgn0001189	FlyBase	hfw	protein_coding	0.55941965142817	0.000329430096658534	0.419589482385232	0.186498297723708	0.610598392359921	0.00849108351320069	0.518327417009613	0.0109130495740008
FBgn0001197	FlyBase	His2Av	protein_coding	-0.503690184913242	0.00106130791541502	-0.489409557070344	0.064336369259985	0.43667022424994	0.399271174755941	-0.288534432318614	0.136852867578643
FBgn0001202	FlyBase	hook	protein_coding	-0.128603417791159	0.254555188113944	-0.0763984363593066	0.788115560615755	-0.122840219305267	0.486908878143799	0.0905912010910106	0.521658007588255
FBgn0001206	FlyBase	Hmr	protein_coding	-0.582221741171508	0.00347734640370425	-0.256509039959204	0.508409055741826	0.391794921279783	0.410185926452612	0.330060618484063	0.0334644956520997
FBgn0001208	FlyBase	Hn	protein_coding	1.69306508517145	6.1437456326004e-06	0.849000851883588	0.063394029964101	0.779331300939308	0.0640535914269338	0.28521344652831	0.414759911097287
FBgn0001215	FlyBase	Hrb98DE	protein_coding	-1.49350254419976	9.0725165021949e-07	-0.999997643718541	0.00314226777419771	-1.37527036158435	0.000437596660025115	-0.497279125459154	0.012990663787089
FBgn0001216	FlyBase	Hsc70-1	protein_coding	0.768269584213035	0.000144229398192496	0.116946823684398	0.645748047368164	0.363407618214561	0.231206919039213	-0.414722254829321	0.0118963175968342
FBgn0001217	FlyBase	Hsc70-2	protein_coding	-1.68277968192452	3.63891446243765e-07	-0.972472124631127	0.0137962696946544	-1.93916252710173	0.000176594794994261	-0.859642756109808	0.00200036415673754
FBgn0001218	FlyBase	Hsc70-3	protein_coding	1.18429232824596	3.39032157743426e-06	0.978101949956996	0.0557776968021021	1.14449325992836	0.000364531748271533	0.966890201150168	0.00122462444626861
FBgn0001220	FlyBase	Hsc70-5	protein_coding	0.264950522852202	0.0317818706155975	-0.106016188356426	0.692001743720959	-0.0613741437888514	0.757355446197143	-0.129456596160266	0.434815782488855
FBgn0001222	FlyBase	Hsf	protein_coding	0.0635801141064926	0.57202038163587	-0.0103700128921793	0.97987176150383	0.568809156566064	0.0354405392544865	0.333229529711967	0.0133724238776387
FBgn0001224	FlyBase	Hsp23	protein_coding	0.45922477359879	0.00558643888218153	0.0719516834808323	0.857014501839736	-0.171808720620121	0.543519234765006	-0.599700355048799	0.00299499267850802
FBgn0001225	FlyBase	Hsp26	protein_coding	-0.0563124965123104	0.720985501832994	0.168564691198511	0.671533859809411	0.723623349009139	0.323718053826415	-0.312397081950286	0.10007532590685
FBgn0001226	FlyBase	Hsp27	protein_coding	-0.612669187757018	0.00177053208063592	-0.456965000333539	0.16956050807308	0.0984428953529555	0.900025999927031	-0.535077556467133	0.00840766440988832
FBgn0001227	FlyBase	Hsp67Ba	protein_coding	-0.156774025884467	0.390660798719683	-0.551705789265661	0.076039559804331	-0.224526441143055	0.4129020120806	-0.373412132557063	0.0279377233059085
FBgn0001228	FlyBase	CG4456	protein_coding	-0.656027012047564	0.00087187835002511	-0.38043994375677	0.372210836015057	-1.2399655205008	0.00633458895865081	-0.902820475966374	0.00169140033486976
FBgn0001229	FlyBase	Hsp67Bc	protein_coding	-0.6160125462749	0.0110369994038815	-0.387992004817477	0.180205385509068	-0.513115153970734	0.134673021764755	-0.44413208042797	0.0864155414211557
FBgn0001230	FlyBase	Hsp68	protein_coding	0.118782820813923	0.453106357011935	0.191368799500101	0.506045199185931	-0.644441208650462	0.0145678083597657	0.158966198537573	0.297263751656662
FBgn0001233	FlyBase	Hsp83	protein_coding	-0.0171084409606245	0.915364483756531	-0.434989696841037	0.267226180826961	0.028814525726556	0.926220242938429	-0.313061673328613	0.0721150580330478
FBgn0001235	FlyBase	hth	protein_coding	-0.567491092839582	0.0352289086778305	-0.747119346787694	0.14639392987208	-0.634084006821276	0.0623318388498291	-0.210929191640329	0.407720543148878
FBgn0001247	FlyBase	Ide	protein_coding	0.257723562961541	0.0250009173193163	0.230645616496179	0.486493825277402	0.199359376976562	0.322321300532265	0.312862093832254	0.0526102245366206
FBgn0001248	FlyBase	Idh	protein_coding	1.04953049582518	3.52676673744771e-05	0.60696170471893	0.0961403612948668	0.818764717383646	0.00572414025849953	0.529877968420447	0.0471393671542161
FBgn0001250	FlyBase	if	protein_coding	-0.00909687472997577	0.961385361872804	-0.225031813457582	0.703143996033095	0.332146423818358	0.285069133649609	0.433962276809832	0.047180787585026
FBgn0001253	FlyBase	ImpE1	protein_coding	1.6722596113005	0.00274522504946523	1.15588281906316	0.192932184045537	0.26496638008681	0.631933238546921	0.433498621558878	0.238951868336059
FBgn0001255	FlyBase	ImpE3	protein_coding	0.457537272705606	0.0537248994014579	0.56475231573084	0.270943638413229	-0.208208313773125	0.512044307394091	0.280780465901994	0.32058800420076
FBgn0001256	FlyBase	ImpL1	protein_coding	1.36567267338383	0.101301624604413	-0.180553397525258	0.902222469634612	-0.903530566078415	0.407981120822321	-0.309745249486049	0.724533218847728
FBgn0001257	FlyBase	ImpL2	protein_coding	-0.23111505783126	0.249907641557043	0.612018573169653	0.0420137961090453	0.0271677742810823	0.886333463451325	1.13523720891126	6.59813509138839e-05
FBgn0001258	FlyBase	Ldh	protein_coding	0.528829324914487	0.00589721220260215	0.495198997573707	0.0690414509611825	0.092384269615872	0.605740905123056	0.383168739710761	0.0117136928244048
FBgn0001259	FlyBase	in	protein_coding	1.64965967471565	7.28067814519245e-05	0.103288640734983	0.861715968545477	1.59284400051619	0.00662606656154311	-0.305815875745714	0.390925894378734
FBgn0001263	FlyBase	inaD	protein_coding	-0.079311654913956	0.786150208911234	0.487695357548278	0.124558420346786	0.153790516391021	0.77197181966315	0.743848015197256	0.0135938069211488
FBgn0001269	FlyBase	inv	protein_coding	-0.552269942044062	0.0213835063446548	-0.873726004840936	0.0141234168781572	-0.641454219347579	0.0410039115107323	-0.83396349023258	0.00120678091386019
FBgn0001276	FlyBase	ix	protein_coding	0.203559123683437	0.210452265223296	0.18148557252758	0.559651707221513	0.852792932310912	0.0101620609422207	0.177994453119824	0.2686526136866
FBgn0001280	FlyBase	janA	protein_coding	0.0421122711558554	0.752458738472607	0.194389231585971	0.703367825535667	-0.20559738261514	0.315982431035943	-0.527093580002479	0.0052670399655541
FBgn0001281	FlyBase	janB	protein_coding	-0.962987099490915	0.00011527902954943	-0.528339500127963	0.3461966983587	-1.61229868998626	0.000439144281567052	-1.31454378074673	0.000174055091096817
FBgn0001285	FlyBase	Jon44E	protein_coding	-1.2634744367014	0.105274775024277	-0.340864483207773	0.538972831851318	-0.121009846763274	0.787168854844619	0.0696771142728862	0.801074910899178
FBgn0001291	FlyBase	Jra	protein_coding	0.0341368540791181	0.758242763444818	0.650053396426423	0.0429820478914313	0.135993868508874	0.429059898922741	0.570616115456885	0.00157964331506085
FBgn0001296	FlyBase	kar	protein_coding	0.178849892867056	0.267049961101638	0.275374179140033	0.41088187667942	0.400790397062519	0.0974908480293638	0.166063313242227	0.276885405211197
FBgn0001297	FlyBase	kay	protein_coding	0.0599098238011705	0.670177559080586	0.187593319090155	0.663488415151578	0.20107823008157	0.496876156165413	0.799899293000444	0.00181110542036041
FBgn0001301	FlyBase	kel	protein_coding	-0.563846040076856	0.017230330353565	-0.230950047499248	0.633417977107377	-0.344536202967213	0.101061185450019	0.402454267665004	0.0389553815699855
FBgn0001308	FlyBase	Khc	protein_coding	0.14437573574783	0.220052732789645	-0.0148971889122885	0.979252645384135	0.31288026936312	0.172560912933736	0.262746019059531	0.118029064284641
FBgn0001311	FlyBase	kkv	protein_coding	1.18795985823485	0.0697913603878541	0.258488545778992	0.569510758886511	1.28772707479836	0.0293261175641674	-0.179845920480489	0.40784482790164
FBgn0001313	FlyBase	kl-2	protein_coding	-2.18444644346678	7.98452924893189e-06	-0.771754463872941	0.141211890639866	-1.8508373943743	0.000633587164198959	-0.198252930449797	0.328807683491475
FBgn0001316	FlyBase	klar	protein_coding	-0.763433666579515	0.00190359172460975	-0.803503834768819	0.148425132699872	-0.138362089791722	0.540604328568026	0.172001479213191	0.207993767311583
FBgn0001319	FlyBase	kn	protein_coding	-0.677762292716588	0.0319004683493806	-0.536745777650174	0.253097940743458	-0.801598687858674	0.110715701077935	-0.0357831363484473	0.938470678895295
FBgn0001320	FlyBase	kni	protein_coding	-0.278180559122028	0.104328072766598	-0.188913603959278	0.644245299919151	0.0961127157957465	0.761199022205573	0.135603498527654	0.445059097504437
FBgn0001321	FlyBase	knk	protein_coding	0.792415215560503	0.0022690679301108	-0.208184510456668	0.703125387215748	1.0011885185802	0.0419282446226298	-0.050620153661465	0.902375587592684
FBgn0001323	FlyBase	knrl	protein_coding	-0.411359848037393	0.0297669080063493	-0.661302192084984	0.0487977353406924	-0.390068492243018	0.196905445975614	-0.116365327301255	0.613870838500965
FBgn0001324	FlyBase	kto	protein_coding	-0.765700045110054	0.000817711428687791	-0.448777014540822	0.117389615804878	-0.553066531558678	0.0149428376089351	0.0342419117229506	0.818691779427145
FBgn0001325	FlyBase	Kr	protein_coding	-1.85682831299555	0.000168589512264102	-0.902598630878463	0.047157999442873	-1.13358793631529	0.00504264645017713	0.0217786208110093	0.938138564483222
FBgn0001330	FlyBase	kz	protein_coding	0.536466657137857	0.00132375554901862	0.229956349620593	0.589015245102481	1.06774286321069	0.00558088422050772	0.440065239280983	0.00903214724589143
FBgn0001341	FlyBase	Mybbp1A	protein_coding	0.37558930159224	0.0117607363546107	0.0781673472508798	0.862355170374172	0.708997188222013	0.020542194723488	0.41216502863501	0.0203965581921883
FBgn0001404	FlyBase	egh	protein_coding	0.170386782274461	0.14823047076208	0.115693532150513	0.7975915353923	0.343998141619472	0.138953865405175	0.567711205407761	0.0052763174895458
FBgn0001491	FlyBase	l(1)10Bb	protein_coding	-0.133558557739657	0.349992260603218	-0.131442469288753	0.698131367840198	-0.0703331568332551	0.794422043558741	-0.496748724400126	0.0090841096434097
FBgn0001565	FlyBase	Hlc	protein_coding	0.82548999889169	5.03892507614503e-05	0.798635219039897	0.0100373566391095	0.818029525973185	0.00152216370776512	0.713739212661879	0.00164865216470434
FBgn0001612	FlyBase	Grip91	protein_coding	-0.201593842654111	0.264249645931122	-0.0418490962012646	0.933657720943671	0.626192831081525	0.0955612348466569	0.305915086821901	0.0247840404839882
FBgn0001624	FlyBase	dlg1	protein_coding	-0.929654888306948	0.00113451941246317	-0.915142699890376	0.10321354120113	-0.431228083176319	0.145459288858745	0.0112799504627851	0.963648507509689
FBgn0001941	FlyBase	ifc	protein_coding	0.448610089028145	0.00330076185795589	0.368703048910776	0.279018236902305	0.526789722973354	0.0470812188482662	0.543237144016655	0.00354893877095553
FBgn0001942	FlyBase	eIF4A	protein_coding	0.910783676390252	5.9370011063895e-05	0.59693063769082	0.100681518831418	0.875685475941486	0.00191914419322937	0.576032594034008	0.00765727818993875
FBgn0001961	FlyBase	Arpc1	protein_coding	0.806450333459491	1.89485265140509e-05	0.68746329405002	0.0130826244828446	0.626731482470051	0.00407757808668239	0.592958836022706	0.00146475680299219
FBgn0001965	FlyBase	Sos	protein_coding	-1.05182517694355	0.000425857194496403	-0.842355631223205	0.0894933417303903	-0.435400273770552	0.105573167699891	-0.0241247732155956	0.886073938377697
FBgn0001967	FlyBase	NimC3	protein_coding	0.258989060904243	0.623280091309072	0.359537362100107	0.556067574664928	0.75425790541322	0.1143253850298	0.10046489321209	0.888825673402293
FBgn0001970	FlyBase	Pgant35A	protein_coding	0.857230474848694	4.92616243027225e-05	0.379719814641728	0.142058895612521	1.14787911809039	0.00110403993228631	0.32230385401374	0.046649803154956
FBgn0001977	FlyBase	CIAPIN1	protein_coding	0.347158309623348	0.0175890326149075	0.324241189942349	0.232157942388258	0.190387324850206	0.30323756776194	-0.0602981909155725	0.679494077044685
FBgn0001978	FlyBase	stc	protein_coding	0.12736114388393	0.331645246003756	0.201606518622497	0.554920079767719	0.28215422358499	0.219125234811022	0.424616625468563	0.0160219052804289
FBgn0001981	FlyBase	esg	protein_coding	-1.88716440169102	1.65437636746664e-06	-0.622688285124716	0.0238150619737296	-1.21003993079784	0.00452365532810809	0.342458161769132	0.0907016975928292
FBgn0001986	FlyBase	Mtr4	protein_coding	-0.261645336570945	0.0456478817435209	-0.170920648541206	0.69938630089705	-0.264199082243715	0.3743898174625	0.037673155990863	0.813625026415934
FBgn0001987	FlyBase	Gli	protein_coding	-0.454864048819838	0.0271072909660136	-0.453822952123089	0.314206218183233	-0.114687574618665	0.601276514074612	0.207198923253176	0.166973686369633
FBgn0001989	FlyBase	ND-B17	protein_coding	2.24981837107069	3.77771909649284e-07	1.4887528348952	0.000585579326690404	1.53546904768	0.000824234561161504	0.0757074192065828	0.74587990994419
FBgn0001990	FlyBase	wek	protein_coding	0.687815854306724	0.000886190199656187	0.638119575820338	0.073704941007474	0.851919450536962	0.00406858930705053	0.670355201189981	0.00175800024605094
FBgn0001991	FlyBase	Ca-alpha1D	protein_coding	-2.03491930262405	4.78445804374215e-05	-1.29993501448659	0.0177642073683928	-1.288230862353	0.00184982982606949	0.215449128498597	0.292344008518583
FBgn0001992	FlyBase	Cyp303a1	protein_coding	0.748222574475688	0.29434482637055	0.12150946000911	0.920920503805775	1.02641101901543	0.124852933588132	1.19524869809096	0.0357920103912035
FBgn0001994	FlyBase	crp	protein_coding	-0.560346474078443	0.00223345397887437	-0.365714780792724	0.297663170708843	0.0653120842154611	0.824813135495602	0.485818776486841	0.0222255689413865
FBgn0001995	FlyBase	mRpL4	protein_coding	1.45901007925395	1.47444475822989e-06	0.766036388452393	0.009416616123977	0.955508222464534	0.000879780007321452	0.229216516191846	0.139557945263485
FBgn0002021	FlyBase	l(2)37Bb	protein_coding	0.948824060115802	8.67403809044654e-06	0.553613599077461	0.0273895334586479	0.523119649892645	0.0116829401364928	0.168892304481818	0.177988668023798
FBgn0002022	FlyBase	Catsup	protein_coding	1.3749658964991	4.99898908100894e-07	0.877260602584006	0.0101852784602015	1.16680624192682	0.000483054923611461	0.684858343738271	0.00158122338610629
FBgn0002023	FlyBase	Lim3	protein_coding	-1.40265005038298	2.21349928140214e-06	-0.574951777307464	0.027545559535034	-1.50532406580485	0.000623233260230965	-0.270518090972608	0.134097071471388
FBgn0002031	FlyBase	l(2)37Cc	protein_coding	0.373290416487956	0.00484195932076984	0.229579104974048	0.37489682695494	0.256030524684891	0.186892968413579	-0.115589520640545	0.397191637059452
FBgn0002036	FlyBase	CG10561	protein_coding	-0.165422913345407	0.158828009979631	-0.596257046693041	0.0327180327362475	-0.694576609710177	0.00556564586673666	-0.837575905580853	0.000298330419800548
FBgn0002044	FlyBase	swm	protein_coding	-0.20662614424858	0.146868353311456	-0.151934219333538	0.699476227548683	0.0834705465928361	0.740789509742677	0.250756576615429	0.0642955629894384
FBgn0002069	FlyBase	AspRS	protein_coding	1.20899099975186	1.54739440019075e-05	1.25433736807451	0.00221120376690334	1.41597907638883	0.000174554868905169	1.28808044608783	5.18050535429851e-05
FBgn0002121	FlyBase	l(2)gl	protein_coding	-0.645687582662597	0.00460432952281822	-0.333744644420636	0.498570585467637	0.142223028113963	0.626228463191352	0.64240819684779	0.00179200528128512
FBgn0002174	FlyBase	CG5504	protein_coding	-0.151960809723878	0.21312380122161	-0.148513959892014	0.683453839433647	-0.412463250009869	0.0422690346075868	-0.509537104522615	0.00379552509800442
FBgn0002183	FlyBase	dre4	protein_coding	-0.0320194844486549	0.835316654567439	0.122642705070648	0.75961819408935	0.529163932401043	0.161288244338946	0.442911297724093	0.00450940277506542
FBgn0002283	FlyBase	l(3)73Ah	protein_coding	0.157900867536933	0.185131994218789	0.141390416658209	0.57364684580855	0.44514903411809	0.0896658932707007	0.0110912624386312	0.951565861730249
FBgn0002284	FlyBase	Prosbeta6	protein_coding	1.00740091348275	1.4767182882401e-05	0.95950494906911	0.00463425838405676	0.845126972418746	0.00114002342494752	0.409673807201102	0.0354324331527008
FBgn0002306	FlyBase	sas	protein_coding	0.898997582633628	0.000206414982291402	-0.226201376615799	0.673015760576066	0.867318125103906	0.0311668926789681	0.0238946403233342	0.937651172088888
FBgn0002354	FlyBase	l(3)87Df	protein_coding	1.4159312787442	6.09846365217139e-06	0.955020875928782	0.028098492942523	0.654245215979649	0.00563114184918356	-0.272191184402463	0.0662109207388508
FBgn0002413	FlyBase	dco	protein_coding	-0.220995660234701	0.0898347650996464	-0.224882350914287	0.536822548582757	0.322342301731538	0.277142753536797	0.206296594230926	0.11455414855068
FBgn0002431	FlyBase	hyd	protein_coding	-0.534852209554137	0.0692837929102348	-0.223701385749195	0.734984171838929	-0.177487048246821	0.437245695331916	0.550938679232142	0.00630393212402948
FBgn0002440	FlyBase	l(3)mbn	protein_coding	-0.515384929697788	0.3414554185186	-1.17714712283255	0.250841042282569	0.363831413243226	0.701587600779499	-0.386444946872512	0.591133698070999
FBgn0002441	FlyBase	l(3)mbt	protein_coding	0.432137641359578	0.00884958735532533	0.598647453083829	0.0891007929580409	0.683153028291875	0.00718216022312761	0.791543645013172	0.000686000548612641
FBgn0002466	FlyBase	sti	protein_coding	-0.939652357207528	0.00818420031223768	-0.487980142263353	0.278718727607513	0.249420874345473	0.791541108793509	0.0875541550353615	0.613325874352364
FBgn0002521	FlyBase	pho	protein_coding	-0.408154516803431	0.00185207643625275	-0.697653772984611	0.0665444169343779	0.077772919985126	0.827036142422326	-0.506976346956652	0.00314112392198362
FBgn0002522	FlyBase	lab	protein_coding	-1.48105490732804	0.000237250099819372	-0.732086630951097	0.122285069517434	-0.98130298367273	0.0110158665064754	-0.356286484919099	0.107832489351686
FBgn0002524	FlyBase	lace	protein_coding	0.272992749463228	0.0246722209250868	0.512463787836726	0.223645250130755	0.616992801343112	0.0130858858754258	0.803145121949659	0.000175572210166102
FBgn0002525	FlyBase	Lam	protein_coding	-1.07972555603823	2.49243005380165e-05	-0.982662883908644	0.0161887903316832	-0.588389695867762	0.173128655965068	-0.52857513037243	0.00605851440800986
FBgn0002526	FlyBase	LanA	protein_coding	1.6455845631662	0.00047350090749334	0.832068559758353	0.349949275618008	1.64992593642826	0.00463606576318746	1.13331799669439	0.039077745504449
FBgn0002531	FlyBase	Lcp1	protein_coding	-0.00640428559008784	0.992706226625649	0.781228118394702	0.0746039967584834	0.172984056668185	0.589088289424335	0.41504056968346	0.026202569721849
FBgn0002533	FlyBase	Lcp2	protein_coding	0.522268167190126	0.571669690829606	0.830032391643855	0.232481742257556	-1.11233288177885	0.220644878863295	-1.27359793214201	0.0438922483234568
FBgn0002542	FlyBase	lds	protein_coding	-0.867965034976458	0.000804911608345275	-0.476367689238149	0.134506432801036	0.174814247621489	0.815969514239394	-0.330879922090375	0.08300486179457
FBgn0002543	FlyBase	robo2	protein_coding	-0.0945150338170416	0.788603855993097	-0.261815233323981	0.799115882260432	0.105103984698259	0.793421880378258	0.187402043555427	0.506904526012891
FBgn0002552	FlyBase	lin	protein_coding	0.00394894380167683	0.981638707792233	0.0743660501465703	0.832282020003489	0.405297531429188	0.137413425557086	0.433728845500735	0.00899032561327349
FBgn0002562	FlyBase	Lsp1alpha	protein_coding	6.47016111717999	0.000396350376534901	1.84292979509714	0.0170897066548703	2.13441350500408	0.00140664134427393	-1.01675475373138	0.185327751805446
FBgn0002563	FlyBase	Lsp1beta	protein_coding	2.40534887390483	1.72158145022442e-05	-0.585224749390511	0.075855017001187	1.42338974860779	0.00800463505821416	-0.890323339259193	0.137343744602799
FBgn0002564	FlyBase	Lsp1gamma	protein_coding	3.04270927456119	0.00778540082352887	3.03525735275532	0.0103574101308666	-0.584440554219719	0.113946116658532	0.33774296280169	0.271287454096836
FBgn0002565	FlyBase	Lsp2	protein_coding	2.33519072928158	1.99731009593413e-06	-1.46789029333345	0.0144456296421199	0.0881500946701791	0.880407200919878	-2.69367491170979	0.0015711325680264
FBgn0002566	FlyBase	lt	protein_coding	0.141658615499485	0.177498272632984	-0.139599239324845	0.655323191487163	0.185255607434416	0.312786929368906	0.042896657692568	0.775552476948181
FBgn0002567	FlyBase	Rab32	protein_coding	-0.0425343997434086	0.819728938192531	-0.2422594078577	0.449665507677528	0.139969161045603	0.497226834772156	-0.14082448267762	0.37602912041645
FBgn0002569	FlyBase	Mal-A2	protein_coding	-0.631271111684761	0.00149926109084845	0.482627612589882	0.245503684800258	-0.156051580998134	0.687670485972034	0.9111017078081	0.000446174865582946
FBgn0002570	FlyBase	Mal-A1	protein_coding	-0.472982973332668	0.00633058158384296	0.663614093129298	0.0956116803558132	-0.160433316586471	0.529804655384202	1.15623711851576	0.00030491464786985
FBgn0002571	FlyBase	Mal-A3	protein_coding	-1.00726124102877	0.00323334638929483	0.266989517803848	0.565486161773871	-0.602368721757379	0.361663086136203	0.580397288606072	0.0078298511250278
FBgn0002573	FlyBase	sens	protein_coding	-1.19188050696471	0.000111621413559927	-0.377305342744734	0.322224798605269	-1.41584452999537	0.00140011624729679	-0.393505859567784	0.0496087236678719
FBgn0002576	FlyBase	lz	protein_coding	-0.830205808011722	0.00737791458413438	-0.5493616056842	0.127350011370076	-0.305685868591036	0.513702813777032	-0.0956494904323567	0.818987563222861
FBgn0002577	FlyBase	m	protein_coding	0.400656177109564	0.374612936859226	-1.00592087182919	0.0894997501093089	-0.298012859312743	0.518740048507263	-0.726301731246283	0.115841682128056
FBgn0002578	FlyBase	Kaz-m1	protein_coding	0.692471408251089	0.014666661508789	1.20225667767036	0.0167700777452486	0.474519360658603	0.0691547653165632	0.694405980802827	0.00232027964747755
FBgn0002579	FlyBase	RpL36	protein_coding	2.14873200523139	1.32580897811598e-06	1.63896086241135	0.00277768145364795	1.90177462105083	0.000109028587693781	0.793237491006941	0.00414932543682684
FBgn0002590	FlyBase	RpS5a	protein_coding	1.45239789844808	4.46796704209223e-06	1.17803834675253	0.00270961443789223	1.4432367343454	0.000308943813021519	0.770455365095618	0.00278455371794763
FBgn0002592	FlyBase	E(spl)m2-BFM	protein_coding	1.96466096990257	0.000741672338933406	0.37820529705841	0.569435113411639	0.81903354059849	0.067311836564164	-0.238422429988115	0.548152572250897
FBgn0002593	FlyBase	RpLP1	protein_coding	1.50476764733425	8.89644130586138e-06	1.58625968424709	0.0114567827632972	1.51699191246775	0.000185174902616895	0.836061460132724	0.00184919480265394
FBgn0002609	FlyBase	E(spl)m3-HLH	protein_coding	0.0711053012579734	0.81447433764036	-0.0184397253651522	0.968734049320961	0.567743247683195	0.0401925089282848	0.709797946117924	0.0147472337598008
FBgn0002622	FlyBase	RpS3	protein_coding	1.37928874437421	5.10705037039408e-06	1.03890134630412	0.00492261558277135	1.37958576805621	0.000232156372819309	0.63867839505138	0.0066233561398566
FBgn0002626	FlyBase	RpL32	protein_coding	1.81904451039809	2.65612080369e-06	1.53112003302363	0.00636301545107606	1.72136324044906	0.000153744716210006	0.792555857191809	0.00280432887749229
FBgn0002633	FlyBase	E(spl)m7-HLH	protein_coding	0.936091347564484	0.391370032322537	-0.750215358559543	0.681124600748594	-0.330359039062513	0.576210636785618	-1.1919546292598	0.0911008735480249
FBgn0002638	FlyBase	Rcc1	protein_coding	-0.164850027246401	0.143455751805385	-0.00987958813499283	0.972934500786337	0.796572069806601	0.13923341201197	0.102244391183399	0.473243129964792
FBgn0002641	FlyBase	mal	protein_coding	-0.0987333214206895	0.481888481283951	-0.437669444989554	0.224908453881933	0.318643883483807	0.18210364461949	0.184821279149709	0.154585506276406
FBgn0002643	FlyBase	mam	protein_coding	-0.820840242770506	0.000992205591572838	-0.6878613827671	0.125254806420287	-0.359537273004992	0.253547320974002	0.248130588197367	0.182950325980485
FBgn0002645	FlyBase	Map205	protein_coding	0.137169557921252	0.398633066665855	0.2697350998646	0.616727242795701	0.261629762525696	0.276092588374564	0.769722923761993	0.000807411469136218
FBgn0002673	FlyBase	twe	protein_coding	-1.6425025748543	1.74906871240453e-06	-0.880708809306258	0.0079873168708984	-1.13893210924147	0.0542616262840908	-0.797043687584586	0.00349128743369287
FBgn0002707	FlyBase	mei-9	protein_coding	-0.256879288289934	0.179786784661101	-0.312361168351067	0.373423544215759	0.910866431863845	0.0707269601160031	0.367271103445342	0.0381469251854279
FBgn0002709	FlyBase	mei-218	protein_coding	-0.803995062079132	0.0303553173291772	-1.63767367259181	0.0458600549049879	-0.840235022969473	0.171535801372597	-0.871082200637799	0.057633649703717
FBgn0002715	FlyBase	mei-S332	protein_coding	-0.894814582176041	2.68399871384738e-05	-0.46157279736285	0.124435504072852	-1.10797050210306	0.00285542592650392	-0.516394552862784	0.0148581698129487
FBgn0002716	FlyBase	mei-W68	protein_coding	-0.696378447547488	0.0396873369625608	-0.157638928667626	0.740306314018807	-0.880278312795163	0.0726301323613842	-0.396061334965812	0.101786811494313
FBgn0002719	FlyBase	Men	protein_coding	0.246520126708458	0.151242130607431	-0.420694537840739	0.306021752295909	-0.262873056091901	0.159440204212875	-0.256348140773914	0.131315228898603
FBgn0002723	FlyBase	Met	protein_coding	-0.570149995560939	0.0128171145700113	-0.359240261245342	0.543445122860878	-0.210160494184221	0.476741851787175	0.303591597368351	0.132482520834557
FBgn0002732	FlyBase	E(spl)malpha-BFM	protein_coding	-1.20097109579319	0.0144281820186073	0.249128317551242	0.566056376905175	-0.711172420456307	0.325897831331322	1.13560697350027	0.0111753121608315
FBgn0002733	FlyBase	E(spl)mbeta-HLH	protein_coding	0.712830587731482	0.00140854703997217	0.366918261227512	0.44121143787732	0.66447613285525	0.0696609630898378	0.136897101306252	0.4619765099939
FBgn0002736	FlyBase	mago	protein_coding	0.963867179322463	8.88023319315366e-06	0.653204681359151	0.0164690152880945	1.34798177168838	0.000876497351601672	0.403590896384511	0.00945431070116082
FBgn0002772	FlyBase	Mlc1	protein_coding	1.92566346549346	3.69925924670456e-06	1.10288833766479	0.0100373566391095	1.08961716758036	0.0083520191072031	-0.408532370487168	0.133327543028926
FBgn0002773	FlyBase	Mlc2	protein_coding	2.11268413222657	1.46438438386314e-05	1.04194236037266	0.00834876134568153	1.42247225651907	0.00333827136958508	-0.290945400261627	0.346126259355574
FBgn0002774	FlyBase	mle	protein_coding	-0.537295914140628	0.00488916820254862	-0.546410743162497	0.232118319962033	-0.339108300560765	0.131813081156966	0.148487869296117	0.291494776094933
FBgn0002775	FlyBase	msl-3	protein_coding	0.125962740793174	0.335926531702046	0.166950853015784	0.564060955527906	0.302235518842954	0.220897580003476	0.143542983246068	0.237902896248213
FBgn0002778	FlyBase	mnd	protein_coding	-0.297476474393082	0.0481308770674516	-0.262376663789705	0.537455726114691	0.172306228453863	0.413743671426757	-0.0217187680792827	0.89652798763559
FBgn0002780	FlyBase	mod	protein_coding	1.11897262611654	5.25659339538979e-06	0.732130734954548	0.0287743127070463	1.40962489688215	0.000362219678909743	0.642961875160721	0.000872425299186569
FBgn0002781	FlyBase	mod(mdg4)	protein_coding	-0.0849653456555036	0.455696145861656	-0.335466979097368	0.421400511595041	0.840242696040585	0.0398723058274479	0.068046582514678	0.644640727120749
FBgn0002783	FlyBase	mor	protein_coding	-0.311904027085347	0.044299506040404	-0.338199077134445	0.479710879646375	0.602417328956959	0.111337308485	0.310081205149164	0.0346661693682453
FBgn0002787	FlyBase	Rpn8	protein_coding	0.282020618876758	0.017711582209729	0.240368724417933	0.30862954957882	0.241527956091619	0.137776538030778	0.0506316078503296	0.705752752503622
FBgn0002789	FlyBase	Mp20	protein_coding	0.577530888624387	0.000936438489590034	0.220884429002163	0.363187269958353	0.425420742041451	0.105159338957918	0.0259371236677419	0.89912462432523
FBgn0002791	FlyBase	mr	protein_coding	-0.168513550658584	0.103458702280117	0.0204026662536138	0.9443243206311	-0.319233171562063	0.119179707891678	-0.0476795747986627	0.751419068559638
FBgn0002838	FlyBase	ms(3)K81	protein_coding	-0.15514125633133	0.420348609259371	0.572599267333461	0.342478233825484	-1.01780258341116	0.0182623514553929	-0.398907130595383	0.0901342281709714
FBgn0002842	FlyBase	sa	protein_coding	-0.0649565818327119	0.663793641016428	0.659456834602119	0.170509996717791	-0.964051686166335	0.0176717677521737	-0.137978371040352	0.465833011120384
FBgn0002855	FlyBase	Acp26Aa	protein_coding	1.23543522723008	7.56989152942817e-05	0.621001768012184	0.0683759561345762	0.355393353103603	0.195414067080838	-0.135816533292741	0.554770457548579
FBgn0002856	FlyBase	Acp26Ab	protein_coding	0.650387235938201	0.00559526985927898	0.0199397980297095	0.967122414408479	-0.0246307578164034	0.934550224164787	-0.347427832984442	0.057088505517221
FBgn0002862	FlyBase	Mst87F	protein_coding	-0.127641029190797	0.442877753800371	0.427564091003603	0.578134269932297	-0.892569500156671	0.0113332428241758	-0.882551353145076	0.00152884452485486
FBgn0002863	FlyBase	Acp95EF	protein_coding	1.58745131583489	7.61823650085672e-05	1.02676772099232	0.111490305343429	0.627530734124806	0.0512000219175143	-0.32189863478777	0.196112749608065
FBgn0002865	FlyBase	Mst98Ca	protein_coding	-1.28087091669248	5.51884291740503e-06	-0.400786727586617	0.473404485333123	-1.74716636987591	0.00025129202470079	-0.892037745333735	0.00203540636264215
FBgn0002868	FlyBase	MtnA	protein_coding	1.32778462563461	0.00161369943750729	1.82371636758867	0.011699415319712	-0.173532825482577	0.455234006786523	0.233790226878492	0.270434879859881
FBgn0002869	FlyBase	MtnB	protein_coding	2.28529275183559	0.000543191015981724	1.71500494662098	0.0116013293361222	1.59272948439707	0.0106785026553137	0.151686278961851	0.814929973610431
FBgn0002872	FlyBase	mu2	protein_coding	-0.603321834672039	0.0320789333808055	-0.405462551928577	0.339262056192819	0.28658929329212	0.638848302496135	0.22036004139819	0.107568702177232
FBgn0002873	FlyBase	mud	protein_coding	-1.62015837746667	0.000665441886113962	-0.431031761682719	0.278305280747944	-1.33895506617797	0.00915868181473413	0.0710953908198254	0.726518034213382
FBgn0002878	FlyBase	mus101	protein_coding	-0.219278160596163	0.197504628413127	0.0754422813173896	0.879437473326545	0.729350064403099	0.106393485130588	0.651154045583107	0.00404824955971613
FBgn0002887	FlyBase	mus201	protein_coding	-0.624872120859677	0.00236169212010345	-0.190537157177835	0.540036584067715	-0.329308978791483	0.300770865556916	0.171534092895053	0.20727148335619
FBgn0002891	FlyBase	DNApol-zeta	protein_coding	-0.513523883232797	0.0337997844467094	-0.241544746135325	0.474010784641054	-0.182257343661882	0.548937611130009	0.398212151383764	0.017399812216829
FBgn0002899	FlyBase	mus301	protein_coding	0.338357156808076	0.0709629379563274	0.456509449412948	0.125153918583025	1.91654434087125	0.00972793228284944	0.688792343680223	0.00232360810117933
FBgn0002901	FlyBase	mus304	protein_coding	-0.699367728937666	0.000283885525084078	-0.201308391389854	0.453503772258957	-0.30463156259753	0.436139076438762	0.0259762370987694	0.883252167818545
FBgn0002905	FlyBase	DNApol-theta	protein_coding	-0.776325224157268	0.00473551539555033	-0.684991499065025	0.104290866261761	-0.41678790669064	0.193686266738713	-0.0586254293207857	0.738795414991181
FBgn0002906	FlyBase	Blm	protein_coding	-0.930545547274524	0.00240549912952122	-0.546589042473638	0.241128024320928	0.47053704002265	0.436258252423193	-0.0966421624733746	0.555075883269061
FBgn0002917	FlyBase	na	protein_coding	-1.53029047401683	0.000827853041204181	-0.90711840831519	0.0761557884409196	-0.999309227841291	0.0401925089282848	0.158862695521133	0.572489320493761
FBgn0002921	FlyBase	Atpalpha	protein_coding	-0.949701976715	0.00121281902662769	-0.7339354292945	0.179139321442033	-0.619535346634064	0.0592894976992373	-0.166910076983162	0.497981234835222
FBgn0002922	FlyBase	nau	protein_coding	-0.845216775316564	0.000943674649215002	-0.85307310644888	0.0148259399680799	-0.389758117149758	0.21513434737059	-0.352845590566144	0.20911219990105
FBgn0002924	FlyBase	ncd	protein_coding	-0.126410450378629	0.534397522470978	0.152064985255908	0.585847931796247	0.700456024148223	0.27897277633655	0.190641664003062	0.241967128508304
FBgn0002926	FlyBase	ndl	protein_coding	-2.01532761952867	0.00180434245684556	-1.46580613998412	0.0727730021440817	1.02259279927898	0.285683970894747	0.0323395058625326	0.937811046136995
FBgn0002930	FlyBase	nec	protein_coding	3.15891583356865	3.36825069469744e-08	1.92623247706415	0.000155217892311309	2.58521249760833	0.000398113249183378	1.45948897304703	0.000487431341309791
FBgn0002931	FlyBase	net	protein_coding	-0.436625583710804	0.0107051585505584	-0.248381996922624	0.419208780740164	-0.166154568339639	0.536374934881581	-0.0378283528508125	0.805419548244489
FBgn0002932	FlyBase	neur	protein_coding	-0.689458146502341	0.00537364524639198	-0.489528065370215	0.124037347629701	0.0388303886314583	0.906656684282923	0.104238686713665	0.401211793105095
FBgn0002936	FlyBase	ninaA	protein_coding	0.496676021869206	0.0262221424878337	1.20596538439164	0.0157739654033325	0.585607753698112	0.23919748560781	0.711429898420313	0.00342110369620998
FBgn0002937	FlyBase	ninaB	protein_coding	0.635091839337626	0.00214261489119089	-0.250877386040026	0.510634454815916	0.181756192329949	0.681618589275541	-0.358352343242402	0.196555563142678
FBgn0002938	FlyBase	ninaC	protein_coding	-0.0691093242749019	0.845178618169872	-0.241138152827275	0.573915661332949	-0.00257890857452625	0.996576244058575	0.311877393671145	0.331140753091373
FBgn0002939	FlyBase	ninaD	protein_coding	-0.363738613933237	0.380819084747744	-1.65062579608529	0.0307953788090468	-0.471385201529953	0.093910194308934	-1.7385019097393	2.4482180219938e-05
FBgn0002940	FlyBase	ninaE	protein_coding	-0.339574718268802	0.251786817062206	-0.461935362301935	0.226145018912017	-0.164316984506038	0.71218396177439	0.379855190879946	0.204323963231239
FBgn0002941	FlyBase	slou	protein_coding	-0.628603292169448	0.02970017006874	-0.364433712677833	0.352189447101811	-0.266593016629404	0.468335277833251	0.383275598978689	0.187560214405499
FBgn0002945	FlyBase	nkd	protein_coding	-1.12431992469857	0.000142794892587224	-0.993948083019001	0.0906314699425909	-0.634966696805227	0.0729179756631221	0.201039273570541	0.443427093143494
FBgn0002948	FlyBase	nod	protein_coding	-0.00561480364026515	0.98026230626035	-0.361799835904669	0.407431663412552	2.7029703933721	0.0259702045889624	0.163163123636417	0.512531054277707
FBgn0002962	FlyBase	nos	protein_coding	-0.838676267908536	0.0221610434665514	-0.851162009624816	0.181451089867201	4.80963095731724	0.0536860700167863	-0.598141497963912	0.112426823761335
FBgn0002973	FlyBase	numb	protein_coding	-0.566326346587865	0.00170055737830425	-0.30811760621927	0.363637906754978	-0.410564696861364	0.0437177211198137	0.178017425683933	0.19338325250956
FBgn0002985	FlyBase	odd	protein_coding	-1.16264999563494	4.30198360651251e-06	-1.14780982291698	0.0102843294383267	-0.804039008266458	0.004861469915214	-0.379075721581767	0.0270053018074055
FBgn0002989	FlyBase	okr	protein_coding	0.365703258557206	0.0961350378485776	0.34200574486505	0.316933383701953	0.931090230146503	0.0194905014929269	0.565848405506541	0.00555696476753214
FBgn0003002	FlyBase	opa	protein_coding	0.306500664193949	0.361725598922439	0.136191456487625	0.828007334805329	0.465434342385697	0.287975952424649	0.332578032596653	0.160393576799708
FBgn0003008	FlyBase	or	protein_coding	0.909608103234687	4.66893887419981e-05	0.738959055029565	0.0365270108709902	0.713328027015654	0.00280710166990023	0.232259184036793	0.107182808119734
FBgn0003009	FlyBase	ord	protein_coding	-1.34684215392574	2.65325567566649e-06	-0.676340163590917	0.0889095255724541	-1.90769248507171	0.000697992889391838	-0.684025915913605	0.00534541343068339
FBgn0003011	FlyBase	ort	protein_coding	-0.431758010090785	0.0572635320492394	-0.251973071449245	0.414875616464836	-0.244825271560571	0.633005717856043	-0.0294211498749254	0.923187057641131
FBgn0003015	FlyBase	osk	protein_coding	-0.487402666721375	0.749328619473894	2.28832262985618	0.0462157067624533	10.2041216655372	0.0219631297502496	4.15591041661931	0.0174381011265841
FBgn0003016	FlyBase	osp	protein_coding	-0.748604229220677	0.00544358062330331	-0.827943470171452	0.254618512856583	-0.0543345215211317	0.861677558767392	0.0649016671465038	0.75896765481489
FBgn0003023	FlyBase	otu	protein_coding	-1.6494367970905	0.00210882547402933	-1.18463831503479	0.00840830031744381	4.02984030519353	0.0830824381566901	-0.308113729604375	0.356426834810533
FBgn0003028	FlyBase	ovo	protein_coding	-0.436434589463391	0.109856439701269	-0.953477207250375	0.128373834762557	1.85889341880824	0.0338915035599273	-0.119103970685206	0.686845950395329
FBgn0003034	FlyBase	SP	protein_coding	1.67233994189637	5.40454467371332e-05	1.47375924269711	0.0774879239606032	0.679481107505646	0.0393310770251787	-0.341978961060266	0.131427499917842
FBgn0003041	FlyBase	pbl	protein_coding	0.199503428658084	0.0958533200235292	0.57878302571072	0.0530848929618962	0.615752570802058	0.111301884454412	0.864453586340052	0.000275309957284106
FBgn0003042	FlyBase	Pc	protein_coding	-0.11823065214986	0.494870425458284	0.140470007357431	0.688969804159709	0.481395442043757	0.103091986656709	0.505679488319129	0.00940524554600788
FBgn0003044	FlyBase	Pcl	protein_coding	-1.42333753953302	6.96498629442993e-05	-0.998430426316951	0.0126748295407329	-0.146416743180149	0.807993602824482	-0.348842686605135	0.0230546986370458
FBgn0003046	FlyBase	Pcp	protein_coding	1.6966852494276	0.00191793784807417	0.758039521110369	0.260255687349966	1.71315181640434	0.00446032111930778	-0.459344439223609	0.363868217629099
FBgn0003048	FlyBase	pcx	protein_coding	-0.890732092208096	0.00506018666160699	-0.557712296795152	0.391772214576118	-0.428240077250177	0.117840589677885	0.287336337995079	0.100009502993641
FBgn0003053	FlyBase	peb	protein_coding	-1.34816343136512	0.000127563827850146	-0.986248331213064	0.0209168956642767	-1.0539003696844	0.0080855664149381	-0.0446133021126829	0.777938200851003
FBgn0003060	FlyBase	CG9757	protein_coding	1.36456711276426	0.0940816238119846	3.72412191794329	0.00787935039828097	1.36793513901347	0.0498084594550552	2.94603157767234	6.71800435925754e-05
FBgn0003062	FlyBase	Fib	protein_coding	0.999037466923013	0.000123942944324542	0.695161777910742	0.0546256959901847	0.775708196984519	0.0239518988912459	0.275352331111008	0.124430087381743
FBgn0003065	FlyBase	CG2150	protein_coding	-0.0626471045314089	0.934810922444508	-0.89369756943602	0.508662349749908	0.803025252985949	0.417701780003526	-0.722844233001512	0.568145146452191
FBgn0003068	FlyBase	per	protein_coding	-0.0565442119921886	0.7371848969634	-1.20120866762709	0.00464452119437644	0.374902533995057	0.173574402909799	-0.595718590549406	0.0064452484309373
FBgn0003071	FlyBase	Pfk	protein_coding	0.862283189649063	0.000286909851816079	0.255766467311683	0.578826775437043	0.692509750006774	0.060936094877008	-0.0839292979272413	0.721889578893832
FBgn0003074	FlyBase	Pgi	protein_coding	1.36323305557652	4.26396291500225e-06	0.642283521704063	0.0777039263335764	0.98768688516577	0.00851780342013246	-0.0837331562173426	0.744806023116652
FBgn0003076	FlyBase	Pgm1	protein_coding	1.77760164885232	8.97842609163223e-06	0.760963034743346	0.0582148945997487	1.44481420650143	0.00136031837627084	0.352882114790527	0.247465887806347
FBgn0003079	FlyBase	Raf	protein_coding	-0.200352816951723	0.11824977768917	-0.39487107173239	0.424550974505039	0.3969249860738	0.198597653163854	0.240425355020299	0.14845257520281
FBgn0003082	FlyBase	phr	protein_coding	1.29471118546436	9.6320834761254e-07	0.502880336243406	0.303501490094929	1.2482612270043	0.000347524648924612	0.617836324986488	0.00855075654830801
FBgn0003087	FlyBase	pim	protein_coding	-0.544988367777213	0.00366025078485276	0.0818783026927795	0.80643550293675	0.517345561958238	0.463725346921121	-0.384645031359451	0.083034081819239
FBgn0003089	FlyBase	pip	protein_coding	0.726386635922228	0.17622617963298	0.272874596786435	0.617318595864127	1.19387981503601	0.0335168886469462	-1.09136678153858	0.00337229241532091
FBgn0003090	FlyBase	pk	protein_coding	-0.899457024126694	0.00211386256832757	-0.936902835861606	0.0239039643898671	-0.37135047692151	0.273660020318825	-0.140294213200776	0.426952356867734
FBgn0003091	FlyBase	Pkc53E	protein_coding	-1.40445054257164	1.22639260251828e-05	-0.857829660721307	0.0139095203814582	-0.93135771434413	0.0155740496819274	0.0115422253606028	0.96549087886447
FBgn0003093	FlyBase	Pkc98E	protein_coding	-1.14904425957672	1.71273589099694e-05	-0.0661918970997181	0.911865994939469	-0.874147219578154	0.011702742979245	-0.0899565741194391	0.663373295684424
FBgn0003114	FlyBase	plu	protein_coding	-1.38521975631824	0.133576172322926	-0.492724036713989	0.553336972372476	5.12701142176014	0.0263668725002218	0.900044381709749	0.131398439966641
FBgn0003116	FlyBase	pn	protein_coding	0.892240886907778	1.0822209137254e-05	0.570730642737676	0.0372677277423746	0.584190458080048	0.00968374914523919	0.393497787888021	0.0542226721287821
FBgn0003117	FlyBase	pnr	protein_coding	2.04858677047323	1.49723294908952e-05	0.644642920948395	0.281612784618669	1.3418257349209	0.00245993285119428	0.175694374871469	0.635861899786194
FBgn0003118	FlyBase	pnt	protein_coding	-0.199446399424722	0.259840682253049	-0.188861158834982	0.647052571786845	0.0369813603952683	0.883779996808898	0.286078949975523	0.0874741409993934
FBgn0003124	FlyBase	polo	protein_coding	-1.56886433127373	3.95397203025305e-06	-0.772341257510302	0.0173529358580703	-0.3416713682272	0.65994069675529	-0.428390792768409	0.044721998569889
FBgn0003129	FlyBase	Poxm	protein_coding	-0.226696662517993	0.237969875283805	0.279937165038708	0.476665476109572	0.233240630366045	0.502992900775992	0.452218843238926	0.078954546627451
FBgn0003130	FlyBase	Poxn	protein_coding	-0.698762757551477	0.159684605190817	-0.664482577261048	0.260712865378642	0.237370978199308	0.662366557255014	0.542787586480867	0.285811900136058
FBgn0003132	FlyBase	Pp1-13C	protein_coding	-1.12408994189702	4.66980454313383e-06	-0.726230159953747	0.0236715108822074	-1.53661028524184	0.00022065871690918	-0.877094315698744	0.000681792520819645
FBgn0003134	FlyBase	Pp1alpha-96A	protein_coding	0.365800223221592	0.0117688727187561	0.214871017907252	0.538572969104458	0.603206055128628	0.0103704381483901	0.983755468130303	0.000154183029427531
FBgn0003137	FlyBase	Ppn	protein_coding	1.37802681349355	0.000154297699829188	-1.10942151424374	0.19178399366105	0.658489287547822	0.15861676906599	-1.59367232747993	0.0202130556515809
FBgn0003139	FlyBase	PpV	protein_coding	0.947628988318862	1.2412882595508e-05	0.551260529996628	0.0923403678442563	1.19747380737039	0.000404161357465852	0.574606511717506	0.00374466000174456
FBgn0003140	FlyBase	PpY-55A	protein_coding	-1.0538155715349	1.68998442076572e-05	-0.473934926312731	0.2450541731983	-1.69817238489029	0.00052980459711933	-0.929562699563178	0.00128166711028246
FBgn0003141	FlyBase	pr	protein_coding	0.995459760820073	5.98512372454283e-06	0.439903970128124	0.0759168644049399	0.836171258976842	0.00335893629318358	-0.0667219166359108	0.709031648700507
FBgn0003145	FlyBase	prd	protein_coding	0.179637378728408	0.180952314206111	-0.677245905408532	0.0708204693681242	-0.334851296968447	0.180798302573051	-0.437183867834169	0.0161532190382423
FBgn0003149	FlyBase	Prm	protein_coding	1.42650794243712	1.07712324739493e-05	0.858045245400729	0.101813496596045	1.1310890522705	0.0122569382988322	0.505335546651609	0.081894629328999
FBgn0003159	FlyBase	CG2841	protein_coding	-0.986628349861601	0.000122202435076886	-0.645674490256152	0.0729521551657548	-0.699108554365593	0.00362758253163349	-0.179970560248538	0.180114862191542
FBgn0003162	FlyBase	Pu	protein_coding	2.90841519276982	1.54795018797523e-07	4.34272434255197	9.3257439782622e-06	2.28097760107836	0.000268087317383619	2.84272592134637	6.33083924569607e-06
FBgn0003165	FlyBase	pum	protein_coding	-0.749621063795087	0.0103026848858542	-0.602993195354595	0.243239970502365	0.146005050196463	0.713771931008416	0.121157871901655	0.596386773640568
FBgn0003169	FlyBase	put	protein_coding	0.352373345809764	0.0291300767252557	0.191877955029776	0.649945244022091	0.655937733740474	0.00807250150169341	0.678835527701994	0.00065729277153105
FBgn0003174	FlyBase	pwn	protein_coding	0.389277471928395	0.141540679179018	-0.245710534540693	0.690495310247589	1.18848842335375	0.00127825599108408	0.413012430273447	0.0492652045992815
FBgn0003175	FlyBase	px	protein_coding	-1.09485033731798	0.000472125272511076	-1.02411315646396	0.0296917496960754	-0.427872112476236	0.0769108890516667	0.10002872654471	0.502582584182642
FBgn0003187	FlyBase	qua	protein_coding	-1.53918087525229	1.18686680701975e-06	-0.870178693207213	0.0144456296421199	-1.40474566265736	0.000998655400491959	-0.615564717064676	0.00419412327631147
FBgn0003189	FlyBase	r	protein_coding	0.810337738471125	0.000118015994769847	0.346306966943803	0.40167720967449	0.869443471601101	0.00195026844942019	0.774663446214772	0.00145888980286024
FBgn0003204	FlyBase	ras	protein_coding	0.603669413472279	0.000180540118844301	0.367088491236547	0.234404000571058	0.818392883346998	0.00307529146303293	0.589955399565722	0.00300731235298885
FBgn0003205	FlyBase	Ras85D	protein_coding	0.385741980477577	0.00262175666560422	0.225553501255147	0.449227485096137	0.61206271110577	0.0145359310002386	0.305067476039555	0.0847597541825002
FBgn0003206	FlyBase	Ras64B	protein_coding	0.379964853974794	0.00353672522187855	0.448480494601894	0.154236036118728	0.447761519348588	0.0221984050558436	0.566803242762134	0.0011492748281797
FBgn0003209	FlyBase	raw	protein_coding	-0.403141792189972	0.00825680528744266	-0.0184669134318429	0.974433573695774	0.0801977451932391	0.708151039840119	0.758655041122059	0.00100983912995952
FBgn0003210	FlyBase	rb	protein_coding	0.454910193716369	0.00485988637097659	0.349152673895345	0.431497929840762	0.644692302364998	0.00989336754441836	0.578081806702309	0.00372805548723743
FBgn0003218	FlyBase	rdgB	protein_coding	-1.21111482224089	5.00441857841453e-06	-0.775514105303477	0.0087261579303317	-0.997931318247234	0.000364984149971778	-0.296438798482019	0.0435615662306174
FBgn0003227	FlyBase	rec	protein_coding	-0.0858676769437695	0.552297147507705	-0.0976800144824644	0.867409743383735	0.452266594854705	0.199974684480001	0.238166074005766	0.253613764208531
FBgn0003231	FlyBase	ref(2)P	protein_coding	0.216095978156984	0.142462479778438	0.586539986385278	0.170203336574699	0.206384764783787	0.283346883615756	0.469853809297365	0.0131453388505362
FBgn0003248	FlyBase	Rh2	protein_coding	1.15604804680226	0.00976678750953116	0.920058356644621	0.0744352262112659	1.29355247311768	0.0121016299267803	0.927359369344796	0.000690055587304175
FBgn0003249	FlyBase	Rh3	protein_coding	0.367393870669464	0.0900328567829176	0.644158136693288	0.0452699408546298	0.656780591334217	0.157685931670627	0.906873955129824	0.00293193268793543
FBgn0003250	FlyBase	Rh4	protein_coding	-0.0928970399777759	0.749776995408107	0.264118262225624	0.290336760273086	0.0640399635204326	0.889006358038623	0.563904597447254	0.0262656834514145
FBgn0003254	FlyBase	rib	protein_coding	-1.57382169145373	2.51096882832051e-05	-0.980999314000246	0.0189177558830793	-1.89506434492841	0.0003627598802667	-0.316532177689242	0.113577426105337
FBgn0003255	FlyBase	rk	protein_coding	-1.82692000269228	0.000548796806763488	-0.771327421605764	0.0889868862952458	-0.657852106762261	0.0908396129192395	0.276944123204928	0.296613455849333
FBgn0003256	FlyBase	rl	protein_coding	-0.286721787923639	0.0342547644817685	-0.608361319249889	0.331791011748688	0.269109596392773	0.401734901886851	-0.161755758569134	0.313226538324649
FBgn0003257	FlyBase	r-l	protein_coding	0.150403424733029	0.466746279592434	-0.588273551564941	0.127792029384971	0.721148041992373	0.072132528233944	-0.631572233297738	0.00285703864106221
FBgn0003261	FlyBase	Rm62	protein_coding	-0.526857442896078	0.00121450815039658	-0.471233912679948	0.173488987205132	-0.251624664718799	0.252494360670166	0.068104883361031	0.723191356153763
FBgn0003267	FlyBase	ro	protein_coding	-0.831365291915933	0.0875281769967772	-0.463119185654031	0.416577905008578	-1.70804451727401	0.030714557703815	-0.525881002378314	0.448621825693609
FBgn0003268	FlyBase	rod	protein_coding	-0.633296090564247	0.0233997933582522	-0.298782554886566	0.509445147403714	0.788159207049427	0.246518120290711	0.396588404345551	0.0402013067687729
FBgn0003274	FlyBase	RpLP2	protein_coding	1.89910926705978	3.1348084146474e-06	1.31346013832107	0.00827678805639315	1.71378194289275	0.000115851256248815	0.432846722050116	0.0496603542021429
FBgn0003275	FlyBase	RpII18	protein_coding	0.272423741202465	0.108352764186458	0.233884539296928	0.664854984386938	-0.0738007025469039	0.7247274041716	-0.500202188342654	0.00970468924620928
FBgn0003277	FlyBase	RpII215	protein_coding	0.115427563519887	0.567317969012183	0.226075310975407	0.768014887510498	0.845723365671185	0.0076501901130707	0.947154075788923	0.000873205794212152
FBgn0003278	FlyBase	RpI135	protein_coding	1.07609110065958	2.1218506400959e-05	1.12471480980648	0.00836794950071075	1.10511067028305	0.00232992724800038	1.36441691547874	2.10598963632092e-05
FBgn0003279	FlyBase	RpL4	protein_coding	1.38851890521985	5.16673598394382e-06	1.00589386155555	0.00408029125734219	1.48228327736979	0.000228701955893464	0.824412565093426	0.00260545194121755
FBgn0003285	FlyBase	rst	protein_coding	0.0259906263308552	0.943709347262251	-0.609042327730122	0.29137517143685	0.847937272252775	0.0581871179260372	0.200776302032877	0.262874566468786
FBgn0003292	FlyBase	rt	protein_coding	0.148164506779873	0.588765864290602	-0.167221002203257	0.675431815824349	1.85662878694895	0.00263182092245397	0.125956036745517	0.714513640618579
FBgn0003295	FlyBase	ru	protein_coding	-0.230764654497766	0.383360127930748	0.0056691274574043	0.989258467591505	-0.0944845239942488	0.818196375159844	0.556601086708915	0.04502088398394
FBgn0003300	FlyBase	run	protein_coding	0.943874441537834	0.00522655931104221	0.378030878438478	0.53465119141367	1.1134812154764	0.082026796870532	1.52785846129704	0.00217840783045164
FBgn0003301	FlyBase	rut	protein_coding	-1.43574969440536	0.00197803931608455	-1.06057850488701	0.0519553686693105	-0.691324584529635	0.0765433138473095	0.284757372887758	0.19077630050649
FBgn0003302	FlyBase	rux	protein_coding	-0.724836848251943	0.000120388242583141	-0.379621424770069	0.275072986439445	-1.13419342377375	0.000738775340474359	-0.59632814419922	0.00616712592444913
FBgn0003308	FlyBase	ry	protein_coding	0.814057126650764	0.00148440103905184	-0.0129680273202922	0.982910505314728	0.743275866893191	0.00554275487866522	0.65076783183452	0.0150382738536683
FBgn0003310	FlyBase	S	protein_coding	-0.951681829059248	2.74444330210778e-05	-0.676414547335475	0.0518621221315262	-0.597548078094647	0.0775537759071193	-0.144577110230077	0.258549172552353
FBgn0003312	FlyBase	sad	protein_coding	0.615960918156979	0.168071834330543	0.237072281884503	0.500809620782215	1.99178822095017	0.00213802806482444	0.962192864688509	0.00533072923788706
FBgn0003317	FlyBase	sax	protein_coding	-0.153626003905967	0.188205037212379	-0.180992139876118	0.649946494185221	0.251881061467537	0.294947273806242	0.213443591711829	0.0846509560626478
FBgn0003319	FlyBase	Sb	protein_coding	0.426099875868989	0.308999809038245	-0.345757659097419	0.641064954204132	-0.843268521213289	0.0630756732988372	0.0508090671765711	0.889653065309701
FBgn0003321	FlyBase	sbr	protein_coding	-0.545758031213744	0.000175866707300346	0.129801049400459	0.592110711328737	-0.586016584161985	0.00756759451938034	0.253580054126128	0.074274089220483
FBgn0003326	FlyBase	sca	protein_coding	-1.30296757222492	0.000944858392445786	-0.861193253572498	0.0263810160354972	-0.209012396573276	0.680154527243104	0.308632736260149	0.168044437405227
FBgn0003330	FlyBase	Sce	protein_coding	0.213304264972816	0.126543853388841	0.218560982903062	0.347438690328805	0.47579227670686	0.136116838741862	0.0636053282290345	0.651707707383024
FBgn0003334	FlyBase	Scm	protein_coding	-0.265425066791363	0.0831118843109045	-0.451753917359577	0.335727819781656	0.0411355638135844	0.895664123293381	-0.0895776565605374	0.541034235834181
FBgn0003339	FlyBase	Scr	protein_coding	-0.3240160115477	0.191077191059402	-0.472251334784057	0.245708310033529	0.290592030337074	0.505931658289455	0.170101412818088	0.489375726262204
FBgn0003345	FlyBase	sd	protein_coding	-0.679548038561828	0.00113646441943596	-0.47988993296578	0.223632975433806	-0.38448016986949	0.110625450109288	0.21738296168028	0.131059617395013
FBgn0003346	FlyBase	RanGAP	protein_coding	-0.468492230271008	0.000980846454606923	-0.306274299389501	0.210267523002852	0.487673953961956	0.242481032434928	0.0149832843055916	0.924427995671398
FBgn0003353	FlyBase	sei	protein_coding	-0.833134035103019	8.57120255467554e-05	-0.510081753577934	0.0966727855269321	-0.266880341417711	0.329671756178181	0.0343469355156883	0.865919815072618
FBgn0003356	FlyBase	Jon99Cii	protein_coding	0.716787825397549	0.0369464610159758	0.974921074444425	0.0279295515042026	0.353834953697628	0.1770606380772	-0.149188811904912	0.637556451359764
FBgn0003357	FlyBase	Jon99Ciii	protein_coding	0.587658949956367	0.0967433563012069	0.88377299348317	0.0430612485110695	0.264905808424004	0.291098882399523	-0.185184136019604	0.548182352515183
FBgn0003358	FlyBase	Jon99Ci	protein_coding	0.249093427684356	0.287571173566383	-0.634601912510551	0.076152794920136	0.208248819712629	0.343969042139522	-1.19112771598393	0.000833968138572618
FBgn0003360	FlyBase	sesB	protein_coding	2.22985957536365	1.2557956921509e-06	1.50046851409732	0.00420627821832354	1.22796431543616	0.0046352261003051	0.193449370897379	0.513074490380533
FBgn0003366	FlyBase	sev	protein_coding	0.473922547572305	0.0181688032687356	0.439988237695837	0.511162055555899	0.334744101706658	0.403094660371095	0.60969979998117	0.121007421799196
FBgn0003371	FlyBase	sgg	protein_coding	-0.557519183093385	0.0277755843201633	-0.800402299650762	0.195979830743378	-0.429337627928987	0.115291524475967	-0.247040926737556	0.162638929544604
FBgn0003372	FlyBase	Sgs1	protein_coding	-1.11534285991264	0.383681669447658	-0.235588377770788	0.859976118813024	-0.248308237965948	0.833741651828002	1.2425159753985	0.100637835539427
FBgn0003380	FlyBase	Sh	protein_coding	-2.83346539188922	0.000464291188313977	-1.92978583129889	0.0034460539460045	-1.9180311961088	0.00324337253635906	-0.25882589963276	0.386229550750411
FBgn0003382	FlyBase	sha	protein_coding	0.0226269431547486	0.954413734964151	0.118127118118465	0.858063310474308	-0.70770710478171	0.191395453985027	-0.123664933719386	0.771402488890319
FBgn0003386	FlyBase	Shaw	protein_coding	-1.72814441432407	1.68247286946604e-05	-0.963960089180843	0.0149521902492139	-1.25097842234588	0.00135767762271059	0.144297974775881	0.477190681629398
FBgn0003388	FlyBase	shd	protein_coding	-1.20743619322684	5.16654726848111e-05	-0.719246926606958	0.0476656876407762	-1.35294254019426	0.000803405114918697	-0.740053550484341	0.0064871111772907
FBgn0003390	FlyBase	shf	protein_coding	0.532453830230397	0.00777467136602079	-1.08808004888755	0.0108315094469024	0.49708053506943	0.171942703739054	-1.00665403633101	0.00309973246175447
FBgn0003391	FlyBase	shg	protein_coding	-0.251522413000051	0.321240538847184	-0.344192106044027	0.570452364963929	0.305843601986799	0.216659088569245	0.432248131483912	0.0242062676334976
FBgn0003392	FlyBase	shi	protein_coding	-0.964413612096359	0.000433635458250627	-0.596590468399696	0.176112744763495	-0.649189084543414	0.0229366195484218	0.0183967215116491	0.926121633947634
FBgn0003396	FlyBase	shn	protein_coding	-0.950456175605404	0.0137393379392849	-0.384740022463917	0.573915661332949	-0.444430235892429	0.0983311526237572	0.522822657325127	0.0109252055962171
FBgn0003401	FlyBase	shu	protein_coding	-0.0171672240716512	0.934011347938152	-0.676031712868429	0.100534882531134	1.76235960476469	0.0352901702533798	-0.154478527106578	0.534387009599883
FBgn0003410	FlyBase	sina	protein_coding	-0.609709227841175	0.000258291548896477	-0.161364544090399	0.562743150085781	-0.473786473080205	0.0717530274498935	-0.215830384733374	0.161327698920767
FBgn0003411	FlyBase	sisA	protein_coding	0.0995614235490926	0.875242958651647	2.29979253828918	0.00514720822221301	-0.780642660597969	0.0440312407518318	1.43301651155008	0.000266444638303597
FBgn0003415	FlyBase	skd	protein_coding	-1.65531771648483	0.000568134664208202	-1.17848345941656	0.0317601116443107	-0.675556676787229	0.068695505912598	0.00924246821630949	0.959127971113653
FBgn0003416	FlyBase	sl	protein_coding	-0.082856591961926	0.674477036854346	-0.184630275157053	0.791760674817082	0.751545868956955	0.0240518807528935	0.621017790174428	0.00371567447542684
FBgn0003423	FlyBase	slgA	protein_coding	0.0223525524304213	0.86928590143526	-0.257619431919406	0.535632873869841	-0.025826156089281	0.925424420376393	0.0115991634293948	0.955478701925798
FBgn0003429	FlyBase	slo	protein_coding	-2.28516186279438	1.3983529923762e-05	-1.80615078515669	0.000876016825874474	-1.58072502662228	0.000884693261946819	-0.363361608280701	0.143883773528976
FBgn0003430	FlyBase	slp1	protein_coding	-0.341146694069969	0.27329098168595	0.11420587102848	0.79054189463321	-0.520473501936752	0.204934659553857	-0.10321469376429	0.790641013163523
FBgn0003435	FlyBase	sm	protein_coding	-1.54603027035767	4.47237512905908e-06	-1.1004754592813	0.0110713253655803	-1.67063388045385	0.000135806899939866	-0.641773763928075	0.00704150220016049
FBgn0003444	FlyBase	smo	protein_coding	-0.341842906811511	0.0143926989430662	-0.374590843137337	0.230470115593463	0.209790561866183	0.520311519390042	-0.12472703368863	0.464332986386725
FBgn0003447	FlyBase	sn	protein_coding	-0.404797472120787	0.0238580052996109	-0.36399310300333	0.418519820644408	0.183871641039676	0.6662406259617	-0.224287317663879	0.186353087990359
FBgn0003448	FlyBase	sna	protein_coding	-0.522715205366196	0.665245055353548	-1.26756278491325	0.304932711822416	-0.804549407201018	0.447993369266741	0.76330832226768	0.276709063497861
FBgn0003449	FlyBase	snf	protein_coding	0.965794616542653	2.65238057258281e-05	0.707131864303173	0.033007284433624	0.798087914036436	0.00223598335214681	0.217133865162481	0.142983657604245
FBgn0003450	FlyBase	snk	protein_coding	-1.20186720110285	0.00696699478109797	-0.138224567786147	0.785847731787626	2.05492321121929	0.0444457943581161	-0.0170977226357684	0.98219129721568
FBgn0003459	FlyBase	stwl	protein_coding	-0.377357823207722	0.0423004905524882	-0.226056762576452	0.697435245802153	-0.149512001873427	0.610210629931103	0.269140843485231	0.0818408823498217
FBgn0003460	FlyBase	so	protein_coding	-0.295801789998027	0.161562127243098	-0.29005121767889	0.291034349395903	-0.191784231229932	0.435930299327301	-0.0405137399789529	0.816355074227333
FBgn0003462	FlyBase	Sod1	protein_coding	1.18567617742485	3.34626038592954e-05	0.587331852014632	0.044386910840566	0.894753413240928	0.00210450834977102	-0.00874892250612492	0.966486551918829
FBgn0003463	FlyBase	sog	protein_coding	-1.04059010209546	0.000595083386096349	-0.868573166257739	0.216941699282197	-0.418358787661767	0.14445357119372	0.00767696505106701	0.975517031326023
FBgn0003464	FlyBase	sol	protein_coding	-0.452186758539758	0.0147643381827356	-0.215398843116251	0.556149228803029	0.249607161846057	0.389636635082356	0.587174481606553	0.00222512117096357
FBgn0003475	FlyBase	spir	protein_coding	-0.859247657257548	7.73050229795623e-05	-0.205522542198167	0.473142273204778	-0.770202751255339	0.00261083939610018	0.0464997528285479	0.790641013163523
FBgn0003479	FlyBase	spn-A	protein_coding	0.583902811742347	0.00161341615948285	0.333934129688666	0.216248406622735	0.766545134977864	0.00558987330480059	0.200163811280861	0.152476974177802
FBgn0003480	FlyBase	spn-B	protein_coding	0.11287105824166	0.625310022477489	-0.71667201767004	0.0919077490751499	1.55896130767454	0.0335316503988698	-0.147344324207728	0.573088048209978
FBgn0003482	FlyBase	spn-D	protein_coding	-1.04347535128254	0.0294162311474615	-0.108355058645352	0.854151784631507	1.63597535931054	0.0849795942900797	0.207218966147627	0.555715594081668
FBgn0003483	FlyBase	spn-E	protein_coding	-0.695790529234987	0.0467054377539967	-0.476920909502171	0.305199297875807	0.958943770602401	0.283118529042989	0.129794303596609	0.430457564392984
FBgn0003486	FlyBase	spo	protein_coding	-3.8370867024764	0.103061169382058	0.362673104603692	0.824944468863134	2.9052188652139	0.02589130958196	-1.22414899569122	0.282527148570645
FBgn0003495	FlyBase	spz	protein_coding	0.667511665585615	0.000654409530061375	1.53039392562368	0.0168942585226444	0.522962896866312	0.0206512636714223	1.56113234356882	0.000109236600118981
FBgn0003499	FlyBase	sr	protein_coding	0.160678031003401	0.530426280962136	0.322780351335169	0.572476064204181	0.181824632942052	0.679697721509191	0.880767108204998	0.00232139516216636
FBgn0003502	FlyBase	Btk29A	protein_coding	0.392495480780958	0.0214052499852177	-0.460026486212558	0.424335735834259	0.569847061894487	0.0299852182717949	-0.389269996319194	0.0693781636672593
FBgn0003507	FlyBase	srp	protein_coding	0.52496695034974	0.0191689160753224	-0.23324008779971	0.673603979219036	0.575758917991168	0.0162841237996436	0.0476352781376976	0.798251598183277
FBgn0003512	FlyBase	Sry-delta	protein_coding	0.992311815689005	1.4640778212179e-05	0.593068514184911	0.0214040337336158	0.799279011266642	0.00649737698224237	0.343535451539159	0.0269809370715061
FBgn0003513	FlyBase	ss	protein_coding	-0.753803871375341	0.00602853119695277	-1.45174300085695	0.00787935039828097	-0.339435005445989	0.218639367514623	-0.338874712893327	0.120761953801096
FBgn0003514	FlyBase	sqh	protein_coding	1.01390644106313	1.0223742717994e-05	0.801379842363374	0.0103574101308666	0.858773008313022	0.000731660928389054	0.746466613091549	0.000265092070186899
FBgn0003515	FlyBase	st	protein_coding	0.060830396253898	0.810134553579878	-0.134119950916653	0.768014887510498	-0.0639676938610913	0.826203513492898	0.145815362365709	0.51414481491926
FBgn0003517	FlyBase	sta	protein_coding	1.42430110979008	6.82686184656246e-06	1.23260261430005	0.00500973458512099	1.53851954447829	0.000171032923343689	0.949320935441261	0.00110966315250133
FBgn0003520	FlyBase	stau	protein_coding	-0.328441713183073	0.0887791853680473	-0.278132201238798	0.477827573485774	0.166376007780655	0.612737199287345	0.303887155863194	0.165730795029146
FBgn0003525	FlyBase	stg	protein_coding	0.148601162961956	0.622290723748101	-0.0259426896001932	0.963400939445067	3.50266335867313	0.0286279934783082	0.0546103820176945	0.817772198260926
FBgn0003527	FlyBase	stil	protein_coding	-0.711986698293521	0.000559302878256726	-0.224340706391242	0.494263992763321	-0.739393595722543	0.0557606145872516	-0.488366065940679	0.00948549761583844
FBgn0003545	FlyBase	sub	protein_coding	-0.990727195170295	9.54563111486684e-06	-0.381128040743449	0.225104921728812	-0.715411378092927	0.107127837421844	-0.436479653182744	0.0265093486831062
FBgn0003557	FlyBase	Su(dx)	protein_coding	0.353637266784599	0.0461543916473752	0.665398278720766	0.159894988493948	0.703762519760588	0.00701429464078542	0.968079934787626	0.000357558387347869
FBgn0003559	FlyBase	su(f)	protein_coding	-0.00804761105068878	0.945889795748026	0.0756168773834829	0.773198228706463	0.125427832761779	0.522201838033117	0.237469550254812	0.109185968583563
FBgn0003567	FlyBase	su(Hw)	protein_coding	-0.108649230956777	0.35444073429297	-0.518318617343744	0.318749806893301	0.209573211459222	0.477099922125773	-0.23286275660465	0.0901340574237953
FBgn0003575	FlyBase	su(sable)	protein_coding	-0.382762096890239	0.0189174193300624	-0.52642748738342	0.255461526528539	0.246038601945327	0.275404790602098	0.282543056968373	0.0356907094493547
FBgn0003598	FlyBase	Su(var)3-7	protein_coding	-0.451105309884298	0.00882637364028372	-0.329002192560898	0.483196619393284	0.678844389319617	0.125677675337266	0.287275203900386	0.0626160971719581
FBgn0003607	FlyBase	Su(var)205	protein_coding	0.230496572645654	0.0759243494734979	0.197425734412941	0.51400940870042	0.406914398065785	0.164230057671212	-0.0310108883358956	0.83674681360896
FBgn0003612	FlyBase	Su(var)2-10	protein_coding	-0.653937171673594	0.000299602602000382	-0.442710296040216	0.153987053095488	-0.0574117098913393	0.876636024605261	-0.0301029247979557	0.83021243842078
FBgn0003638	FlyBase	su(w[a])	protein_coding	-0.200877823723527	0.120631148493184	-0.561382903214581	0.0317305325734339	-0.466749672943737	0.0281609143195655	-0.278962113877858	0.0662065051747615
FBgn0003651	FlyBase	svp	protein_coding	0.141563507225276	0.192909050826696	0.0898724540679783	0.858063310474308	-0.125188694393594	0.632195587646593	0.168341776905562	0.373625970837971
FBgn0003654	FlyBase	sw	protein_coding	-0.0133386807163515	0.946579642023974	-0.109893550628974	0.893132959960748	0.259868966019108	0.297214196475776	0.359307141885051	0.0676575663375208
FBgn0003655	FlyBase	swa	protein_coding	-2.83556688694278	1.69214501567295e-05	-1.00524400277188	0.0362848557686368	5.86760786186245	0.0441591264096379	0.315166825569254	0.528450710959163
FBgn0003656	FlyBase	sws	protein_coding	-0.86686271163657	0.000418845071561307	-0.76278402807527	0.062122066153677	-0.745123673284802	0.00481145202887523	-0.206517338355829	0.139616544332064
FBgn0003660	FlyBase	Syb	protein_coding	0.559477931133826	0.00179027882593763	0.525352742225893	0.078464665770244	0.378700052540524	0.0357904018633419	0.277471107826778	0.0605238708181136
FBgn0003676	FlyBase	CCT1	protein_coding	1.17956829842913	1.29507053497285e-06	0.737565881634598	0.0396286740698946	1.61298448716239	0.00110942645894101	0.796645331814891	0.000301035168609806
FBgn0003687	FlyBase	Tbp	protein_coding	0.607894092956283	0.00150584264569193	0.407114854965809	0.110036534204878	0.946468745505415	0.0149043287910644	0.274447527054957	0.0989688370714471
FBgn0003701	FlyBase	thr	protein_coding	-1.18647727504149	0.00319857545729555	-0.63277063303821	0.0799306836815518	0.0167293419830063	0.984345925857526	-0.177444645473693	0.283294852745514
FBgn0003710	FlyBase	tipE	protein_coding	-1.63971905318208	9.50209724012009e-05	-0.792440215070906	0.0265532137920887	-1.04430547777879	0.0177724305336377	0.0762159051014096	0.744119801121599
FBgn0003714	FlyBase	tko	protein_coding	1.83698954720654	8.5340837375197e-07	1.3032487757217	0.00696412486417909	1.58691032134032	0.000124565827974421	0.208662810600395	0.21926114138455
FBgn0003716	FlyBase	tkv	protein_coding	-0.0767080177730414	0.564165463563193	0.066876071804615	0.902222469634612	0.268528908955748	0.174713517740831	0.684704875465028	0.00129055678280352
FBgn0003719	FlyBase	tld	protein_coding	-0.2367816491233	0.356332172164105	-0.729637900166718	0.099363501636728	0.0389661553153926	0.912193396796253	0.434872296688033	0.116767976473071
FBgn0003721	FlyBase	Tm1	protein_coding	2.13754941963758	2.55304207388812e-06	1.24439104671293	0.00423172262415492	1.94150217926887	0.00134594092864929	0.409522909047669	0.13542734565203
FBgn0003731	FlyBase	Egfr	protein_coding	0.29982935817358	0.110883666977851	0.16787914482775	0.778739151265971	0.366183956213761	0.159788290222207	0.714376702641601	0.00541038913099293
FBgn0003733	FlyBase	tor	protein_coding	-0.266298566273454	0.196141041645364	-0.205742635602782	0.59781631719711	1.29536148459602	0.0999219614029711	-0.221088939608107	0.353277164048678
FBgn0003741	FlyBase	tra	protein_coding	-0.989711113842104	8.01634921189196e-05	-0.476170093544067	0.216555675027372	-0.667480060585123	0.04347958262119	-0.280646612195736	0.218388524937838
FBgn0003742	FlyBase	tra2	protein_coding	-0.520985481812897	0.000451642372703261	-0.387248848905729	0.128498923608292	-0.698420532008269	0.0146190732566473	-0.320941102201228	0.0613507997979262
FBgn0003744	FlyBase	trc	protein_coding	0.0966404239122463	0.442586297259124	0.0277268851689214	0.956040633681373	0.328291258741305	0.150091604669687	0.242117507910111	0.121218989671654
FBgn0003747	FlyBase	Gr5a	protein_coding	0.00759499392178141	0.993493507775129	-0.596307375858355	0.54376910214792	-0.033863681239909	0.965535706941024	0.433450824921031	0.550680635809174
FBgn0003748	FlyBase	Treh	protein_coding	-0.372359625030326	0.00777101408875766	-0.0855220538120211	0.786255293068446	0.0460608749408509	0.822454639696289	0.262547058219947	0.099349196355868
FBgn0003751	FlyBase	trk	protein_coding	0.318354939192432	0.590106608049389	0.902114461604868	0.175787720589091	1.80913005252507	0.000633837806325802	0.289379531535237	0.493119984399445
FBgn0003861	FlyBase	trp	protein_coding	0.443925872839983	0.196479364738182	0.297478625382334	0.396999604067439	0.56980729034293	0.283073523404044	0.838707224497622	0.0180170980129057
FBgn0003862	FlyBase	trx	protein_coding	-1.03829196665476	0.0066145082649677	-0.335453258995308	0.563846659594968	-0.322128754966249	0.254560042764683	0.934653695334687	0.000744453593811411
FBgn0003863	FlyBase	alphaTry	protein_coding	0.251955376572428	0.27610987187535	0.86548656688485	0.0467711920082841	0.533446621366486	0.0194141902957889	0.767807363173603	0.00341578080292837
FBgn0003866	FlyBase	tsh	protein_coding	-0.510403450610589	0.00181031473451184	-0.174134369439199	0.578090811373997	-0.210945619795159	0.403253927395417	0.138913945595201	0.377028947161229
FBgn0003867	FlyBase	tsl	protein_coding	1.5114410727049	5.89446758466265e-06	0.746543159835613	0.0422296024555127	0.818103723822007	0.0146190732566473	0.677114582156477	0.01115700157075
FBgn0003870	FlyBase	ttk	protein_coding	-0.393819661481033	0.0229271361278573	-0.463970390178532	0.184673680572273	-0.0441995088709561	0.843635434459315	0.0408140748722607	0.790788608137214
FBgn0003882	FlyBase	tub	protein_coding	0.392829402656665	0.00913709419652859	0.254221937800753	0.527728626751674	0.6502106181207	0.00887442244339499	0.260899375507212	0.0906696976681573
FBgn0003884	FlyBase	alphaTub84B	protein_coding	0.911210456250964	3.87287494261157e-05	0.768109616558151	0.0145514414352946	0.626417204471697	0.018968068583295	0.514165725956761	0.0218144785765973
FBgn0003885	FlyBase	alphaTub84D	protein_coding	0.0213401437235995	0.879700943711058	0.212964529809992	0.543317364636182	-0.317030467962629	0.139782556422788	-0.229575602073505	0.153590200447253
FBgn0003886	FlyBase	alphaTub85E	protein_coding	1.38976489125516	1.22564320183862e-06	0.96125838624992	0.00539015654374487	0.563939927399368	0.078832599765719	0.151215121415272	0.420617534114259
FBgn0003888	FlyBase	betaTub60D	protein_coding	1.2552052450494	4.22442942364338e-06	1.34436989843236	0.028098492942523	0.839534836395753	0.0025256164188347	1.22899252562437	0.000424013322600455
FBgn0003889	FlyBase	betaTub85D	protein_coding	-0.41731549053975	0.00806581877117229	-0.0682367660783488	0.864553738639895	-1.13251422050304	0.00375366606658333	-0.382476568676741	0.0940601725081674
FBgn0003890	FlyBase	betaTub97EF	protein_coding	1.21515400550153	1.47444475822989e-06	0.786520606149899	0.0141959326474426	1.08374651567293	0.00213788223094426	0.621829972320044	0.00555383944989465
FBgn0003891	FlyBase	tud	protein_coding	-1.08907718001539	0.00201716461117823	-0.868685454568108	0.133807414994131	-0.626252412127646	0.0420815682093795	-0.059474249464946	0.809744176863164
FBgn0003892	FlyBase	ptc	protein_coding	-1.41365326288171	4.76925555862625e-06	-1.11475211900511	0.0352422827617233	-0.773486165335451	0.00851717887636243	-0.185662786995833	0.299428068695308
FBgn0003896	FlyBase	tup	protein_coding	-0.80908562777183	0.00395302767846398	-0.785973756810483	0.0202811997620179	-0.709213244001369	0.0305868266524365	-0.409842000394686	0.0800130648746197
FBgn0003900	FlyBase	twi	protein_coding	-1.72335840403717	2.24856043058568e-06	-1.19069753226749	0.00356691285288453	-1.58352496137914	0.000236953780228598	-0.736852914968625	0.00337649789367612
FBgn0003941	FlyBase	RpL40	protein_coding	1.39721117680661	8.23920569810047e-06	1.3435670311253	0.00878839203361813	1.35007707726958	0.000270017277963425	0.724837099058376	0.00280137990745402
FBgn0003942	FlyBase	RpS27A	protein_coding	1.65560360384809	4.83106907357475e-06	1.34994340733255	0.00544232729765364	1.5837018225517	0.000144483298065552	0.617059877979115	0.00710180685180944
FBgn0003943	FlyBase	Ubi-p63E	protein_coding	-0.381160131389058	0.0261526779109284	-0.197202230417468	0.476233844537464	-0.387274328860068	0.115331163293367	-0.217457463410455	0.212094608979552
FBgn0003944	FlyBase	Ubx	protein_coding	-0.732278662139612	0.00154861566421601	-0.351220889763821	0.320672987127336	-0.655185929946489	0.017546961783145	-0.146119814316778	0.386578570773964
FBgn0003950	FlyBase	unc	protein_coding	-1.57223895483325	0.00015141013841962	-0.653015344965399	0.116659578562138	-1.38378128363086	0.00208426117432512	-0.185914802633281	0.354105419386153
FBgn0003961	FlyBase	Uro	protein_coding	1.03784519147631	0.00490934749519669	0.535203037639612	0.209649671996703	0.00471287577519056	0.992939229567275	1.30463541294848	0.00320521108808128
FBgn0003963	FlyBase	ush	protein_coding	0.0929116666396462	0.603045457725129	-0.458634626278105	0.19604468346607	0.412420731135521	0.127405607539656	0.0418262551516569	0.81093166122248
FBgn0003964	FlyBase	usp	protein_coding	0.393548171804442	0.00228665005184401	0.211186097390097	0.648244638242803	0.545936975091039	0.027920499892593	0.379394156418375	0.0208403403005822
FBgn0003965	FlyBase	v	protein_coding	1.47010573333867	9.805156109474e-06	0.79460661240368	0.022324973308487	0.926307961500884	0.0149383290497611	0.604141882653347	0.0427529787818069
FBgn0003969	FlyBase	vap	protein_coding	-0.316414855715538	0.0338464279317748	-0.0311780620044132	0.954367532561908	0.105672089855421	0.646572044570334	0.492794002322635	0.0047919782693439
FBgn0003975	FlyBase	vg	protein_coding	1.05064274550145	0.000500084272449481	0.499235285711592	0.417862649547098	0.30705982881875	0.481545594976268	-0.128782223283102	0.688379704137197
FBgn0003977	FlyBase	vir	protein_coding	0.112540844200826	0.526608336652384	0.0889885040357095	0.837516048897832	0.473624597175253	0.0489630919755554	0.821469956986632	0.000798417624031336
FBgn0003978	FlyBase	vls	protein_coding	0.641286267504045	0.000802987351013832	0.434402983947918	0.113458478835597	0.448339062322049	0.106046062438648	0.0898409270345512	0.594057237834919
FBgn0003979	FlyBase	Vm26Aa	protein_coding	0.714153101663832	0.450676220649686	3.83134727644631	0.00466844418828276	9.03660228430508	0.0266729620006921	5.78010597049858	0.00646831271312356
FBgn0003980	FlyBase	Vm26Ab	protein_coding	-0.411520460004222	0.697406037681484	2.40080351793606	0.0163900051333102	8.28262067197251	0.0218822870814768	4.83081530186737	0.00297740767397608
FBgn0003983	FlyBase	Vm34Ca	protein_coding	1.54730240966196	0.331052902822806	5.18430559983299	0.00673363671111551	10.595532326752	0.0255880581345911	7.04594499036056	0.00693838201725548
FBgn0003984	FlyBase	vn	protein_coding	-0.910370705008801	0.000360208445799452	-0.659918599206055	0.0273822485543556	-0.63458005791243	0.0379980512551656	0.201997428251178	0.269822155569229
FBgn0003996	FlyBase	w	protein_coding	0.669668349192448	0.000282974668711227	0.474452095579218	0.139908812519819	0.324051198165788	0.153982951535107	0.432278494031191	0.0690769695321451
FBgn0003997	FlyBase	hid	protein_coding	0.0393666473333722	0.898345276082583	-0.107649227885899	0.732591962546661	0.4883934125607	0.10098361860048	-0.0357909598731879	0.875159145020845
FBgn0004003	FlyBase	wbl	protein_coding	1.33368389325955	1.65762019796223e-05	0.522294142579519	0.0850318730256062	1.0221248392593	0.00071882303320355	0.0725796048901564	0.76892267465108
FBgn0004034	FlyBase	y	protein_coding	5.63528255039322	0.0047034730235397	1.58319430336008	0.129720814910927	3.5615894740214	0.00111817613781306	-1.05031903145032	0.169696955447409
FBgn0004045	FlyBase	Yp1	protein_coding	2.50231218373757	0.00191493091269798	5.72171203304779	0.00404885988766518	13.4733231406111	0.0152528727771416	7.91081873381465	0.00356313931684665
FBgn0004047	FlyBase	Yp3	protein_coding	1.39365192335543	4.59273881375451e-06	2.16315516237472	0.00323361333074542	8.46711608019575	0.0156769985211106	3.18621860099842	4.68353615674608e-06
FBgn0004049	FlyBase	yrt	protein_coding	-0.861882542868374	0.000311439744128608	-0.593879271668251	0.0648964634937328	-0.231167181449283	0.400826560283537	-0.0075857580566019	0.960560968194851
FBgn0004050	FlyBase	z	protein_coding	0.315835792934267	0.0107742891093103	0.125610707260286	0.72471569927537	0.475716625707922	0.0216881954579229	0.354289894066587	0.017076145501193
FBgn0004052	FlyBase	Z600	protein_coding	-0.273655235870302	0.636567430687788	-0.429866362362994	0.581797831843156	-1.47612521052745	0.0667372908399093	0.0791506197114116	0.906006142484069
FBgn0004055	FlyBase	uzip	protein_coding	0.804687780729366	0.000101217418400776	0.399197221154121	0.535306115989285	0.693661466171054	0.0499785174515681	0.246850078472314	0.310515827485642
FBgn0004057	FlyBase	Zw	protein_coding	0.486545639446235	0.000541357116678395	-0.0662824639440879	0.833156082059226	0.159192498292049	0.417130716468212	-0.202032229600092	0.263867732541874
FBgn0004066	FlyBase	Prosalpha4	protein_coding	1.52448113469222	1.8428863273554e-06	0.99709515899331	0.00293119195463718	1.28365124998484	0.000209516672919989	0.36600929448979	0.0370336261614844
FBgn0004087	FlyBase	Dhfr	protein_coding	1.89377090572759	1.11541557435878e-06	1.10512317802993	0.0110587381840356	1.38735211097278	0.000219486210757276	0.262340417804044	0.152400305598371
FBgn0004101	FlyBase	bs	protein_coding	-0.159579384350033	0.182730835065007	-0.232588587374154	0.452662554704795	0.249819094752674	0.304277632493692	0.0329411496511868	0.857616984188352
FBgn0004102	FlyBase	oc	protein_coding	-1.24883015324269	0.000664111381252422	-1.17121628814471	0.00586696012455305	-1.42560208129504	0.0045529538890815	-0.492137597529579	0.0418574981700584
FBgn0004103	FlyBase	Pp1-87B	protein_coding	0.290779560426537	0.0223291962663664	0.116415550041216	0.734671502557391	0.332827552946822	0.102568775648816	0.193098073742661	0.216847933264867
FBgn0004106	FlyBase	Cdk1	protein_coding	-0.340512657076729	0.137059743547588	0.00575907813083303	0.991219530118051	0.929782320736497	0.330925227975637	-0.468519010645688	0.00874662053857351
FBgn0004107	FlyBase	Cdk2	protein_coding	0.1070913067013	0.592115499930723	-0.0633679398875866	0.830068605042232	1.98340952011722	0.0100510271748455	0.369667413514317	0.0696654959582503
FBgn0004108	FlyBase	Nrt	protein_coding	0.544710715048412	0.0019620969448662	1.3093512933775	0.0504006363048437	0.84249332357367	0.0117141618026458	1.4548968049567	0.000335500428173142
FBgn0004110	FlyBase	tin	protein_coding	-1.3168490277543	0.113221972128184	-0.592288393784829	0.393185408771099	0.160722842336335	0.867103871808011	0.636083004507977	0.455769294023364
FBgn0004117	FlyBase	Tm2	protein_coding	0.974836015969239	0.000306081261210458	0.438856122912242	0.179027469831571	0.791843394234293	0.031084374686472	-0.14033702663107	0.536487005343105
FBgn0004118	FlyBase	nAChRbeta2	protein_coding	-1.25608188329628	9.72166146716819e-05	-0.456562241050262	0.198046386534836	-0.525386197679337	0.247480293544932	0.16150610628484	0.600249600090856
FBgn0004132	FlyBase	boca	protein_coding	1.37142814143956	3.11127204153741e-06	0.568267371561429	0.0333364669953782	1.17692182374623	0.000268991138245429	0.298395767410678	0.0505073783095585
FBgn0004133	FlyBase	blow	protein_coding	0.209359599677186	0.124756079625915	0.251185804480393	0.322373644199753	0.00213673667265444	0.991968717085407	0.348163607997095	0.0422672549276718
FBgn0004167	FlyBase	kst	protein_coding	-1.14780378413867	0.000603998102103409	-0.5303874068167	0.461118400442738	-0.452899834058815	0.135931893121409	0.718030560821166	0.00856203376866584
FBgn0004168	FlyBase	5-HT1A	protein_coding	-1.08765585490842	0.00769868869495346	-0.771669308006403	0.0680537498510378	-0.616612963558228	0.212320265836767	0.12208594217153	0.733685329066717
FBgn0004169	FlyBase	up	protein_coding	0.758445964073522	0.00192596344985469	0.0500405332360301	0.894200296324071	0.301894225891002	0.33446452382282	-0.456256278428526	0.0571149318341528
FBgn0004171	FlyBase	Mst98Cb	protein_coding	-1.02762750075329	1.38009266875977e-05	-0.367086761607871	0.518912868053414	-1.50808114234694	0.000455407947528861	-0.971878218568411	0.00105456336667268
FBgn0004172	FlyBase	Mst84Da	protein_coding	-0.65390742332628	0.00299411700053294	0.379411000837018	0.663039940892367	-1.36738241810363	0.00134292643087348	-1.07840867146323	0.000758230528980925
FBgn0004173	FlyBase	Mst84Db	protein_coding	0.967451999333933	7.90971952678889e-05	1.09201019352465	0.118859975980868	-0.0511314327240944	0.876027206628427	-0.381950889044345	0.0672095164135262
FBgn0004174	FlyBase	Mst84Dc	protein_coding	-0.49075419237265	0.0124569728640404	0.485446758293039	0.562425746364143	-1.26049472348975	0.00154713663100928	-0.918210365834539	0.00157324925942962
FBgn0004175	FlyBase	Mst84Dd	protein_coding	0.473048728290851	0.00938755782226992	1.12706789768587	0.170991027482598	-0.389508208468798	0.188231532549393	-0.557254424811268	0.0100779914369166
FBgn0004177	FlyBase	mts	protein_coding	-0.376109214555038	0.00633055843576228	-0.67162424576899	0.124917192355208	-0.0407994860261868	0.869658013934326	-0.356746661616323	0.0254764859044401
FBgn0004179	FlyBase	Csp	protein_coding	-0.524732077863187	0.00137534563047393	-0.405510942126279	0.253232405476302	-0.264038169970454	0.192358043566032	0.0899882741085899	0.559999080297573
FBgn0004181	FlyBase	Ebp	protein_coding	1.69399257990092	0.000890051873491514	1.09770037654996	0.112015510644155	0.379336013276475	0.18421006029404	-0.032651928925238	0.953808625419956
FBgn0004197	FlyBase	Ser	protein_coding	-1.70202065105424	4.66061494897139e-05	-1.25262405555612	0.00849040268983789	-0.954068949875762	0.00482417577761777	-0.622072848543745	0.00455216607076499
FBgn0004198	FlyBase	ct	protein_coding	-1.78380025456948	0.000227048475481988	-1.26470096770569	0.039092391095026	-1.34584905705993	0.00121822430558624	-0.0726641432081235	0.647839950230138
FBgn0004227	FlyBase	nonA	protein_coding	-0.504059641836365	0.00949968549909753	-0.489880435809716	0.232360182627092	-0.036965551652883	0.883895096621772	0.371406219246671	0.0275815049549318
FBgn0004228	FlyBase	mex1	protein_coding	-0.214491885523279	0.213532451264649	0.252427103358821	0.465246210962952	-0.492392064536884	0.107569020642421	-0.247536977724074	0.134822386267328
FBgn0004237	FlyBase	Hrb87F	protein_coding	-0.394983487775467	0.00317209946499921	-0.455040630826415	0.0637369450635066	-0.144055185149413	0.554709868372636	-0.0964895937684487	0.516415885652968
FBgn0004240	FlyBase	DptA	protein_coding	10.916827672174	1.37513249519065e-06	11.4578198666424	1.05959600916714e-05	13.1219624048171	5.08842991046357e-08	13.2619898552621	1.14967851775312e-09
FBgn0004242	FlyBase	Syt1	protein_coding	-2.4696918507024	0.000122650035412467	-1.52442915225001	0.00421636867568623	-1.67445018002684	0.0053795562818693	-0.233756271659153	0.46465463502235
FBgn0004244	FlyBase	Rdl	protein_coding	-2.87729679378211	7.14278380517297e-05	-1.9356431223894	0.00285735969906899	-2.15159536235135	0.00260261258325049	-0.552492469986699	0.0894750404773113
FBgn0004359	FlyBase	T48	protein_coding	0.212793862947591	0.105163281443255	0.342452550584517	0.37414188795997	0.5191504902652	0.0437152223798206	0.290649003852869	0.0852943953082917
FBgn0004360	FlyBase	Wnt2	protein_coding	0.768261284852706	0.0012383737555229	0.363013157560725	0.177707750018541	0.0418628765594843	0.896635339240487	-0.210802569299602	0.435686699693044
FBgn0004362	FlyBase	HmgD	protein_coding	-0.613859189742047	0.000191589836207447	-0.467233032998505	0.172030431710814	1.33292932453841	0.131006962168346	-0.218269277425231	0.307627361661571
FBgn0004363	FlyBase	porin	protein_coding	1.65828617328517	1.98263807126144e-06	0.719467790184019	0.0261210772887538	1.03772110563387	0.00170039590046196	-0.0130280840270877	0.956231709572912
FBgn0004364	FlyBase	18w	protein_coding	0.585224206060214	0.0198807503206315	0.0064996459424897	0.994548909201111	0.486592854111065	0.153542180227983	0.107134891061413	0.692560910227171
FBgn0004367	FlyBase	mei-41	protein_coding	-0.979716757769247	0.00188886041719119	-0.675269417848321	0.189495245119554	0.0264738171604508	0.945695301252802	0.321544361136621	0.0669426863054629
FBgn0004368	FlyBase	Ptp4E	protein_coding	-0.309880253874071	0.10602902345102	-0.259768595479244	0.676866302467148	0.263143227524283	0.270733929378441	0.503176539301382	0.00841778922477348
FBgn0004369	FlyBase	Ptp99A	protein_coding	-0.965226331672833	0.00020014048350473	-0.559295780634183	0.100585140024276	-0.565081849416984	0.0383605399811465	0.295785767830014	0.191834302705185
FBgn0004370	FlyBase	Ptp10D	protein_coding	-0.595805119725688	0.0467054377539967	-0.635874195732097	0.165827694674472	-0.267168327565285	0.267785697759926	0.00290276421485722	0.985185948636301
FBgn0004372	FlyBase	aly	protein_coding	0.323050023822008	0.0686781611737498	0.689620329953685	0.0491831048094548	-0.608605813349064	0.0440029814688681	0.146065631083923	0.395390600294636
FBgn0004373	FlyBase	fwd	protein_coding	-0.804778472463605	0.00142844053308697	-0.300166340576196	0.416969817402427	-0.37561112317486	0.0773834837186778	0.224279928281047	0.0985467390797377
FBgn0004374	FlyBase	neb	protein_coding	-0.129529310412857	0.322935412244165	0.392851296236858	0.150883065321296	-0.18763326944755	0.339797287838904	0.374629143676188	0.0295310193529605
FBgn0004378	FlyBase	Klp61F	protein_coding	-1.05302299824166	0.000553605504047771	-0.618464962330685	0.0839823998545861	0.0407777381130371	0.962750987972205	-0.0332860689722149	0.867210363872319
FBgn0004379	FlyBase	Klp67A	protein_coding	-1.42895395474901	1.16695758637314e-05	-0.683586752061165	0.0396332837061149	-0.848178255811779	0.13749130211504	-0.441153934640547	0.0255931870116521
FBgn0004380	FlyBase	Klp64D	protein_coding	0.44782207005873	0.00488354617706906	0.616574175400691	0.100409771588116	0.485956507657733	0.0400293917656369	0.775890018091657	0.000613229039898384
FBgn0004381	FlyBase	Klp68D	protein_coding	0.675167731731641	0.00093928356097368	0.484098509708141	0.333848940831697	0.636492946295408	0.0274801839423783	0.459229974311133	0.0128956428569081
FBgn0004387	FlyBase	Klp98A	protein_coding	0.110709306599948	0.478298375446201	0.303104184286998	0.506501353409234	0.308044386456767	0.127552449325419	0.816034510316465	0.000644637821779946
FBgn0004390	FlyBase	RasGAP1	protein_coding	-0.477730445040744	0.0602505533328892	-0.316537237747658	0.523823372957894	0.329872382616915	0.318594211597792	0.530960359883296	0.00716377576799321
FBgn0004391	FlyBase	shtd	protein_coding	-0.0559088428579917	0.733338840307835	-0.0893583001746446	0.859976118813024	0.170311544789972	0.537104676176661	0.413867072773226	0.0318129364943834
FBgn0004394	FlyBase	pdm2	protein_coding	-1.69523109953652	2.76838428999349e-05	-0.820609525357675	0.034212625010792	-0.815939215216759	0.0370671315975642	0.703461402654609	0.00481541006165702
FBgn0004395	FlyBase	unk	protein_coding	-0.210899280749302	0.27898083833896	0.167633346227381	0.694974298665244	0.3328998112223	0.191851911021009	1.00859758322475	0.000410120207742327
FBgn0004396	FlyBase	CrebA	protein_coding	0.637019693683133	0.00128438392653342	0.145903582700949	0.83435677378809	0.800497688894232	0.00815934812407052	0.315280779042046	0.0462372442924326
FBgn0004397	FlyBase	Vinc	protein_coding	0.433880440606065	0.0126158811601439	0.374883037856794	0.335888707932262	0.652498303680644	0.0206701444054032	0.790730824892701	0.00188801481693032
FBgn0004400	FlyBase	rhi	protein_coding	-0.0803330428183819	0.858163636783537	0.248841332855686	0.657274934942103	2.49053864039042	0.0373930790795054	0.20643651587375	0.516716219544085
FBgn0004401	FlyBase	Pep	protein_coding	-0.787023648337221	6.44522236027359e-05	-0.646702920163665	0.0668724946155077	-0.33173502156186	0.284488471828588	0.0625822207013842	0.676356820346365
FBgn0004403	FlyBase	RpS14a	protein_coding	1.80516417322634	1.28631690358631e-06	1.70600880363062	0.00745492753003405	1.70962162407759	0.00012719503270323	0.797927203673266	0.00202141419087669
FBgn0004404	FlyBase	RpS14b	protein_coding	1.9173237788436	8.21883669649575e-07	1.66230924998571	0.00590975774387439	1.60901310726712	0.000149320601614422	0.699772802577235	0.00464073542824477
FBgn0004406	FlyBase	tam	protein_coding	0.000860081254142171	0.996248091087225	-0.0285906243445287	0.942357154695492	0.248433246659349	0.510579077464672	0.269663611443253	0.100941726210967
FBgn0004414	FlyBase	msopa	protein_coding	1.73845929113845	0.000109816031658265	1.14876295535461	0.0436833681274535	0.584087880770088	0.0642188071499134	0.153565483817113	0.563874090419814
FBgn0004419	FlyBase	me31B	protein_coding	0.0769272196275694	0.492255624334824	0.107317437307386	0.658476843247404	1.40995425649458	0.0472386581510069	-0.00110911442270575	0.994302816775037
FBgn0004425	FlyBase	LysB	protein_coding	1.13936411112806	0.00462089762594369	3.16481200307026	0.00336631198735331	1.58202387563764	0.000124565827974421	1.68047909286393	5.92828972190173e-06
FBgn0004427	FlyBase	LysD	protein_coding	1.44007263619045	0.000272238916187462	2.62334197273392	0.00391636696922545	1.78305386642426	0.000109028587693781	1.44100234273216	0.000101334274296611
FBgn0004428	FlyBase	LysE	protein_coding	1.54015726151756	4.72938076621179e-06	1.98539732106434	0.00463204974888443	1.3981029622571	0.000236953780228598	0.927360639853665	0.00143938599263367
FBgn0004429	FlyBase	LysP	protein_coding	-0.00473917944656292	0.992358837392375	-1.31797249278882	0.004939015211655	0.760128745399903	0.0109411865614377	-0.622299558674652	0.00337649789367612
FBgn0004430	FlyBase	LysS	protein_coding	0.0792303966085297	0.904031311621292	-0.193613655341595	0.830870599406374	1.44254286207246	0.0778367967534274	0.50298064019432	0.274745292366423
FBgn0004431	FlyBase	LysX	protein_coding	-0.466973380603851	0.42683175364619	-0.359890934797628	0.552981486884148	0.37528214727477	0.504229394851334	1.37146055329724	0.000286052377143386
FBgn0004432	FlyBase	Cyp1	protein_coding	1.1867231527152	1.72319879185682e-05	0.563018050691942	0.0504527323048799	1.04947278909747	0.000420708786377218	0.281489759529953	0.135392952375468
FBgn0004435	FlyBase	Galphaq	protein_coding	-0.311007959592321	0.037420582882691	-0.165844105361451	0.564222616379648	-0.443886409170985	0.132885111490999	-0.0247292716682131	0.917012491240213
FBgn0004436	FlyBase	Ubc6	protein_coding	0.67966853088155	6.27748151607187e-05	0.666509367555036	0.0399445276897309	0.360108409560096	0.124746944718376	0.242355253317776	0.113268306913384
FBgn0004449	FlyBase	Ten-m	protein_coding	-0.184672840181963	0.650498801025521	-0.385658430479993	0.557318423017863	0.0345573909473003	0.935691064171391	0.272638736159361	0.276891435951415
FBgn0004456	FlyBase	mew	protein_coding	-0.706556615321622	0.017097802537529	-0.823405111016555	0.126423367168503	-0.158253525154194	0.494201677859776	0.260923925475361	0.105149849188785
FBgn0004463	FlyBase	RpIII128	protein_coding	0.890552475766026	1.19599903499735e-05	0.637336689593164	0.0777298702481435	0.945683519723112	0.00393389874805943	0.833925364565752	0.00113890626455899
FBgn0004465	FlyBase	Su(P)	protein_coding	1.30673681194068	1.16114044467627e-06	0.633411158767439	0.0197267803499214	1.1688034043593	0.000431677773372288	0.181692353657877	0.253592660280439
FBgn0004507	FlyBase	GlyP	protein_coding	1.75523180136358	3.92015827958547e-06	0.742465498481836	0.148354124477301	1.16200744235602	0.00867605816230554	0.0180746868328089	0.962409423359563
FBgn0004509	FlyBase	Fur1	protein_coding	-0.284153642433898	0.0969837334293821	-0.203601849782746	0.701153788175573	-0.0360980142800756	0.880397514866154	0.374787768694015	0.0306867610258578
FBgn0004510	FlyBase	Ets97D	protein_coding	-0.370873321377919	0.0132529339504444	-0.298783900536396	0.296571644115232	0.127636510053417	0.708109132130649	-0.271889502200076	0.0601296290618586
FBgn0004511	FlyBase	dy	protein_coding	0.17608840881227	0.86924025240577	-1.94113511018775	0.0746084361793394	1.28320424020312	0.225871672895483	-0.313888109476434	0.833211907669935
FBgn0004512	FlyBase	Mdr49	protein_coding	0.518495886139316	0.00191821789232891	2.06678819783152	0.00144930262825759	0.416577898535324	0.0910722036907714	2.52741495547822	1.72374449980405e-05
FBgn0004513	FlyBase	Mdr65	protein_coding	0.151715374126388	0.371812275318995	0.00392042184737204	0.99510043920048	0.528759461447084	0.163150113929761	0.303303620739679	0.197464015613344
FBgn0004514	FlyBase	Oct-TyrR	protein_coding	-0.327951988005507	0.204361099623571	0.0148342902419651	0.973538061366742	0.144556747860855	0.781974203423319	0.657512318101509	0.0151899054157296
FBgn0004516	FlyBase	Gad1	protein_coding	-0.781920074037747	0.00226380002604515	-0.134681002404636	0.825853271236432	-0.224416001235417	0.591006623539134	0.160154024932604	0.536487005343105
FBgn0004552	FlyBase	Akh	protein_coding	0.616581733155825	0.197298274878284	1.46436769920774	0.0110559231111703	0.327805937994644	0.452735621013223	0.52499789832241	0.0471014706072268
FBgn0004554	FlyBase	Edg91	protein_coding	2.81316643390748	0.000869428128739963	3.09133293883956	0.00209720816285483	2.47680799133964	0.000478288223218833	1.97231813174385	0.00404751489592534
FBgn0004556	FlyBase	Dbp73D	protein_coding	0.823134000694726	8.2043155528082e-05	1.30381937220817	0.00152397399028779	0.921820916776981	0.00376141423707354	1.01785152630038	0.000175209977192242
FBgn0004567	FlyBase	slp2	protein_coding	0.101640718735395	0.759193607686524	0.315336844524116	0.487901939661364	-0.203650071462224	0.662141748496467	0.355878476385628	0.274032911909993
FBgn0004569	FlyBase	aos	protein_coding	0.686778918203001	0.000545293244201068	0.0358840778255892	0.936007327891651	0.812460026325339	0.0126737283656308	0.0900098143000122	0.714014233099672
FBgn0004573	FlyBase	5-HT7	protein_coding	-1.30085461097369	0.000454396319811859	-0.97658401944689	0.093492553457503	-0.759656139469274	0.0787707336378377	-0.0842814953491589	0.809504202510462
FBgn0004574	FlyBase	Rop	protein_coding	0.200891643188986	0.134018419353271	0.168343090381906	0.708146784224066	0.211799431851021	0.332958087178933	0.245922900631984	0.145422750736685
FBgn0004575	FlyBase	Syn	protein_coding	-1.7506363721234	0.000339371308651505	-1.31631824550127	0.0203478285814747	-1.14186825648662	0.024461973003717	-0.0624071506367261	0.865919815072618
FBgn0004577	FlyBase	Pxd	protein_coding	4.12470553225607	0.00124714727763698	0.89962558959373	0.179212919029163	3.40517752500809	0.00168754145469808	-1.75918524666886	0.00488457021311604
FBgn0004580	FlyBase	Cbp53E	protein_coding	-0.582282221712526	0.0013842479610703	-0.372351459122974	0.296874934796029	-0.36060217439424	0.247287708348673	-0.0944044256317972	0.689771334685196
FBgn0004581	FlyBase	bgcn	protein_coding	-1.32194836762944	2.93724051022487e-05	-0.64203832242595	0.0767272943259455	-1.38290736709617	0.000344626461163829	-0.147659379681975	0.369273390097827
FBgn0004583	FlyBase	ex	protein_coding	-0.307469239947333	0.228905334743129	-0.461379567034212	0.543317364636182	-0.0587563950355873	0.846219088397928	0.1962033179297	0.39485144145188
FBgn0004584	FlyBase	Rrp1	protein_coding	-0.268611361744326	0.0353312907985787	-0.136883589429463	0.578134269932297	0.271905839636115	0.544956959261559	-0.0883904981696902	0.578069652334904
FBgn0004587	FlyBase	B52	protein_coding	-0.971872687017872	1.30206806699017e-05	-1.04022039381411	0.00214714930280416	-0.417793725984932	0.0741295345304504	-0.269620589429571	0.170695969756194
FBgn0004589	FlyBase	Eig71Eb	protein_coding	0.205155568609823	0.420228862172292	0.365758964067716	0.520393265977627	-1.41691985443857	0.00477835183212635	-0.193737740877935	0.457287100884992
FBgn0004590	FlyBase	Eig71Ec	protein_coding	-0.998647644553305	0.208601250810164	-0.573535295458435	0.499815291643161	-0.452893024595495	0.671893247863674	-0.161092672070529	0.904283896281831
FBgn0004595	FlyBase	pros	protein_coding	-1.974863587705	0.000650782357758126	-1.28283320210617	0.0226736769660195	-1.27109387459978	0.0361123123271758	0.0876704165575704	0.79234171360584
FBgn0004597	FlyBase	CycC	protein_coding	0.596560224500557	0.00054732298277113	0.436903035898734	0.092407816657697	0.659856011624854	0.0157349973190052	0.281550535919324	0.0498097777047215
FBgn0004598	FlyBase	Fur2	protein_coding	0.138190736230264	0.552303064398663	0.168985087651837	0.734314834224333	0.938920386984717	0.0161477764261771	0.516323760502114	0.02701388905965
FBgn0004606	FlyBase	zfh1	protein_coding	0.334716068444618	0.268019963597735	0.196900372758599	0.704385052845149	0.233624452483649	0.35835249179726	0.403191124074867	0.0292548180692985
FBgn0004607	FlyBase	zfh2	protein_coding	-1.05373091252008	0.00970814414778842	-0.93179042920375	0.199296700827139	-0.6186804582455	0.148240532597505	0.273966425086603	0.297014120141219
FBgn0004611	FlyBase	Plc21C	protein_coding	-0.926668410272163	0.000441168193778236	-0.434069728764986	0.321186165297002	-0.236269292975332	0.357803908514974	0.537328805905492	0.00667425673989068
FBgn0004618	FlyBase	gl	protein_coding	-1.02303616810081	0.0218637861375999	-1.07342619568453	0.0145076186715677	-0.533528300990415	0.293747059287659	0.0775032079817559	0.834124263563595
FBgn0004619	FlyBase	GluRIA	protein_coding	-1.21748357661842	0.000223425536987833	-0.87038334031514	0.0462157067624533	-0.946226103323346	0.0440364278495769	-0.149930671843081	0.626317056088921
FBgn0004620	FlyBase	GluRIIA	protein_coding	-0.301821025238659	0.115734031153267	-0.0178237796864175	0.962270764267902	-0.0304466353704762	0.918410916022907	0.537795607872693	0.0378330860429818
FBgn0004622	FlyBase	TkR99D	protein_coding	-1.11195860447071	0.000173771122671286	-0.592073783333873	0.0491904566690901	-0.918048262196869	0.0420552100156335	0.173964953726322	0.522113900061911
FBgn0004623	FlyBase	Gbeta76C	protein_coding	0.252748429257867	0.267111040757852	0.232219637176701	0.446062573981712	0.229841410213071	0.614405603504358	0.417769973650724	0.088681447868966
FBgn0004629	FlyBase	Cys	protein_coding	3.30571432538032	7.12556988993774e-08	3.01903779447637	4.7554778444457e-05	2.10853948117254	0.000521991694399649	2.55693609841871	4.68353615674608e-06
FBgn0004635	FlyBase	rho	protein_coding	0.218411528284442	0.095828584491883	0.152378281389003	0.78052222426846	-0.475258713562516	0.100857619666381	-0.0476287644600007	0.864564326799317
FBgn0004636	FlyBase	Rap1	protein_coding	-0.373235832760505	0.00724890684387622	-0.508517988967336	0.218974281265011	-0.327671040143441	0.189549675092654	-0.214137490877839	0.170757339089182
FBgn0004638	FlyBase	drk	protein_coding	-0.0150499895614616	0.902179813568611	0.145214922174812	0.658987991777122	0.16919780809226	0.335654142995268	0.268144512729631	0.0548003964370227
FBgn0004643	FlyBase	Zw10	protein_coding	0.709301939233238	5.82373471233559e-05	0.304907514013254	0.440121458640238	1.24021937347391	0.00185997167571421	0.475221356499176	0.00553838415799582
FBgn0004644	FlyBase	hh	protein_coding	-0.907347934668788	0.000215885034034584	-0.349814363781092	0.177707750018541	-0.554100526478098	0.0861515987623881	0.226139778279181	0.179188023590931
FBgn0004646	FlyBase	ogre	protein_coding	0.60950650506714	0.000100564124379991	0.114522570480936	0.759273635970672	0.503108947182835	0.0590243892154232	0.142566370174686	0.448258060138708
FBgn0004647	FlyBase	N	protein_coding	0.19800180495698	0.559679878882952	-0.288500826798287	0.655565640221055	0.56509759573023	0.160029783100005	-0.0650757199237325	0.814390098322453
FBgn0004648	FlyBase	svr	protein_coding	0.311632964043176	0.0821589096143042	0.0895849852684234	0.886810739248393	0.55050058281999	0.0286915646218136	0.543569216522804	0.0136506193272791
FBgn0004649	FlyBase	yl	protein_coding	-1.62301777028208	0.00337766549471868	-0.0742879743546417	0.916859236313186	8.03082195643441	0.0304760934295351	0.771102477850741	0.0506769452231392
FBgn0004650	FlyBase	fs(1)N	protein_coding	-1.7070466563887	3.96975707047838e-06	-0.842088116226421	0.165977239294902	0.413434008331659	0.599953828876384	-0.0702992505213313	0.760071069729269
FBgn0004652	FlyBase	fru	protein_coding	-1.30835554540417	0.00014984855472915	-0.721898920649143	0.0334579467627381	-1.02298829336787	0.000913969322031228	-0.0291344293531347	0.872968544334382
FBgn0004654	FlyBase	Pgd	protein_coding	1.13195886932359	3.10701018895688e-06	0.322100966692202	0.37280030091932	0.826902503639455	0.00267590097180838	0.0984063920404789	0.698043922162936
FBgn0004655	FlyBase	wapl	protein_coding	-0.295543306092296	0.151022985749548	-0.0839797615728481	0.870560411554373	0.680751957241848	0.061487205696703	0.729960539166652	0.00102447975987695
FBgn0004656	FlyBase	fs(1)h	protein_coding	-0.940765406763013	0.00138432965656343	-0.644494750895969	0.131381730474414	-0.234274691707671	0.447030600456574	0.361411017926989	0.0753799325003003
FBgn0004657	FlyBase	mys	protein_coding	0.286714738762237	0.155000436212156	0.198610607675975	0.725128919399855	0.536660437276387	0.0265780094424762	0.842841949237146	0.000543344039285721
FBgn0004666	FlyBase	sim	protein_coding	-0.294250587684799	0.0848015294392091	-0.457696911641895	0.413077302052064	0.989540225054736	0.148772243483009	0.240540117910675	0.265278271108325
FBgn0004687	FlyBase	Mlc-c	protein_coding	0.448576932443856	0.00288109663887872	0.175369275725179	0.559244499417773	0.418441958430783	0.0317088659120074	0.194987764868017	0.176392250007477
FBgn0004698	FlyBase	Xpc	protein_coding	-0.399561175059041	0.00724432201804181	-0.0201405742563755	0.95854789407233	0.238854434411244	0.493383535970826	0.356230034148025	0.0156611249079577
FBgn0004777	FlyBase	Ccp84Ag	protein_coding	1.29290262996657	0.000674960605124881	2.25783214854484	0.00252303884194408	1.43335907829348	0.0386483980850746	0.899850149550062	0.00361867152665502
FBgn0004778	FlyBase	Ccp84Af	protein_coding	0.00852474573332843	0.992963833081318	-0.702767013302974	0.522262353412046	-0.78896276176511	0.460755908970183	0.545833697627349	0.556104739328048
FBgn0004780	FlyBase	Ccp84Ad	protein_coding	2.4686887019824	0.000285195223832682	1.12496298817603	0.0432839578797089	3.19637166897821	0.00155448374391886	1.20598408373394	0.0374309589208686
FBgn0004781	FlyBase	Ccp84Ac	protein_coding	0.56910626712958	0.582547520481719	0.0490783927000716	0.974227560419479	1.57457719529249	0.0317088659120074	0.184307511989666	0.828311109874385
FBgn0004782	FlyBase	Ccp84Ab	protein_coding	8.27553162674966	7.88227591086995e-06	6.37177499349535	0.000155552056810407	3.22428880154632	0.000717500749830022	1.45545719337738	0.00470973352255739
FBgn0004783	FlyBase	Ccp84Aa	protein_coding	9.6756885053191	0.000115905053078477	7.51396991817588	0.00269923137078455	4.63030183860239	0.000592141141406405	2.68918175695072	0.00112760395075165
FBgn0004784	FlyBase	inaC	protein_coding	0.136739890895739	0.63216428314312	0.181968934813521	0.571631817668608	0.0970675554835221	0.852302021604635	0.411011666018362	0.146315046130455
FBgn0004795	FlyBase	retn	protein_coding	-0.870922745400401	0.000119160722535633	-0.868943914073941	0.0653038250024601	0.0853576079442236	0.856037361397602	-0.191955669750648	0.209974353406905
FBgn0004797	FlyBase	mdy	protein_coding	1.07830522289356	8.85485380901141e-06	0.0775014714111804	0.88886045827747	0.630167162288319	0.0266309613374496	0.033603406249215	0.919785504290605
FBgn0004811	FlyBase	fs(2)ltoPP43	protein_coding	-0.312401839034413	0.0111888315978638	-0.185389098821566	0.566971706855393	0.0272749270543218	0.940972745246588	-0.296228221982015	0.0409684448849167
FBgn0004828	FlyBase	His3.3B	protein_coding	-0.0261247869555924	0.836084624793438	-0.239174513255791	0.416187459131314	0.167017412535608	0.39755663223664	-0.0550469581662293	0.737419151445718
FBgn0004832	FlyBase	Xpac	protein_coding	0.454188092561932	0.00532415187890289	0.475580197535987	0.158035414901721	0.472444182041503	0.0424850200791139	0.113039198823687	0.421749632397639
FBgn0004837	FlyBase	Su(H)	protein_coding	-0.276203309732434	0.0482844676959063	-0.430682799223481	0.149342473152964	-0.126994652739258	0.584771018783169	-0.273553996418287	0.0491096977413193
FBgn0004838	FlyBase	Hrb27C	protein_coding	-0.298531708585003	0.142882760004744	-0.42907607749597	0.378812879744437	0.114300645752156	0.687670485972034	0.0725557324081255	0.696861182720221
FBgn0004839	FlyBase	otk	protein_coding	-1.69618956087745	6.13672723532203e-06	-0.757417271759325	0.100433367172407	-0.948869906192702	0.00563835253975624	0.370487322727591	0.100062161671675
FBgn0004841	FlyBase	TkR86C	protein_coding	-0.58845527288714	0.0224976723682141	-0.301347341673759	0.38961792267271	-0.865388063334715	0.0392608206430328	0.0567705685292676	0.855580721075602
FBgn0004842	FlyBase	RYa-R	protein_coding	-0.981953271866713	0.00608342712505392	-0.646734135772801	0.0630476041134062	-0.0621661882687316	0.865781788655666	0.120023294546724	0.627584692801793
FBgn0004852	FlyBase	Ac76E	protein_coding	-0.944206898992858	3.09100572809927e-05	-0.587095723878908	0.200691581217253	-0.580925497798205	0.017310278236989	0.242455025138972	0.131867540340721
FBgn0004854	FlyBase	B-H2	protein_coding	0.0710083805139203	0.739412288165987	-0.206227121170596	0.54105665796039	-0.207304616906162	0.534076062280894	-0.234758041831681	0.260312539315148
FBgn0004855	FlyBase	RpII15	protein_coding	0.848544005710906	7.91619359347012e-05	0.893502209494926	0.0076120954824224	0.822416167153568	0.00129673919743084	0.392073186926889	0.00786452461777103
FBgn0004856	FlyBase	Bx42	protein_coding	1.15597443540159	1.35709387815202e-06	0.915501507448735	0.0264705182973728	1.23670926435892	0.000269788357511454	0.88472892365634	0.000176974803095328
FBgn0004858	FlyBase	elB	protein_coding	-0.286339659515354	0.0345017979398281	-0.375336027061201	0.328678775697216	-0.179490233885526	0.459623127294428	0.122061856281849	0.488658349941067
FBgn0004859	FlyBase	ci	protein_coding	-0.590453311717224	0.0188941225764067	-0.991723663485583	0.103450483114165	-0.491787482051783	0.042233742563165	-0.546831979248087	0.00745957338466889
FBgn0004860	FlyBase	ph-d	protein_coding	-0.472356040628395	0.0121425172593066	-0.0413777508275235	0.898000994762224	0.129956283674693	0.66360540404727	0.658483544436195	0.00223384992821634
FBgn0004861	FlyBase	ph-p	protein_coding	-0.594036133697198	0.0212790713508436	-0.391082705091132	0.373769468385495	-0.0705763606371444	0.815364914723393	0.47842669543978	0.00767030987569882
FBgn0004862	FlyBase	bap	protein_coding	-0.771175796958966	0.023277744301965	0.09208081986189	0.873564935079041	-0.357641337694335	0.498564527418747	0.613979665012607	0.0974915409885476
FBgn0004863	FlyBase	C15	protein_coding	-0.700064340071526	0.00589573729376887	-0.605558595816558	0.0966188673282052	-0.520807875117025	0.0947777165152342	-0.544028020033285	0.0413232679224703
FBgn0004864	FlyBase	hop	protein_coding	-0.634727836242291	0.0102191972569408	-0.45995699194673	0.297083733755225	0.0661332348680467	0.855906666913783	0.27153414002332	0.0435162575682807
FBgn0004865	FlyBase	Eip78C	protein_coding	-0.811989119753824	0.00181906635470906	-0.276757187929043	0.524252887471566	-0.452499044723871	0.241878136733645	0.617957660165582	0.0188834243262678
FBgn0004867	FlyBase	RpS2	protein_coding	1.2959212303993	6.80909059475116e-06	1.07045587418793	0.00736161939421631	1.5766958868476	0.000132277403707369	0.835529014585523	0.000849934228118705
FBgn0004868	FlyBase	Gdi	protein_coding	1.04105473226166	6.16333247185528e-06	0.635194386210659	0.0358930051690951	0.837041421341927	0.00125079809098788	0.366440536793233	0.0330939141258075
FBgn0004870	FlyBase	bab1	protein_coding	-0.998208888269177	0.0027242231245309	-0.464516766212345	0.209947220244945	-0.306508838779474	0.476965899474117	0.685969289482117	0.0102135413260591
FBgn0004872	FlyBase	piwi	protein_coding	-1.43092692670548	0.000115697248768149	-0.84421267658122	0.0880691952468406	3.04311134805563	0.0775283160850479	-0.0934372370747278	0.801074910899178
FBgn0004875	FlyBase	enc	protein_coding	-1.19622734736367	0.00105481461193026	-0.630028298678179	0.176630354495366	-0.590481833913464	0.0516988790056462	0.202749667916209	0.147052022111222
FBgn0004876	FlyBase	cdi	protein_coding	-1.168217286132	1.24304929826646e-05	-0.610337237686492	0.130157128772951	-0.770596623150131	0.00511147057475344	0.0403869211415306	0.796806540969955
FBgn0004880	FlyBase	scrt	protein_coding	-1.3865981238603	0.00656565237096442	-0.86403386324854	0.124830093350625	-0.863046455300424	0.186556333154491	0.207975475771471	0.549399030492821
FBgn0004882	FlyBase	orb	protein_coding	-2.46273033751671	2.28644903355956e-07	-1.24804053991945	0.00331167254770867	-2.09363565981275	0.000594371090688295	-0.794553452163821	0.00345427469137178
FBgn0004885	FlyBase	tok	protein_coding	0.946773994333354	0.000266108199656945	1.08803270171586	0.0431516869095698	0.750014579989555	0.0233088985192728	1.17187398143661	0.000490369260046582
FBgn0004888	FlyBase	Scsalpha1	protein_coding	2.02596997566003	9.59309638591196e-07	1.10442554617855	0.00430095852520531	1.55054949280981	0.000830671091070027	0.221343640132258	0.354176925900112
FBgn0004889	FlyBase	tws	protein_coding	-0.901313531100221	2.9430790095018e-05	-0.710158644602368	0.0549801051183917	-0.309790320989813	0.270653865015631	-0.0481789551319526	0.733123125265836
FBgn0004892	FlyBase	sob	protein_coding	-0.903393383181622	0.000447788753869831	-0.411664287576022	0.177966835871314	-0.463797870860466	0.0979867399407702	0.482079103581245	0.0286546366918505
FBgn0004893	FlyBase	bowl	protein_coding	-0.538500968143693	0.000775966497001966	-0.606982127441875	0.152914995711499	-0.279253470274481	0.158258049648268	0.214418849578734	0.100935808012396
FBgn0004895	FlyBase	FoxL1	protein_coding	0.17127354762993	0.745264958907349	0.281018617567819	0.636788144129086	-0.186648983321401	0.759710362841456	0.959131319388264	0.019423633373744
FBgn0004896	FlyBase	fd59A	protein_coding	-0.471756472647458	0.209772582310301	-0.168706519719522	0.733658176435009	-0.615393284203171	0.294268246981667	0.169864419309464	0.605305954510059
FBgn0004897	FlyBase	fd96Ca	protein_coding	0.882402000258848	0.14464256979127	0.565214456832208	0.42411692979614	0.36293738372759	0.587538454991893	-0.959606981361185	0.0900228889289448
FBgn0004898	FlyBase	fd96Cb	protein_coding	0.364290395413751	0.289148147032433	0.227210441952582	0.695402656403585	0.341793267725516	0.537818387586028	0.283359880639648	0.459045413767255
FBgn0004901	FlyBase	Prat	protein_coding	0.70214681151568	0.000104058184094669	0.490252446349248	0.130065275424308	1.47539681624077	0.00252926482082795	0.696179118932222	0.000399153905529361
FBgn0004903	FlyBase	Rb97D	protein_coding	-1.29135786188774	1.21988813061426e-05	-0.894000038956464	0.015788959605472	-1.26374176467868	0.00239747457637912	-0.344217866524628	0.0710840950558666
FBgn0004907	FlyBase	14-3-3zeta	protein_coding	0.000653221467801539	0.996603217207373	-0.216905492170184	0.533008750799342	0.0263220359383692	0.912156832492952	-0.0418649850197714	0.845699277195616
FBgn0004908	FlyBase	Arl2	protein_coding	0.110368657997664	0.521372448401509	0.423910858215533	0.426449699305764	-0.240947217428327	0.312020455756695	-0.338319578353916	0.0780384085515611
FBgn0004910	FlyBase	Eip63F-1	protein_coding	-0.312866562549719	0.0113848577830829	-0.131597508966546	0.64877307600702	-0.209575922754621	0.294795515808005	0.0856166044950259	0.633858144294568
FBgn0004913	FlyBase	Gnf1	protein_coding	-0.346314977563165	0.0170685157817392	-0.102755545938762	0.724787956803195	0.14253215803782	0.70437948553483	0.0692214798254506	0.606798338449702
FBgn0004914	FlyBase	Hnf4	protein_coding	0.405375002192378	0.00259098998067822	0.138748699196165	0.795325736519897	0.23355776944104	0.249562108932381	0.26772440156198	0.198941020492127
FBgn0004915	FlyBase	TfIIB	protein_coding	0.520645700621414	0.00118734160073547	0.266277827518565	0.308752550042905	0.249872711247006	0.243377005474909	-0.062566412331865	0.699163253217079
FBgn0004919	FlyBase	gol	protein_coding	0.328262608832218	0.116084895018154	-1.23042233334182	0.00304795808042009	0.526992717186564	0.181333243540419	-0.255725635642644	0.303707434387177
FBgn0004921	FlyBase	Ggamma1	protein_coding	0.147428941521207	0.237214241679689	0.0827434614120019	0.791313667340459	-0.0104110279723905	0.966374769995598	0.127550980844865	0.549918118738555
FBgn0004924	FlyBase	Top1	protein_coding	-0.805381791165326	0.000580115247401983	-0.839287903805866	0.0687012752986572	-0.198947594461153	0.569683233408553	-0.29167739300741	0.0490763851872546
FBgn0004926	FlyBase	eIF2beta	protein_coding	1.04055739002984	2.97715749446479e-05	0.718694569198443	0.0197027484287436	0.979129717284766	0.000330376854001792	0.425568806978074	0.00496608915442532
FBgn0004956	FlyBase	upd1	protein_coding	-1.80448225026525	9.93393057373114e-07	-0.997941980311526	0.0318683406408163	-2.2817042677579	0.000129108281180076	-0.741043633221164	0.00819153691110645
FBgn0004957	FlyBase	por	protein_coding	0.206503632685068	0.254555188113944	0.245062191402218	0.323234397019514	0.655616005357037	0.0469122671851016	0.271576880920334	0.0883588587030879
FBgn0004959	FlyBase	phm	protein_coding	4.7741728310534	5.17047849044257e-06	3.01223680085484	0.00428661409365662	1.58973165489846	0.0231352833991704	-0.895443048666829	0.120234016049625
FBgn0005198	FlyBase	gig	protein_coding	0.0442260235101007	0.830337536147223	0.118379470981402	0.842164493195237	0.359353675644584	0.149047856382229	0.705953634807987	0.00172032244767709
FBgn0005278	FlyBase	Sam-S	protein_coding	0.752067643215519	0.000132364097472443	0.243182491340813	0.643399198577986	0.337720021137386	0.0820172718910877	0.220126199328914	0.283165971097584
FBgn0005322	FlyBase	nmd	protein_coding	0.863633514049314	1.13646943382572e-05	0.840429046718237	0.00569961251674573	0.780194355661262	0.0010569201085855	0.547024951722557	0.00123768897492047
FBgn0005355	FlyBase	Su(fu)	protein_coding	0.691255689398047	6.96910792815859e-05	0.431780863557661	0.0630051016717261	0.712053236895496	0.00389885878262143	0.359612431892984	0.0156625111013653
FBgn0005386	FlyBase	ash1	protein_coding	-1.66123517714853	0.000262794154268098	-1.04939870787114	0.0425786133790757	-0.921808450343877	0.0166743627550855	-0.135747310012136	0.3037976234806
FBgn0005390	FlyBase	fs(1)M3	protein_coding	-0.306615990685231	0.549748717269945	-0.0568627451711025	0.96389720247542	5.11259782050599	0.0214986826221155	0.714407828090158	0.155231798477326
FBgn0005391	FlyBase	Yp2	protein_coding	2.0100493941722	3.82563268812098e-05	4.36082969915379	0.00284279723555905	11.1239111905109	0.0164508145688646	5.40328684475503	0.00452575423357979
FBgn0005411	FlyBase	U2af50	protein_coding	0.297525901591891	0.012704355781233	0.114810790821414	0.649365503468232	0.484484552624759	0.0331794681380943	-0.0389539630308549	0.775547944491217
FBgn0005427	FlyBase	ewg	protein_coding	-1.60816772201615	2.62385831681175e-06	-1.04467783156269	0.0330364174928287	-0.830242367927702	0.00805288241019151	-0.00877622463582774	0.97065163964567
FBgn0005533	FlyBase	RpS17	protein_coding	1.76956226494352	3.01111306846911e-06	1.58223245482841	0.00546196729726392	1.6250637549653	0.000201907385390451	0.789440195125139	0.00330433770288893
FBgn0005536	FlyBase	Mbs	protein_coding	-1.07190642486748	6.97564062781156e-05	-0.679870453297473	0.0940475888974763	-0.639714930497632	0.00875961847559519	0.105363203694572	0.512036413022554
FBgn0005558	FlyBase	ey	protein_coding	-1.26874296616673	0.000712447539021146	-0.931174394786744	0.0103574101308666	-0.860522231039106	0.0324919941853713	0.16224250457347	0.659743022603693
FBgn0005561	FlyBase	sv	protein_coding	-1.43988898186235	0.00162139284003025	-1.58895191952721	0.0075426618821582	-1.08590657007324	0.0105037285203695	-0.685255963065346	0.016864541361351
FBgn0005564	FlyBase	Shal	protein_coding	-0.814100651808096	0.000639142024666255	-0.364288508697504	0.223920070397708	-0.713513452536186	0.025884094285221	0.207231959863112	0.389233827063989
FBgn0005585	FlyBase	Calr	protein_coding	1.1983190772949	8.91432815216442e-06	0.640802918743109	0.0439151284916263	0.974363026439164	0.000441806276690419	0.496815671175585	0.0119815336953862
FBgn0005586	FlyBase	Rab3	protein_coding	-1.09712376914073	0.00119180647376742	-0.657611699953795	0.0830865546450262	-0.899884701443163	0.047224884699292	-0.0456650353154939	0.883981570836154
FBgn0005593	FlyBase	RpL7	protein_coding	1.67252940327623	2.07879671107172e-06	1.46001682859379	0.0033049524145306	1.68135545909622	0.000177967695076514	0.903817915533243	0.00183181404649644
FBgn0005596	FlyBase	yem	protein_coding	-1.3233670965535	0.000154871310244276	-0.883481751359574	0.0367105396627087	0.137676695497553	0.852793638474531	-0.284808414077151	0.0496455854463767
FBgn0005612	FlyBase	Sox14	protein_coding	-0.29542330154951	0.0510675445459024	0.132935120205266	0.808171733467456	-0.190514597138393	0.323855846801652	0.628357942960779	0.000941091642293927
FBgn0005613	FlyBase	Sox15	protein_coding	0.395615721236994	0.070965050878542	0.43330648223197	0.399721585374911	1.05085883272718	0.0245489932158082	1.07257746398748	0.0019282727205998
FBgn0005614	FlyBase	trpl	protein_coding	-0.153090981386508	0.692953732631233	-0.74722102946152	0.0688323252940869	-0.162872070489352	0.749134029892482	0.214312434311593	0.521071209691744
FBgn0005616	FlyBase	msl-2	protein_coding	0.233678344241983	0.205137890812778	0.117881001313778	0.821040862220125	0.309029762725029	0.300212924592458	0.755268806119554	0.00116065441929578
FBgn0005617	FlyBase	msl-1	protein_coding	0.149455444756548	0.403425453857718	0.281980634906306	0.480439565686803	0.957743566160581	0.0339556782935117	0.677761318147822	0.00463619320292178
FBgn0005619	FlyBase	Hdc	protein_coding	0.115570613092893	0.65129349964954	-0.262816048772616	0.409717907590672	0.30388901538205	0.476322608984121	0.346652351305275	0.110012918729452
FBgn0005624	FlyBase	Psc	protein_coding	-0.612388977487761	0.0290775473478896	-0.63412759553291	0.161640793533906	0.468131787862123	0.258743326474101	0.53478785670554	0.0114708147643592
FBgn0005626	FlyBase	ple	protein_coding	1.12855627303258	4.49552585286107e-05	1.57309920275159	0.029543534370106	1.10264586954677	0.0211343568877648	1.25530511887669	0.000166537386900673
FBgn0005631	FlyBase	robo1	protein_coding	-1.57641811381091	0.000161190108248965	-0.912307500620706	0.0174457824244711	-1.24974061991651	0.000411658138302788	-0.17280920849976	0.23151623143268
FBgn0005632	FlyBase	faf	protein_coding	-1.11255752295643	0.00129360243735696	-0.849958974991241	0.10825622321029	-0.245412133471326	0.420565163994906	0.273814292689274	0.154691668755293
FBgn0005633	FlyBase	fln	protein_coding	5.44433424202179	5.51884291740503e-06	3.14366331955942	0.00513472881067479	1.54343703901902	0.0030782019589771	-1.19962146725557	0.051050984368693
FBgn0005636	FlyBase	nvy	protein_coding	-0.871636383713545	6.09711171164228e-05	-0.602186607490858	0.0598510461562766	-1.0608144104613	0.000503753490883209	-0.166191929547762	0.18960398196273
FBgn0005638	FlyBase	slbo	protein_coding	0.423713860059951	0.0446616376009332	0.0639157346430878	0.904366715411082	0.416842553474733	0.242415589006185	0.181641305525682	0.508067633024823
FBgn0005640	FlyBase	Eip63E	protein_coding	-0.722614026832008	0.000122100099919039	-0.445514406888324	0.354947765592184	-0.407202052388323	0.0738615974543529	0.0363149769304925	0.821211742537761
FBgn0005642	FlyBase	wdn	protein_coding	-0.403341405735598	0.00239778789679726	-0.0946049324596251	0.768014887510498	0.404806524598263	0.323108573578057	0.362553328643869	0.0110375257023035
FBgn0005648	FlyBase	Pabp2	protein_coding	-0.369286835023221	0.0136745836277768	-0.664083810200772	0.0352102368176209	-0.278373135468776	0.197507544945378	-0.784876076576289	0.00145605409530062
FBgn0005649	FlyBase	Rox8	protein_coding	-0.668236497358276	0.000258598263501938	-0.639518062279428	0.111409306126667	0.021239361110895	0.949812809422149	-0.22098103650437	0.107735813261088
FBgn0005655	FlyBase	PCNA	protein_coding	0.513263478292964	0.0284486688676164	0.45923066612359	0.108928742578491	2.04559351916318	0.025030346108046	0.357028201648451	0.154748982514173
FBgn0005658	FlyBase	Ets65A	protein_coding	-0.793283990673089	0.00637587972068427	-0.686973538680864	0.219914427454743	-0.516480328014839	0.279411321157272	0.21068403444821	0.476028761331312
FBgn0005659	FlyBase	Ets98B	protein_coding	-0.0608096155971473	0.644382880747998	1.1523248222881	0.0191707771635239	0.113735961133781	0.691814347830147	0.882811902660644	0.000451113627305386
FBgn0005660	FlyBase	Ets21C	protein_coding	0.602196005842579	0.0074307478040668	1.84505765401535	0.0170365578060222	0.462217704056266	0.103311143718486	1.84432936606983	2.93562308601916e-05
FBgn0005664	FlyBase	Crys	protein_coding	-0.0589995056379967	0.915257442904514	0.571182511765751	0.110384324959482	1.04139438585012	0.0292539831116481	1.54606780714919	3.55716665999086e-05
FBgn0005666	FlyBase	bt	protein_coding	-1.27677038457523	0.00371550884960683	-0.703712396725742	0.232765612577385	-0.621108399583414	0.165743384282465	0.496158942704441	0.0791397026648789
FBgn0005670	FlyBase	Cyp4d1	protein_coding	0.271740030206238	0.267777825827081	-0.0238408821660042	0.949962512142379	0.706168681687635	0.00687207617555288	0.353198020323093	0.150539164795594
FBgn0005671	FlyBase	Vha55	protein_coding	0.0510866769882368	0.700072053027789	0.171503257485145	0.685093525095152	0.150085097585328	0.463919128263804	0.401581310088156	0.03243249658679
FBgn0005672	FlyBase	spi	protein_coding	-0.667403907535253	5.17563209189058e-05	-0.321179221750871	0.289958672906146	-0.424853375154934	0.0355647281040266	0.196233628292258	0.286664590209908
FBgn0005674	FlyBase	GluProRS	protein_coding	1.3370947539859	1.05469301384853e-06	0.978625150906821	0.0606694659363903	1.40125829350602	0.000616370544930341	1.09117992370192	0.00358324254711669
FBgn0005677	FlyBase	dac	protein_coding	-0.972056931240354	9.48893691515337e-05	-0.60589945392368	0.0531035769703485	-0.858179134123738	0.0146430532808259	-0.149351929235	0.348483272336731
FBgn0005683	FlyBase	pie	protein_coding	-0.328083951386591	0.0786336476614264	-0.250673753385126	0.568276557444113	0.226664127737494	0.684832180430866	-0.0622016104088844	0.714910794552924
FBgn0005694	FlyBase	Aef1	protein_coding	-0.00218289523699104	0.987829557717279	-0.162858884380508	0.729061563526907	0.414800815441107	0.110252953056541	0.265273849290473	0.0715333275622978
FBgn0005695	FlyBase	gcl	protein_coding	0.272969021428796	0.0957138186780737	0.456345153532105	0.159842413369557	1.30795660454219	0.0118844902592032	0.515992910729151	0.00273115547814253
FBgn0005696	FlyBase	DNApol-alpha73	protein_coding	1.05321718824056	0.000460563967581123	0.773732933010874	0.0786274892237579	2.92797201687818	0.00488155665842085	0.747124182494463	0.00270428677816776
FBgn0005771	FlyBase	noc	protein_coding	-0.237850329027975	0.119290005981056	-0.605527945532628	0.210096522229234	-0.233830838575083	0.276959766230814	-0.0970327932437858	0.492482732011823
FBgn0005775	FlyBase	Con	protein_coding	-1.09656491248622	0.00235390020209625	-0.605244414955462	0.0455958824589162	-0.742187552321196	0.143332312670806	0.0924328407278451	0.771156631437199
FBgn0005777	FlyBase	PpD3	protein_coding	-0.35594493174962	0.00938755782226992	-0.256884688306983	0.374216258854769	0.00508018910008734	0.987137033873486	0.0556796950053954	0.669933131308297
FBgn0005778	FlyBase	PpD5	protein_coding	-0.57967849145532	0.00122978342061364	0.340423665487955	0.363795377389365	-1.06923168741217	0.00976510257386374	0.00365384358103083	0.988106551237168
FBgn0005779	FlyBase	PpD6	protein_coding	-1.47944794756666	9.805156109474e-06	-0.770189089897694	0.055995756873209	-1.9860500466935	0.000557235712054457	-0.857935800255984	0.00390543532988114
FBgn0008635	FlyBase	betaCOP	protein_coding	1.13132450013018	2.11418832657624e-06	0.840763379223882	0.0657916580161235	1.09597943128253	0.000592141141406405	0.971604441071847	0.000335500428173142
FBgn0008636	FlyBase	hbn	protein_coding	-0.86699893008926	0.0188733028883103	-0.478558086312875	0.232157942388258	-0.357021880413501	0.505235932545246	0.311906889348037	0.352287949994546
FBgn0008646	FlyBase	E5	protein_coding	-0.179410786950528	0.585834211993337	-1.04607878296557	0.0574954596622312	-0.160914357516213	0.605239203194685	-0.139969591014823	0.599878857875932
FBgn0008651	FlyBase	lbl	protein_coding	0.488240495105378	0.0383775950576741	0.00496055134111984	0.992419315230626	-0.116582903477338	0.789817576553429	0.121705030905183	0.634313338271801
FBgn0010014	FlyBase	CanB	protein_coding	-0.365101107449136	0.0595060231441889	-0.340185737451672	0.415487762815922	-0.0218859276822285	0.958612664951695	0.0617717320690786	0.800893250809981
FBgn0010015	FlyBase	CanA1	protein_coding	-0.795238804092833	0.000101034856936517	-1.29054666358889	0.0020561845926295	-0.430332048549921	0.137960635002531	-0.772659958594935	0.00171845941334735
FBgn0010019	FlyBase	Cyp4g1	protein_coding	1.55477908571388	4.30198360651251e-06	1.38878115892473	0.042814417095535	1.14222354781303	0.00138344251924807	1.29696091164671	0.0054348992039485
FBgn0010038	FlyBase	GstD2	protein_coding	2.77532556792878	0.00097368530276202	2.24719103013954	0.00214714930280416	1.01569526182075	0.121670673651163	1.50487807326035	0.00768101223390338
FBgn0010039	FlyBase	GstD3	protein_coding	1.18414038930082	0.00024211300188129	1.10672813190156	0.00830222433539429	0.429963652295647	0.0477504059842605	-0.111307031113276	0.511757827585135
FBgn0010040	FlyBase	GstD4	protein_coding	2.32750316331297	0.00170311373998327	2.88534606233122	0.000546142465696801	2.09608696943842	0.00224543881028813	2.01066020230753	0.00252298567377523
FBgn0010041	FlyBase	GstD5	protein_coding	1.64950798735233	0.00588091801976567	0.741535768738616	0.0306001827149663	0.0740308998050758	0.769832401849086	-0.0966277088182983	0.664252243908794
FBgn0010042	FlyBase	GstD6	protein_coding	-0.834445887208573	0.313897029445923	0.590104255775512	0.421943646168238	-0.20048832309689	0.773349094408401	0.07263400991896	0.909971890729304
FBgn0010043	FlyBase	GstD7	protein_coding	0.422055219078966	0.328812046021419	0.680362054516365	0.261202810448822	0.309693574312716	0.334961195561198	0.0687995743412358	0.815622777604058
FBgn0010044	FlyBase	GstD8	protein_coding	-0.596876625764492	0.0448033190222343	1.5609733976977	0.0161887903316832	0.411543689098019	0.245432557857114	1.46531945989822	0.000391107482476326
FBgn0010051	FlyBase	Itpr	protein_coding	-0.842399238402511	0.0183732297190891	-0.773002957770636	0.229579040706219	-0.302196855089532	0.263340397573179	0.309016536358696	0.0698050855084655
FBgn0010052	FlyBase	Jhe	protein_coding	0.999154289429315	9.3419232701048e-05	0.171941958363551	0.653598712401316	0.87066949396107	0.0564111947097377	-0.298298446173154	0.255356985502511
FBgn0010053	FlyBase	Jheh1	protein_coding	0.90862779633917	6.77530160240297e-05	-0.00877030489737143	0.980082596301883	0.69783481422187	0.0180731532563643	-0.273286344852355	0.273764310050606
FBgn0010078	FlyBase	RpL23	protein_coding	2.02619026451188	2.65453545841667e-06	1.57930517372786	0.00400405577559095	1.75800128891389	0.000109028587693781	0.643113284832061	0.00667952752923046
FBgn0010097	FlyBase	gammaTub37C	protein_coding	0.58902384871973	0.531215797356376	-0.0182219021258988	0.991157021929903	6.43214746060859	0.0272372720618566	0.490270148804541	0.372892796217138
FBgn0010100	FlyBase	mAcon1	protein_coding	2.67526787880322	3.20058842905212e-07	1.8144664975038	0.0137666698073686	1.82850049740896	0.00193394753478366	0.804009161007485	0.044078742953211
FBgn0010105	FlyBase	comm	protein_coding	0.251599423947608	0.0986010849851349	-0.00325225866034858	0.992828282200374	0.264876253800008	0.351800844031664	0.382834130055363	0.0301293222660099
FBgn0010109	FlyBase	dpn	protein_coding	-0.834084924043049	0.443068839910734	-0.156781291389335	0.90765751980843	1.50615503722349	0.076221610189238	1.0036655528542	0.256935742230986
FBgn0010113	FlyBase	hdc	protein_coding	-1.35411424059943	2.15420623024045e-05	-0.641837819396123	0.0521836985136347	-0.429075633790198	0.208813509208555	0.356553068266108	0.0332101512967123
FBgn0010114	FlyBase	hig	protein_coding	-1.19911610050348	0.000366377560622045	-0.589172387893392	0.1723563916071	-0.561915019348957	0.22178227866445	0.358651895478598	0.238951868336059
FBgn0010173	FlyBase	RpA-70	protein_coding	0.515363791063456	0.00138340214583234	0.287842073400591	0.378812879744437	0.890993144020458	0.00284624004553037	0.318940904519784	0.020607365585172
FBgn0010194	FlyBase	Wnt5	protein_coding	-0.792254050621789	0.00309779866392494	-0.690065881536761	0.15721493540209	-0.262444259604361	0.496619452667342	0.0595010942345031	0.715394392565838
FBgn0010197	FlyBase	Gyc32E	protein_coding	-2.02422246217037	0.0014774068298904	-1.78078162695591	0.00230717367204825	-1.33620793840805	0.0102594694456406	-0.471760020944767	0.196112749608065
FBgn0010198	FlyBase	RpS15Aa	protein_coding	1.6474723606402	4.95833625478741e-06	1.26369335175663	0.00574162178039969	1.56706150924095	0.000132478183959234	0.646689803216194	0.00510550087801116
FBgn0010213	FlyBase	Sod2	protein_coding	1.8023035210679	6.60519076674156e-07	1.20483822006218	0.00170206767878899	1.1733238292537	0.00230827392968466	0.149467153153287	0.446984857011385
FBgn0010215	FlyBase	alpha-Cat	protein_coding	-0.275833226217321	0.0440420753676874	-0.36353953988915	0.470969024021656	0.169084449413295	0.430282787304871	0.0458754419771158	0.76892267465108
FBgn0010217	FlyBase	ATPsynbeta	protein_coding	3.02970235177986	1.31304495827855e-06	1.82203656053212	0.00892491531788258	1.95754970230601	0.00122391579894426	0.292085949136734	0.460949657585245
FBgn0010220	FlyBase	Dbp45A	protein_coding	0.500132063677054	0.00151582643929148	0.469259960120521	0.0709185903692307	0.564177339075277	0.0150960958780546	0.555791776519362	0.00391084975250025
FBgn0010222	FlyBase	Nmdmc	protein_coding	3.65038193551283	4.50321754122109e-06	1.87204499804233	0.00207299161105587	1.11313684913914	0.00128952653928781	0.641496327969112	0.00209158543815113
FBgn0010223	FlyBase	Galphaf	protein_coding	-0.756624329395852	0.000224675030196036	-0.222106152477993	0.351874474741566	-0.405720949058409	0.246906513575736	0.169575388906891	0.360393808110876
FBgn0010225	FlyBase	Gel	protein_coding	2.09484650425267	3.06085489436507e-07	1.46096982754646	0.0121403992623212	1.41033043186992	0.00410554344708083	1.04049620383264	0.00654705216991292
FBgn0010226	FlyBase	GstS1	protein_coding	1.35779903139647	1.25106613243411e-05	0.639465765849143	0.0422621548786506	0.987429870534594	0.00484286096454396	0.0628415130389647	0.820880753600361
FBgn0010228	FlyBase	HmgZ	protein_coding	-0.0455379424010675	0.723178278607343	-0.619932933913655	0.0680537498510378	-0.293893796068797	0.0980736905767064	-0.923369710775729	0.000476371644498238
FBgn0010235	FlyBase	Klc	protein_coding	0.00327852730084261	0.977391654784749	-0.0788883544891618	0.845066211704517	0.128831442158219	0.452840881058497	0.0196628536555984	0.903576395592162
FBgn0010238	FlyBase	Lac	protein_coding	0.77957196003971	1.46438438386314e-05	0.302713490244738	0.527548033347965	0.720216082849201	0.00518926477779827	0.157267545251334	0.344067086190254
FBgn0010240	FlyBase	Lcch3	protein_coding	-0.604625624952538	0.0452072213905582	0.0110535978151631	0.976471406997794	-0.418592831585118	0.296667391957241	0.108768436646904	0.700683960231062
FBgn0010241	FlyBase	Mdr50	protein_coding	-1.53024922170965	0.00026705430193257	-0.85365153947757	0.148146800010795	-0.666342656011581	0.0651243661234471	0.080707161063838	0.740820943713013
FBgn0010246	FlyBase	Myo61F	protein_coding	-1.29671823127202	0.00029295359579562	-0.303535024209278	0.544978307708638	-0.50325307355161	0.131123151802435	0.707101464194512	0.00159661765397484
FBgn0010247	FlyBase	Parp	protein_coding	-0.256968248044139	0.059189656635437	-0.32360629119766	0.308533420365211	0.177112013460103	0.647902396028742	-0.175032396482814	0.182347512922856
FBgn0010258	FlyBase	Rbp4	protein_coding	-0.307990883569411	0.162708809975449	-0.121714287663044	0.73804732043454	-1.02263976360993	0.00343411111529455	-0.238525698323277	0.121418232042683
FBgn0010263	FlyBase	Rbp9	protein_coding	0.517865735084894	0.00808838408537884	-0.0195456041051173	0.969736154593628	0.2789571446206	0.390519820023396	0.199316272509071	0.369228187034357
FBgn0010265	FlyBase	RpS13	protein_coding	1.30600155576299	8.32130287647448e-06	1.33228837643467	0.00897678389180997	1.27826916551836	0.000331791408514061	0.731458341876416	0.00176264097738221
FBgn0010269	FlyBase	Dsor1	protein_coding	0.0362597549830645	0.749409989333878	0.0358558152275059	0.897480975357916	0.544766085185294	0.0850071240012129	0.252712926302521	0.0761548424883917
FBgn0010278	FlyBase	Ssrp	protein_coding	0.449854031933703	0.00391993830551824	0.462302025705863	0.154463520197328	0.767962044593017	0.0478562740526266	0.497486405225604	0.00160376141292914
FBgn0010280	FlyBase	Taf4	protein_coding	-1.45701813959755	7.05570164326428e-06	-1.07026001938156	0.0240849059943092	-0.694810179971879	0.0430194286595367	-0.256892772320144	0.0908591898034167
FBgn0010282	FlyBase	TfIIFalpha	protein_coding	0.109147669729595	0.285063340495255	0.0924459133780187	0.706790709756585	0.228380295113124	0.345797912182654	0.0894815274580132	0.468943136415078
FBgn0010287	FlyBase	Trf	protein_coding	-0.0173192335831715	0.908927571080639	0.102909349165156	0.705838555841732	-0.313199927618004	0.284981060762355	-0.218424075302751	0.312799195910659
FBgn0010288	FlyBase	Uch	protein_coding	-0.218506043808407	0.0980957220964013	0.0343042422568318	0.937050506596123	-0.328668751972018	0.174280408451684	-0.387473011954474	0.021116610407371
FBgn0010292	FlyBase	bys	protein_coding	0.939822793169635	6.63933039079184e-05	0.597484676173723	0.0189177558830793	0.818971638014015	0.00213979493990809	0.195150758783548	0.145847724977777
FBgn0010300	FlyBase	brat	protein_coding	-1.15860738029981	0.000232900422815472	-0.831211797127739	0.102390224981846	0.987599097659441	0.135177334628336	0.344265040750553	0.0752178623161285
FBgn0010303	FlyBase	hep	protein_coding	-0.375524089720147	0.030774835458589	0.125931906168938	0.805827401348599	0.129866174800738	0.66300997320294	0.898692328090509	0.000570266851795766
FBgn0010309	FlyBase	pigeon	protein_coding	-0.897769943764751	3.04084810658008e-05	-0.503345995885514	0.114092956177969	-0.633503562887458	0.0183888544693088	-0.0709151856186818	0.660759247599159
FBgn0010313	FlyBase	corto	protein_coding	-0.663267345511066	0.00351366551157176	-0.696232270189776	0.133205020825072	-0.295027522530722	0.239529532624487	0.0204893204608651	0.911586930947395
FBgn0010314	FlyBase	Cks30A	protein_coding	-0.743787142122492	0.00158740117493443	0.0155015102621801	0.971278274160308	0.408250620022753	0.592233542913348	-0.239864926259951	0.318839350669789
FBgn0010315	FlyBase	CycD	protein_coding	0.175999376967125	0.156663894362033	-0.284508823893459	0.491196309875781	1.22293489636602	0.0193912314058195	0.00357638509651138	0.98417086295947
FBgn0010316	FlyBase	dap	protein_coding	-0.255917051169329	0.109998060983486	0.179094967822937	0.48154537489963	0.2924734631839	0.37458431121698	0.29507697163011	0.0374005135583925
FBgn0010317	FlyBase	CycJ	protein_coding	-0.787050176318255	0.00504527557931025	-0.584337192517609	0.174823191773581	0.892663163381111	0.214745026177047	-0.159158634612755	0.462367891535099
FBgn0010323	FlyBase	Gsc	protein_coding	-0.64487900596464	0.0334898213212822	0.0976645631475197	0.896836396371324	-1.03662238399324	0.0399857877698338	-0.261392155045091	0.507009929542739
FBgn0010328	FlyBase	woc	protein_coding	-0.10215690911989	0.519692201094522	-0.120451409759585	0.793502658526258	0.717012917662328	0.0571939265292509	0.475776256580788	0.0106836903649236
FBgn0010329	FlyBase	Tbh	protein_coding	-0.552033415037424	0.055611214841371	-0.206860487447285	0.752621526954847	-0.158157669381084	0.666504432458527	0.681082523652334	0.00646831271312356
FBgn0010333	FlyBase	Rac1	protein_coding	0.306013399573004	0.0153731266237407	0.00328476793750548	0.992783304884102	0.196112846908778	0.264777653813391	0.0417209600437376	0.748975818642676
FBgn0010339	FlyBase	128up	protein_coding	0.98595385276069	6.31678303243778e-06	0.938840559440731	0.00498120869386278	0.890962913321868	0.000984332072253856	0.511661316867602	0.0035742451904105
FBgn0010340	FlyBase	140up	protein_coding	0.727901457289526	0.000890965425931534	0.391298818348201	0.109773612144761	0.597273348148877	0.00990320840620745	0.122349464863926	0.419231782317709
FBgn0010341	FlyBase	Cdc42	protein_coding	-0.117507239986115	0.355202445094774	-0.103263999799024	0.844206661767525	0.128364464620537	0.536374934881581	0.296800842446191	0.0420811829853086
FBgn0010342	FlyBase	Map60	protein_coding	0.011744049228069	0.939061988853245	-0.167671405647433	0.556499530142882	1.73861990615673	0.0233460105570583	0.0497046716197201	0.733993134617327
FBgn0010348	FlyBase	Arf79F	protein_coding	0.318607430742802	0.0173667573274198	0.0201149978990856	0.967905867745324	0.346444913365851	0.0592611166031734	0.104788320202568	0.524092606517296
FBgn0010350	FlyBase	Cds	protein_coding	-0.17213453410429	0.265153761566959	0.0686188187726724	0.850954665086505	-0.189728652235653	0.525698032233988	0.29079248971142	0.0858023090525538
FBgn0010352	FlyBase	Nc73EF	protein_coding	1.18166298147191	7.86242970351723e-06	0.603106222115654	0.259427643883854	0.598671353134265	0.111058589897597	0.368412524421517	0.198243893919152
FBgn0010355	FlyBase	Taf1	protein_coding	-0.590083445633977	0.00589176477162574	-0.40624270418292	0.376836308213102	0.0928673847277462	0.7590813070035	0.383995705727738	0.010704782374081
FBgn0010356	FlyBase	Taf5	protein_coding	0.472215807329233	0.0021094782138036	0.151619155925873	0.704855265052277	0.993641042783713	0.00401776006265889	0.33708636302672	0.0237651404656328
FBgn0010357	FlyBase	betaTry	protein_coding	0.186056320632252	0.357950920911234	0.980062275878697	0.0430846839241467	0.424537917076784	0.0538156342497701	0.675386686111849	0.011777395382026
FBgn0010379	FlyBase	Akt1	protein_coding	-0.296658163527373	0.0686957189844517	0.0374408657323966	0.938395604997085	-0.0228673839516571	0.92171672824517	0.584422311721269	0.00132491936513894
FBgn0010380	FlyBase	AP-1-2beta	protein_coding	0.667384313268635	0.000113348773999995	0.468485630654786	0.301473878727696	0.851839618529089	0.00182390588667597	0.64849737392657	0.00352702148761286
FBgn0010382	FlyBase	CycE	protein_coding	-1.65209082411029	9.8935161599121e-06	-0.935569937578997	0.011239603832241	1.218913184149	0.333951507636509	-0.484248615217879	0.0204586251940878
FBgn0010383	FlyBase	Cyp18a1	protein_coding	1.15503358689466	1.26632012962428e-05	-0.510965426364154	0.311867894212493	1.22146026531801	0.00135767762271059	-0.450303282778041	0.178818053119058
FBgn0010385	FlyBase	Def	protein_coding	7.20633872593963	2.43092929891589e-06	10.3490315295451	4.52644744646705e-06	9.08897748505119	1.46940008376932e-06	12.0308444195756	1.41057988926415e-09
FBgn0010387	FlyBase	Acbp2	protein_coding	1.05125593011884	0.000361477593099578	0.498408149676614	0.255169039988441	0.556166706862123	0.0233058882429205	-0.326325707907183	0.0884552582964606
FBgn0010388	FlyBase	Dro	protein_coding	10.495637022412	3.31403475153209e-07	12.0029726375032	3.94262320460765e-06	11.6148403970435	8.8374687542854e-07	12.6418382875142	8.17581573570757e-09
FBgn0010389	FlyBase	htl	protein_coding	0.369694195002643	0.0135340504931138	0.485467163513885	0.303590605184644	0.377743889953948	0.199915960654879	0.822731639186044	0.00186888389002796
FBgn0010391	FlyBase	SrpRalpha	protein_coding	2.2446126772142	6.03307739107064e-08	1.66732735530533	0.00100633849187284	1.9837207118094	9.13681862623708e-05	1.39122256105217	4.20023450445471e-05
FBgn0010395	FlyBase	Itgbn	protein_coding	-0.852846085734392	0.000989663604117479	-0.502792589484114	0.307267028536163	-0.544846300464515	0.0194086635969099	0.734973656309471	0.000307305029178016
FBgn0010397	FlyBase	LamC	protein_coding	0.156659155180853	0.242718406224066	0.0437456230026425	0.916859236313186	0.205757317716262	0.267208542365107	0.519711284438512	0.00427138526523543
FBgn0010398	FlyBase	Lrr47	protein_coding	0.0159973252473082	0.931286100574108	0.0600014511799682	0.849288836861038	0.369551670687726	0.331942903206829	-0.0362075953099478	0.842733080777962
FBgn0010399	FlyBase	Nmdar1	protein_coding	-1.61449051229515	3.34572484840434e-05	-0.850845190687216	0.139482019522478	-0.929614498068398	0.0364438818225813	0.00886662037515995	0.976179957906083
FBgn0010401	FlyBase	Os-C	protein_coding	0.855632513382808	0.0278686877190703	0.870386360182227	0.112871576536432	0.484820722678292	0.156989937496993	0.0053344144732723	0.973274789369577
FBgn0010403	FlyBase	Obp83b	protein_coding	0.954871262244153	0.00392954165137886	0.70759198978484	0.26373323387704	0.0851421247726322	0.783952017375997	-0.402777700509151	0.0212484186615505
FBgn0010406	FlyBase	RNaseX25	protein_coding	0.301551313295393	0.0164747797535856	0.25622094760901	0.442777649884601	0.584438564419993	0.0059995041711994	0.416012158754961	0.00850175457888159
FBgn0010407	FlyBase	Ror	protein_coding	-0.734959071861681	0.00956169796841864	-0.597822732475088	0.260393303792816	-0.454048225949886	0.239290304818116	-0.200162752935296	0.540331670813703
FBgn0010408	FlyBase	RpS9	protein_coding	1.70236285267983	3.09588812918287e-06	1.41170775457734	0.0061756062562219	1.70113223463249	0.000140817276860726	0.743944827796103	0.00328493418717359
FBgn0010409	FlyBase	RpL18A	protein_coding	1.63301787799406	3.08387653754918e-06	1.54713086537586	0.00336631198735331	1.62104438573118	0.000213785616824355	0.9770176392611	0.00095797317015622
FBgn0010411	FlyBase	RpS18	protein_coding	1.90209103656278	1.38592932433187e-06	1.55067379758872	0.0025822006824168	1.7118126831705	0.000131001557740828	0.82559458965719	0.00317026465131135
FBgn0010412	FlyBase	RpS19a	protein_coding	1.65103050501665	3.60670416597576e-06	1.44409902410224	0.00391636696922545	1.65367562358635	0.000149320601614422	0.925202161849094	0.00116171049993128
FBgn0010414	FlyBase	SerT	protein_coding	-0.114235447588216	0.556069646874735	-0.30107681772973	0.511381357333499	0.2190258539977	0.582133508821594	0.531070130715648	0.0215539273069245
FBgn0010415	FlyBase	Sdc	protein_coding	0.138103586300321	0.369777134362654	0.513335474128293	0.207292195020994	0.325827018677826	0.164578608180012	0.99327464537376	0.000476371644498238
FBgn0010416	FlyBase	TH1	protein_coding	0.208716077207878	0.0667326718802097	-0.138195092741721	0.747111023472278	0.351916611207893	0.191886084956065	-0.0165166020382929	0.91291006197445
FBgn0010417	FlyBase	Taf6	protein_coding	0.381764561751853	0.00705075076616971	0.406735679285128	0.107910853553757	0.398637887840248	0.0504495391789471	0.385554140544598	0.0106585975790534
FBgn0010421	FlyBase	TfIIFbeta	protein_coding	-0.039765990131919	0.720888344674272	-0.0699378585990658	0.783579773741054	0.210198367261467	0.539998188850122	-0.178926621553061	0.228499468301069
FBgn0010422	FlyBase	TfIIS	protein_coding	0.0036837504215432	0.979384900339708	0.00401792767885247	0.989774697679343	0.024924926038639	0.926078159648448	-0.0858712176984418	0.540720438004772
FBgn0010423	FlyBase	TpnC47D	protein_coding	1.16656735026994	0.00097368530276202	0.98197744301666	0.0325026858192511	0.911946589003199	0.051270561335086	-0.171929479888449	0.603104365597596
FBgn0010424	FlyBase	TpnC73F	protein_coding	0.578532122667055	0.00189950835132013	0.652741009811001	0.0758955730438099	0.647617163299991	0.05974771688168	0.396130540285945	0.0861686394609454
FBgn0010425	FlyBase	epsilonTry	protein_coding	1.36198474920915	0.00130877740891403	2.39743363152386	0.00246121120987899	0.547716248164042	0.0221382354814449	0.563121309754783	0.0583479516984556
FBgn0010431	FlyBase	mtrm	protein_coding	-1.89649488772806	0.000235132292619364	-0.321894604224196	0.541428605099745	4.3866316790012	0.0721390922067253	0.0558334121057328	0.926822707975834
FBgn0010434	FlyBase	cora	protein_coding	-0.426976482287375	0.0370128611694464	-0.60069567884037	0.327704314838134	0.0738805058539082	0.804421186168961	0.190935483282732	0.409167878595808
FBgn0010435	FlyBase	emp	protein_coding	0.464280167323589	0.0025963266766408	-0.0148080601293712	0.970911020948281	0.24101610468639	0.331190334761724	-0.195185885405028	0.255552082663798
FBgn0010438	FlyBase	mtSSB	protein_coding	0.987387568340837	8.18302161246688e-05	0.513337917441868	0.139303802131691	1.79384924970867	0.0011476448755603	0.226357200065089	0.16491054512432
FBgn0010441	FlyBase	pll	protein_coding	0.529724194239249	0.00252206915172277	0.1941808093917	0.604888950100277	0.900588226253525	0.00314929767904117	0.475450841864889	0.00687760382664155
FBgn0010452	FlyBase	trn	protein_coding	-0.659932040825082	0.0196422774578259	-0.608480685580935	0.136906470397018	-0.266161928473568	0.358939124851283	0.162767917399755	0.384180156299546
FBgn0010453	FlyBase	Wnt4	protein_coding	-2.09663129358044	2.11418832657624e-06	-1.41270032016169	0.00144138490944094	-1.63213040417652	0.00129673919743084	-0.700467375097443	0.0138846377257339
FBgn0010470	FlyBase	Fkbp14	protein_coding	1.43674625943687	2.50824767938872e-06	0.75412388680224	0.0274137834263012	1.19591944619598	0.000531434887481414	0.412249452815877	0.0382440053510676
FBgn0010473	FlyBase	tutl	protein_coding	-2.15990877229466	0.00164540891828754	-1.41714432413564	0.0468558835925045	-1.29612441500693	0.0287910807420916	-0.152547420719281	0.604293467977666
FBgn0010482	FlyBase	l(2)01289	protein_coding	-0.343611850013238	0.0905490002938884	-0.669399566509708	0.182678740537416	0.0615630460562542	0.870312366434269	-0.104475388992414	0.656147251751813
FBgn0010488	FlyBase	NAT1	protein_coding	-0.611755441157863	0.00713288685343906	-0.430113193246214	0.469646273219803	-0.180535416987602	0.511364214697908	0.111754734041477	0.4619765099939
FBgn0010497	FlyBase	dmGlut	protein_coding	-0.372099938075304	0.272034406193354	-0.236209559166822	0.667385091178088	-0.0442056744231714	0.926220242938429	-0.0846815940340513	0.741124075835262
FBgn0010501	FlyBase	Dcp-1	protein_coding	-0.807636341696605	0.0012001745975263	-0.339312312382943	0.316492554807661	0.580089743350935	0.306187368851528	0.029843390736122	0.876159381104155
FBgn0010504	FlyBase	kermit	protein_coding	-0.81421492632382	2.86364859058747e-05	-0.397342280534401	0.18776854314527	-1.03231509583349	0.00174199489597251	-0.448948030093276	0.0166706325524419
FBgn0010516	FlyBase	wal	protein_coding	2.21653745646193	5.53878949042275e-07	1.64283737912936	0.000470044276883641	1.71471504098773	0.000376786170135705	0.798215433854832	0.00493928487942304
FBgn0010520	FlyBase	Bka	protein_coding	1.27089124940376	1.82249842933405e-05	0.847143288500842	0.0226345829845903	1.24583537796491	0.000521991694399649	0.369044726812103	0.0156625111013653
FBgn0010531	FlyBase	Ccs	protein_coding	0.933875818885235	9.80110692244807e-05	0.506266700675838	0.0565278817936904	0.585002461125898	0.0109350933824768	-0.00780185196251215	0.962783229375004
FBgn0010548	FlyBase	Aldh-III	protein_coding	0.759224543898598	8.94348921033634e-05	-0.0671517659261251	0.864573105820666	0.424080206012233	0.0932010473501276	-0.359568503329953	0.118196835483575
FBgn0010549	FlyBase	l(2)03659	protein_coding	-0.570776067355789	0.0458187766104043	-0.181443678530199	0.650093680718108	-1.29820008202979	0.00286478461172221	0.024937558316421	0.937651172088888
FBgn0010551	FlyBase	Phb2	protein_coding	0.336125980076507	0.00945245944929102	0.144893087715808	0.586046052444738	0.254368705533566	0.202987502378088	-0.0906788716515287	0.566386922306494
FBgn0010583	FlyBase	dock	protein_coding	-0.732453587379256	0.000249033403751696	-0.224168748679995	0.35086722751609	-0.447748325153758	0.0303236369138625	0.137898728463277	0.300568622839133
FBgn0010590	FlyBase	Prosbeta1	protein_coding	1.05772670528866	1.26462811355563e-05	0.770670241580073	0.0159238421924098	0.738819373985453	0.00219127016330738	0.0925912813766908	0.563794507522108
FBgn0010591	FlyBase	Sply	protein_coding	0.788173928594709	6.79167307667655e-05	0.64073344320685	0.120832859157877	0.764388452356969	0.00168754145469808	0.655442121972253	0.00358575617769492
FBgn0010602	FlyBase	lwr	protein_coding	0.643206799069443	0.0001071038792184	0.475867876529855	0.0729566795562211	0.667383054670214	0.002341079450966	0.257439429770514	0.0699475674499629
FBgn0010607	FlyBase	l(2)05714	protein_coding	0.283211008213857	0.0796044657787282	0.249399638995602	0.448378923695696	0.561865383788563	0.162340934692456	-0.00629401832614684	0.972875115061139
FBgn0010611	FlyBase	Hmgs	protein_coding	0.33142445012745	0.0317941512990705	0.561626422143879	0.144826724095344	0.317347768763311	0.0609884366723306	0.393564757501269	0.0110530323260756
FBgn0010612	FlyBase	ATPsynG	protein_coding	2.57303766738773	4.90047228450466e-07	1.76625583045785	0.00048622389408819	1.50873268076138	0.00097685457620427	-0.0172324926360001	0.953236819910297
FBgn0010620	FlyBase	CG10939	protein_coding	0.128401585111007	0.254250168801412	0.106908815212872	0.774985698587693	0.158969391715757	0.344248761970086	0.0225837836187537	0.896280658154014
FBgn0010621	FlyBase	CCT5	protein_coding	1.46673558363442	6.11224001346939e-07	0.921372990858776	0.0205266928056686	1.63542376952211	0.000305217712985752	0.905016474312041	0.000196504995320874
FBgn0010622	FlyBase	DCTN3-p24	protein_coding	0.953174085161087	4.38984716613741e-05	0.49072733542476	0.055995756873209	0.771147614320186	0.00240469340044055	0.132045711174967	0.389594545486019
FBgn0010638	FlyBase	Sec61beta	protein_coding	1.77246491374369	7.14219975335549e-07	1.213545655921	0.00277768145364795	1.44770496316282	0.000192096171429554	0.613725869179063	0.00335742480350218
FBgn0010651	FlyBase	MFS14	protein_coding	-0.221549419482412	0.211904150826202	-0.827125551362788	0.0573383664721559	-0.377238139059497	0.163548657551669	-1.05948298633214	0.00140670988084684
FBgn0010660	FlyBase	Nup214	protein_coding	-0.723236126727015	0.00457785674848184	-0.384638505820534	0.397965913959793	-0.106108370248482	0.781597851535897	0.284848895767816	0.0345338625327327
FBgn0010741	FlyBase	Pfdn2	protein_coding	1.63490550795915	7.61544712309851e-07	1.31374741665681	0.00218383622837234	1.44339078592292	9.95350394732405e-05	0.742792677284075	0.000793598786467603
FBgn0010747	FlyBase	Srp54k	protein_coding	0.625634549742637	6.08349886773682e-05	0.409224620195738	0.153616471149762	0.524385862533917	0.0139913494905329	0.388707846086258	0.0135626969085746
FBgn0010750	FlyBase	atms	protein_coding	0.28677329578965	0.0225863627171135	0.0966190032309669	0.782487561247501	0.51821208277717	0.0308889976161316	0.278329846583636	0.0319896086900379
FBgn0010762	FlyBase	simj	protein_coding	-1.25998493869952	2.15138920370591e-05	-1.05979117364774	0.0253767805948879	-0.884153047879144	0.0146534565753601	-0.46215521322006	0.010174742885127
FBgn0010768	FlyBase	sqz	protein_coding	-0.185780045953145	0.445732793516466	0.113604116396222	0.854343103527486	-0.280425002850803	0.411010462009818	0.125622137286658	0.596386773640568
FBgn0010770	FlyBase	ppan	protein_coding	0.489571419244872	0.0258792405692326	0.351623204659954	0.170509996717791	0.850990907781055	0.0187616792675223	0.144823098061788	0.368256043494733
FBgn0010772	FlyBase	Xe7	protein_coding	-1.92789417319827	3.28043318411155e-07	-1.35016501027353	0.00124870368181394	-1.24453987918282	0.000456702923370461	-0.302961168367025	0.179450671937352
FBgn0010774	FlyBase	Ref1	protein_coding	-0.0822148679136719	0.560282250463052	-0.223463660015821	0.356106003228589	0.357464789950175	0.2540826353909	-0.216464516221322	0.103801228511565
FBgn0010786	FlyBase	l(3)02640	protein_coding	1.1266264512409	2.15858602225596e-06	0.536859012088444	0.0844016504241774	0.776077036753802	0.00184982982606949	0.28371955344674	0.161384245403831
FBgn0010803	FlyBase	TrpRS	protein_coding	0.996135990796691	5.23119525465393e-05	0.819993142438213	0.00626979026220187	0.869617559392922	0.00191179611943405	0.518059717118155	0.00629670539617139
FBgn0010808	FlyBase	Chchd3	protein_coding	2.40061388114468	1.60801572583058e-07	1.80814379911368	0.000321186843826572	1.52919419604947	0.000822813954765392	0.484913128643221	0.0466545316599514
FBgn0010812	FlyBase	unc-45	protein_coding	0.897984632870891	1.07110036656526e-05	0.61974327479175	0.0875830149778943	0.795530624217026	0.00295667477805566	0.692076747500127	0.00280137990745402
FBgn0010825	FlyBase	Gug	protein_coding	-1.80328343578659	0.000383201792318672	-1.33009213284554	0.0662864080026371	-0.769515961540374	0.0538343647537971	-0.0688317861285898	0.676389979195629
FBgn0010830	FlyBase	l(3)04053	protein_coding	0.238461791489724	0.046414557088195	0.178854946657776	0.50202766136052	0.595674885381158	0.026163672791434	0.490024049860525	0.00203297075761576
FBgn0010877	FlyBase	l(3)05822	protein_coding	0.225304247425817	0.151160933043418	0.271250604777951	0.501172727302948	0.467318608969083	0.040406283796734	0.462478000577153	0.00451126789826869
FBgn0010894	FlyBase	sinu	protein_coding	0.466338035452361	0.000871765233417877	0.0130769656021568	0.976912490384307	0.657491650344608	0.0103895914145511	0.216393861633747	0.099349196355868
FBgn0010905	FlyBase	Spn	protein_coding	-1.21749144254653	0.000743109197275039	-0.761471801904783	0.14860505850406	-0.271111121585043	0.365784092090812	0.222483958250234	0.166453661047137
FBgn0010909	FlyBase	msn	protein_coding	-0.83604438008865	0.00392012887116335	-0.517003957955347	0.310391193476677	-0.380957560412409	0.16313310818048	0.190606049609849	0.33190797054906
FBgn0010926	FlyBase	l(3)07882	protein_coding	0.762609367145092	3.6198499944787e-05	0.443904834530229	0.158464012624027	0.773696723219524	0.0161397091867658	0.533237953855746	0.00170934883588425
FBgn0011016	FlyBase	SsRbeta	protein_coding	1.395250386107	6.88984532142322e-07	0.898057057047264	0.00719878822340316	1.2995694686512	0.000180444370758282	0.531428311259782	0.00318590775550699
FBgn0011020	FlyBase	Sas-4	protein_coding	0.190221100340885	0.237969875283805	0.390166840322937	0.125214054926217	1.23159814493715	0.0364438818225813	0.502964809166306	0.00630744459187225
FBgn0011202	FlyBase	dia	protein_coding	-0.412498055250493	0.00368010828615384	0.0615482763957799	0.906161763226978	0.123274520640127	0.567646250106606	0.813723244174776	0.00142327102926504
FBgn0011204	FlyBase	cue	protein_coding	0.701046558245793	0.00110892040121039	0.299389396639351	0.639764507892949	1.08201490432523	0.000548924150220184	0.493558570313842	0.0839897287801515
FBgn0011205	FlyBase	fbl	protein_coding	0.92047259245182	1.05060129239985e-05	0.729364469462713	0.0785150368226211	0.594297606851807	0.0156726980447971	0.548753435034257	0.0276971907022698
FBgn0011206	FlyBase	bol	protein_coding	-1.74703313862344	5.31820813185554e-06	-1.03190919630857	0.00478775375665214	-1.80861949608581	0.000109028587693781	-0.568536697566364	0.00889265771162625
FBgn0011207	FlyBase	pelo	protein_coding	-0.105194170337581	0.332929303545031	-0.371832969813584	0.219945683313182	-0.0466406034591219	0.839275687149971	-0.205742685035753	0.105149849188785
FBgn0011211	FlyBase	blw	protein_coding	2.23691749543851	1.05469301384853e-06	1.57096708785603	0.00784733095336682	1.64545702247493	0.00238414875928145	0.532532120552054	0.117067070100085
FBgn0011217	FlyBase	eff	protein_coding	-0.370531090517861	0.00541344056153683	-0.69958328553668	0.0714697243511994	-0.443179841854307	0.05974771688168	-0.779674601023256	0.000833968138572618
FBgn0011224	FlyBase	heph	protein_coding	-1.26971231968563	5.2091831304998e-05	-0.816729048895278	0.0297983940943632	-1.21655557013678	0.00125515888954837	-0.270977882797404	0.0863577148306605
FBgn0011225	FlyBase	jar	protein_coding	-1.22984124006135	8.41455824765408e-06	-0.877876640729286	0.0207134578324174	-1.09991683881745	0.000322362530069702	-0.335514381638544	0.0354746518459232
FBgn0011227	FlyBase	ox	protein_coding	2.12532188159156	9.99467633184655e-07	1.53382889718338	0.00413945396067702	1.27852816973879	0.00139931855217876	-0.237102236691306	0.2344771042154
FBgn0011230	FlyBase	poe	protein_coding	-0.676674822696085	0.0220167642597859	-0.248741808065915	0.688179067577959	-0.340366623513357	0.184860782166679	0.632837140402325	0.0106062441427891
FBgn0011232	FlyBase	scat	protein_coding	0.683913182579729	5.65384335621787e-05	0.669777968062586	0.108075084058315	1.07563367976043	0.000550468111600636	0.949157337419731	0.0002088330011398
FBgn0011236	FlyBase	ken	protein_coding	-0.490127419372769	0.00839134113486655	-0.0947289400330705	0.790377592903452	0.112362183749633	0.652200251964329	0.153763994034651	0.227347683996558
FBgn0011239	FlyBase	ms(2)35Ci	protein_coding	-0.843309918644421	0.00019551841064529	-0.11776174027205	0.833846430257758	-1.49884100039488	0.000575464413530325	-0.653191571705288	0.00555462601035221
FBgn0011244	FlyBase	Hsp60B	protein_coding	-1.52198574541258	7.53715337527445e-07	-0.896239687780515	0.0209033484526739	-1.91009835726102	0.000170331048162658	-0.901468987767436	0.0015711325680264
FBgn0011259	FlyBase	Sema1a	protein_coding	-1.65497921855521	0.000946893486811598	-0.962771812795478	0.0694774129059992	-0.883290155538154	0.0608832113302076	0.0329209745372281	0.901403005865067
FBgn0011260	FlyBase	Sema2a	protein_coding	-0.613700911288277	0.0181434923470821	-1.18951390520136	0.0175761968265609	-0.0379807997317581	0.923881315314066	-0.845730089487093	0.0018307655043769
FBgn0011270	FlyBase	Pglym87	protein_coding	-0.326316875749674	0.0376260232911068	0.0784599767373013	0.903388408616509	-0.9730794955005	0.00472067382131459	-0.680022575162953	0.00380158753862467
FBgn0011272	FlyBase	RpL13	protein_coding	1.59456278821781	4.7789155693831e-06	1.40813015553721	0.00370881704008081	1.53591955494908	0.000204992080446514	0.85262315670832	0.00191018747245385
FBgn0011274	FlyBase	Dif	protein_coding	0.180665774548593	0.232932989535528	-0.0995358259247256	0.810065359596609	0.395509407616075	0.177894371212659	0.359243941132687	0.0230167223953637
FBgn0011276	FlyBase	HLH3B	protein_coding	0.456941922101708	0.396055914870583	-0.837294248652809	0.373461810288214	-0.117993528960744	0.851264167439035	0.037607406998252	0.961560618208777
FBgn0011277	FlyBase	HLH4C	protein_coding	0.521140868886175	0.470739300366526	0.565987020602516	0.520921698390941	-0.0558880524084866	0.903585273698488	-0.305386891415258	0.502292641444383
FBgn0011278	FlyBase	lbe	protein_coding	-1.88652101984716	0.000617555086351622	-0.585359064206701	0.256233524560573	-1.40485558069569	0.00308255867410182	-0.82429341032513	0.0166923585792564
FBgn0011279	FlyBase	Obp69a	protein_coding	1.60080050615504	2.73900108094739e-05	0.98888065936865	0.0518952355197443	0.464275704552783	0.206010838331908	0.0901322205906079	0.627785667075968
FBgn0011280	FlyBase	Obp19d	protein_coding	1.70094132462421	2.27291538370755e-06	1.51557222892693	0.00249098454251252	1.168244457859	0.00368009359834355	0.594004672351656	0.0192683762774137
FBgn0011281	FlyBase	Obp83a	protein_coding	1.69968023528127	0.000496140304163841	1.4756212953418	0.0420562339109934	0.756819143944274	0.0521783268954362	0.219530737157956	0.201470618519066
FBgn0011282	FlyBase	Obp84a	protein_coding	1.49923862003049	1.8144083634858e-05	1.17073500080124	0.0516706641944256	1.20310865228217	0.0114430362820054	0.344820388618928	0.128880960674176
FBgn0011283	FlyBase	Obp28a	protein_coding	0.95519928993842	0.000218363302727134	0.793107492733252	0.198216378111341	0.953605792288897	0.0265329151263616	-0.173420953236963	0.324940498043988
FBgn0011284	FlyBase	RpS4	protein_coding	1.8746831118264	1.18871771464644e-06	1.62096258834872	0.00100633849187284	1.86800881927585	0.000153033281536422	1.17209759591138	0.000648607454208873
FBgn0011286	FlyBase	RyR	protein_coding	-1.15457810173952	0.00854073934231705	-0.980562155422161	0.0807710613759351	-0.45430895273143	0.385498704826436	0.361065228027637	0.194171087691586
FBgn0011288	FlyBase	Snap25	protein_coding	0.323820194108429	0.0307553307278525	0.254172716782864	0.54145457159908	0.279286213439666	0.46318416568536	0.451140611438446	0.0753636166812484
FBgn0011289	FlyBase	TfIIA-L	protein_coding	0.510420231673383	0.00053317872543845	0.323891239813889	0.198737224368566	0.410969931833169	0.0267089671489215	0.302815097363196	0.0399037309067127
FBgn0011290	FlyBase	Taf12	protein_coding	0.527863710996037	0.00148039169696399	0.255001394046476	0.321899238148675	0.558713009534191	0.0114245263655421	-0.00403543217377322	0.981085063701811
FBgn0011291	FlyBase	Taf11	protein_coding	0.227612985127171	0.320745651908313	-0.187902950536127	0.49045675767571	0.0831387704410005	0.792698316668603	-0.509285558888877	0.00497367307974305
FBgn0011293	FlyBase	a10	protein_coding	1.33910107787612	0.000761118116390346	1.19897516454013	0.0727136655546191	0.922677408215474	0.0470221053467901	0.138862206985408	0.352668628159809
FBgn0011294	FlyBase	a5	protein_coding	1.30433076334224	9.92956637782506e-05	1.42475950060395	0.0365705272343013	0.556789544643029	0.127130991686972	0.160422122112681	0.33401847365234
FBgn0011296	FlyBase	l(2)efl	protein_coding	0.975398380168955	0.000382840575558907	1.02945393755877	0.023465392709224	0.807398486616866	0.014222634208899	0.936889635166746	0.000332246594504054
FBgn0011297	FlyBase	Alg3	protein_coding	1.03092919163145	2.80225779768104e-06	0.780892003911101	0.0137563547369112	0.961840791789326	0.000835715023678049	0.623100085669933	0.00337050654048628
FBgn0011300	FlyBase	babo	protein_coding	-0.907289661656164	0.000630076897384702	-0.702166143532844	0.0440475885368139	-0.263345421377821	0.270338522389906	0.317849207411113	0.0454325632820074
FBgn0011305	FlyBase	Rsf1	protein_coding	0.00467381514138823	0.973241464865881	-0.0273077264078351	0.924928250785247	0.0436117797768348	0.815364914723393	-0.159844820255785	0.297029104499157
FBgn0011327	FlyBase	Uch-L5	protein_coding	-0.549224442155167	0.000245903072379893	-0.163960321269487	0.670262601700516	-0.671194941870559	0.0194640698985958	-0.648030529158675	0.00306394521009254
FBgn0011335	FlyBase	vers	protein_coding	-0.308859186002995	0.0322003782874546	-0.220969659361678	0.37280030091932	0.217114943330975	0.478740687642158	-0.141866003945965	0.378002029107501
FBgn0011336	FlyBase	Stt3B	protein_coding	1.24103464310787	8.17690228200569e-07	0.775922073687653	0.0487942092744138	1.09761236176137	0.000508918346109774	0.864220547008113	0.0013134466234963
FBgn0011361	FlyBase	ND-ACP	protein_coding	1.80181592303714	1.59162562282283e-06	0.988457092575216	0.00441541164605798	1.16178006742515	0.00151678044582615	-0.321278011507138	0.118028198879557
FBgn0011455	FlyBase	ND-SGDH	protein_coding	2.50243839437418	2.55654068345295e-07	1.94811818199704	0.000286762873144947	1.67962667996138	0.000861125098645066	0.471609113377513	0.0630668157041119
FBgn0011474	FlyBase	PR-Set7	protein_coding	-0.322754742111297	0.0159865497935252	-0.00813255992459921	0.978560836260653	0.431196725307132	0.238270992196549	0.22248618503784	0.0922100542680583
FBgn0011476	FlyBase	l(3)neo43	protein_coding	0.337608173276901	0.071573201306184	0.0942696308499658	0.822436914975642	-0.0711913732871365	0.777582948864382	-0.893406568205828	0.000917979766227213
FBgn0011481	FlyBase	Ssdp	protein_coding	-1.26423095661231	6.48773713592097e-05	-1.26011085911826	0.0253694027488752	-0.301901096655158	0.514984807493071	-0.475413191536332	0.0273149677442904
FBgn0011509	FlyBase	SrpRbeta	protein_coding	1.70584286742346	6.94450035122289e-07	1.25371047723832	0.00153505696916668	1.57579164682105	0.000109028587693781	0.927442069402953	0.000118578599780449
FBgn0011554	FlyBase	etaTry	protein_coding	-0.807168853862835	0.0378406058494999	0.463253175789176	0.293094809176079	-0.134465420952055	0.828866352803395	0.485917442743635	0.0190999718040361
FBgn0011555	FlyBase	thetaTry	protein_coding	-0.540517840659441	0.473460796905041	0.0327875407755027	0.959683636255965	-0.781316853874811	0.0791920854188703	-1.06038139652254	0.0035676350286382
FBgn0011556	FlyBase	zetaTry	protein_coding	1.73939986856857	0.000686269837147809	1.5828787108404	0.00413945396067702	0.802443378895502	0.0660079556602603	0.00198633626928091	0.995480378455533
FBgn0011559	FlyBase	Acp36DE	protein_coding	1.4374777401577	8.36293134302986e-06	0.812100000571583	0.0715527450619163	0.600070408801652	0.0138168815384594	0.369317528240113	0.242081123280285
FBgn0011566	FlyBase	Smyd3	protein_coding	0.639756226436258	0.000144377867598468	0.407284703470176	0.111160854353868	1.00570261378659	0.00117665426298965	0.545018892601506	0.00192581085060521
FBgn0011569	FlyBase	can	protein_coding	-0.676197356986983	0.000706465438490465	-0.253758884898037	0.313338420710618	-1.30938660262988	0.000705192969690084	-0.24969984932752	0.152520721971067
FBgn0011570	FlyBase	cpb	protein_coding	0.597379949867611	9.44682925781802e-05	0.560857287103775	0.0467711920082841	0.744155385217942	0.00160448275857776	0.801987210911365	0.000199032224895148
FBgn0011573	FlyBase	Cdc37	protein_coding	-0.104072055144313	0.309161217197761	0.016926884507336	0.96179359953115	-0.194242261649963	0.355373140064374	-0.143784027736453	0.299681663692123
FBgn0011576	FlyBase	Cyp4d2	protein_coding	0.907323524833025	4.41029507746717e-05	0.481773849728956	0.0880641712306831	0.609684466333831	0.042644523123235	0.0917052336419306	0.635769022346941
FBgn0011581	FlyBase	Ms	protein_coding	-0.391550040136219	0.0169067456130573	-0.169422582730972	0.506501353409234	-0.210255407354365	0.470904698590975	-0.0239297267620339	0.924534831902436
FBgn0011582	FlyBase	Dop1R1	protein_coding	-1.00280906918781	0.0373817319250163	-0.614373754340199	0.294501146445722	-0.117374091150879	0.878906451841015	0.544421551745284	0.108807455631253
FBgn0011584	FlyBase	Trp1	protein_coding	1.05708021684849	6.74014544869711e-06	0.833543627166593	0.0226736769660195	0.821134238829445	0.00185408517719174	0.762864817754283	0.000574742141982081
FBgn0011586	FlyBase	e(r)	protein_coding	0.0813989835964183	0.509296994550398	-0.176587375020979	0.467619892788287	0.398591121704909	0.143641351245347	-0.224496034120218	0.0954430062443333
FBgn0011589	FlyBase	Elk	protein_coding	-1.04688303664987	0.00188468684217773	-0.810587995860908	0.175787720589091	-0.418457769328101	0.384760679417785	0.476176340355142	0.0711202334340928
FBgn0011591	FlyBase	fng	protein_coding	0.784718990008679	6.71757362017122e-05	0.261671571681115	0.376606402032613	0.706303204551428	0.046477108863683	0.177153661396953	0.32169284554824
FBgn0011592	FlyBase	fra	protein_coding	-0.765763769757897	0.000996290530607146	-0.149245758080376	0.679223827556965	-0.0655035759115787	0.776045879275835	0.270081099333255	0.0603505206673066
FBgn0011596	FlyBase	fzo	protein_coding	-1.81529330223862	2.30434196297137e-06	-0.737889032586618	0.042904532545369	-2.15453513262771	0.00018979703059385	-0.668121047236369	0.00647081612170646
FBgn0011603	FlyBase	ine	protein_coding	0.184508046812215	0.11912445319792	0.0408868093458739	0.923131780524881	0.320942557124905	0.183051016959841	0.465862998054932	0.0233868256657486
FBgn0011604	FlyBase	Iswi	protein_coding	-0.72681682713059	0.00115340564910006	-0.336361792182461	0.491218609323434	-0.301136667257005	0.339863859861654	0.208295119225205	0.192895382651623
FBgn0011606	FlyBase	Klp3A	protein_coding	-1.49350217028426	6.82285740352086e-07	-0.932796890171462	0.0123614480267476	-1.18566911249796	0.00491013896744766	-0.609972911158747	0.00417360424800129
FBgn0011638	FlyBase	La	protein_coding	1.20676007121771	1.96251001371216e-05	0.766293262038421	0.00907588277430616	1.36934165402232	0.000261519918153187	0.627151765678601	0.000552251417911392
FBgn0011640	FlyBase	lark	protein_coding	-0.239916601005903	0.040268183256618	-0.249581071601376	0.303498285031632	0.106817135059365	0.625188783883826	0.123108783399253	0.346029937995718
FBgn0011642	FlyBase	Zyx	protein_coding	-1.06212198845198	2.23071107838487e-06	-0.900399684169213	0.00983175890581455	-0.867606852282983	0.00220005317273672	-0.605345026677528	0.00590669393833018
FBgn0011648	FlyBase	Mad	protein_coding	0.10985212231099	0.413519775563287	0.192809399233982	0.697435245802153	0.516441135555172	0.0285582595764268	0.634832498650124	0.000711357011499558
FBgn0011653	FlyBase	mas	protein_coding	-1.45600450029355	1.09585647600807e-05	-0.712957965499308	0.0971026065043672	-2.01418132378401	0.000232295146765674	-0.315715940386527	0.164032317960882
FBgn0011655	FlyBase	Med	protein_coding	-0.306492520965055	0.0352900465538018	-0.336343675061693	0.396934719960096	0.258289091770408	0.3172519387089	0.267530634551267	0.0490763851872546
FBgn0011656	FlyBase	Mef2	protein_coding	-0.337551019284006	0.0768559392898287	-0.247777452912108	0.63878944546077	-0.0177340392536319	0.954029890333935	0.413936386076265	0.0493096504832342
FBgn0011659	FlyBase	Mlh1	protein_coding	0.359803439630687	0.0574664489330644	0.172063266449022	0.576556272724159	1.2066586526787	0.0301373217438122	0.443678783792838	0.0786798256937086
FBgn0011660	FlyBase	Pms2	protein_coding	-0.756418163216091	0.00055270349391205	-0.283303351410965	0.358216983258596	-0.437904879051699	0.28547967166899	-0.0911835008953426	0.582508488421465
FBgn0011661	FlyBase	Moe	protein_coding	-0.557555622312583	0.000999365169842088	-0.683894409362362	0.236849802780889	-0.301271956994828	0.204780081428361	-0.0956513646884945	0.601265017178631
FBgn0011666	FlyBase	msi	protein_coding	-1.18668120178936	0.00362199450582842	-1.00118575160525	0.0164753096303915	-0.408346717199386	0.205138035819492	-0.0649180976392663	0.778838126665072
FBgn0011668	FlyBase	Mst57Da	protein_coding	1.66634654254993	2.22878210762411e-05	1.39126458553399	0.0659290654841768	0.551778671037973	0.0854456539322627	-0.101501185734651	0.677865474142922
FBgn0011669	FlyBase	Mst57Db	protein_coding	1.8581419176852	2.49884978774327e-05	1.74535240082128	0.0467711920082841	0.611075864208355	0.067731751547229	-0.139184067744083	0.571333200476084
FBgn0011670	FlyBase	Mst57Dc	protein_coding	1.30320678633301	0.000136929894264955	0.460853431360187	0.373350953670632	0.375243297470392	0.189651057168488	-0.628959167682148	0.00718940513595675
FBgn0011672	FlyBase	Mvl	protein_coding	1.34763520570255	1.07528808485292e-06	1.93477435738357	0.00186806353797879	1.48991018510292	0.000131001557740828	1.78961032447634	1.58267841729656e-05
FBgn0011674	FlyBase	insc	protein_coding	0.339638622551866	0.0872086222399559	0.40516674424619	0.306817246557783	0.729176432636291	0.0163387068118053	0.880030656586064	0.000975304271925466
FBgn0011676	FlyBase	Nos	protein_coding	-1.44423756863388	0.00270777986719676	-0.806542270914016	0.10080434646969	-0.587485725958547	0.317286903010947	0.353051848134937	0.317513794847182
FBgn0011692	FlyBase	pav	protein_coding	-0.74956021855004	0.0112968714935865	-0.335316074207402	0.347992978367389	1.34021574778969	0.19035535654022	-0.0439637655717765	0.814624570978799
FBgn0011693	FlyBase	Pdh	protein_coding	1.10701541555498	0.000295750648946247	0.971655976578286	0.00706213773736855	0.38555346514429	0.483629054951326	0.0601087809761708	0.876140498368332
FBgn0011694	FlyBase	EbpII	protein_coding	1.16790593055535	0.000950809986937561	0.588336223711245	0.311867894212493	0.241753118741777	0.422176457140212	-0.485705829986905	0.111903613935703
FBgn0011695	FlyBase	EbpIII	protein_coding	2.00984548422875	1.8952173282139e-06	1.66060561483526	0.0011257189640403	1.39731944412023	0.00164440890055215	0.775006626743008	0.00543160820244211
FBgn0011701	FlyBase	repo	protein_coding	0.159393169207786	0.337269993765552	-0.000114349931185961	1	0.217312553730659	0.585414999787234	0.40465643503364	0.0926531801695621
FBgn0011703	FlyBase	RnrL	protein_coding	1.11761413768224	3.84593926641008e-05	1.12331196198737	0.0410448557724574	3.5770247197154	0.0024952564495411	1.7710831561869	4.64679187002872e-06
FBgn0011704	FlyBase	RnrS	protein_coding	-0.0112039879820539	0.954404835041391	0.130069156852088	0.759273635970672	2.15540934016571	0.0252034270253174	0.559665085310497	0.0585256992651611
FBgn0011705	FlyBase	rost	protein_coding	0.84848932425633	0.00123235797732176	1.06978041714126	0.0440747134202626	0.608028611921814	0.0516837552167255	1.1861430079434	0.000522147433048678
FBgn0011706	FlyBase	rpr	protein_coding	0.239596505854429	0.341805770352835	0.126718950796262	0.727505656972645	0.20396930294358	0.611807254497521	0.0393302805602078	0.895574611667198
FBgn0011708	FlyBase	Syx5	protein_coding	0.68217016469057	3.91933773727721e-05	0.57744952589837	0.0753758899031975	0.485580648848125	0.0113152880626488	0.456562055308103	0.00374240423951482
FBgn0011710	FlyBase	2001-09-01	protein_coding	-0.203193367418023	0.068175441639453	-0.386372176622086	0.158185998898122	0.159680415152439	0.63152857850427	-0.168386685269696	0.180139758715301
FBgn0011715	FlyBase	Snr1	protein_coding	0.907705203089152	1.82572259081362e-05	0.883525574417841	0.00831218839332815	1.19237674198316	0.00129115921910141	0.47525363472222	0.00291954460231268
FBgn0011722	FlyBase	Tig	protein_coding	1.31505652313122	5.81664863905256e-05	1.70873730335864	0.0208580659243254	1.35382810559207	0.0124845412106108	1.42927655949379	0.00538424881089771
FBgn0011723	FlyBase	byn	protein_coding	-0.694903265678986	0.0208713709351699	-0.60971900398787	0.0806742396332394	-0.0316621129661878	0.94729700859244	0.355011295650862	0.166937204588561
FBgn0011725	FlyBase	twin	protein_coding	-1.62010469485745	6.08473874027148e-07	-1.00649500790154	0.0052226826166976	-1.53528149702921	0.000314847564672299	-0.753441558872533	0.00237961624287643
FBgn0011726	FlyBase	tsr	protein_coding	0.927370164458783	3.4387238293396e-05	0.624438243870662	0.0383689881761027	0.853142712273564	0.00208632718380827	0.220912491065949	0.140875970629969
FBgn0011737	FlyBase	Wee1	protein_coding	-0.859896739450131	1.45232511176856e-05	-0.512074442196568	0.0698780558525196	-0.829380279298268	0.00297060006968395	-0.2678522653129	0.0998397238284632
FBgn0011739	FlyBase	wts	protein_coding	-0.699994071878355	0.00185165356351609	-0.431111350956412	0.192721645959162	-0.120589779428903	0.643818641006168	0.312308050151634	0.05785216779683
FBgn0011740	FlyBase	alpha-Man-IIa	protein_coding	-0.0251070829210244	0.852202041000907	-0.0178348987341724	0.969949034406111	0.14417243935987	0.494560568143274	0.411846903224402	0.00641512360379994
FBgn0011741	FlyBase	Arp6	protein_coding	1.35935379874078	9.06064583311626e-07	0.932293579543692	0.00364294479935799	1.19054102396819	0.000319745241100588	0.57438183627469	0.00540811416122749
FBgn0011742	FlyBase	Arp2	protein_coding	-0.560212097279945	0.000231482637143524	-0.427019944065584	0.168480463842901	-0.162264251080892	0.527493194861778	0.00188362498604436	0.989477178297172
FBgn0011743	FlyBase	Arp53D	protein_coding	-0.960238129572139	1.34656716959952e-05	-0.0219959534556088	0.968734049320961	-1.52856113437201	0.000638561409380711	-0.407584950795642	0.0551531446161448
FBgn0011745	FlyBase	Arp1	protein_coding	1.00168773398306	5.7744645693244e-06	0.831636468325497	0.005344873969145	0.837169081438357	0.000834339837527449	0.449768265281373	0.00741231932457854
FBgn0011746	FlyBase	ana	protein_coding	0.0775052767787895	0.59166409514112	0.0416572187429176	0.928270414344845	-0.526451463230314	0.0284629893469103	-0.457184932709687	0.0295080402468835
FBgn0011747	FlyBase	Ank	protein_coding	-0.775112318923625	0.000584574167642012	-0.789993398116335	0.124037292226188	-0.384168241698841	0.107301339938259	-0.131511929672976	0.421146289612861
FBgn0011754	FlyBase	PhKgamma	protein_coding	-0.129346466464509	0.262306294287462	-0.601167562543413	0.0542065314739849	-0.199333437527505	0.342647267232375	-0.268333278183648	0.0666467672725804
FBgn0011758	FlyBase	B-H1	protein_coding	0.171143496988389	0.558678236222776	-0.150470553740031	0.865066198842307	0.37456275336428	0.363626487152664	-0.204760668303132	0.386632256616694
FBgn0011760	FlyBase	ctp	protein_coding	0.415809583106676	0.00364199367943691	0.210952485769091	0.458889194595093	0.378217529170016	0.0877994961552363	0.220746638623457	0.208696679073265
FBgn0011761	FlyBase	dhd	protein_coding	-0.124317931791711	0.6684847415051	1.27310217516857	0.0222591303793232	7.39269253763459	0.0317592129469584	1.42070468991439	0.0540268591893863
FBgn0011762	FlyBase	DNApol-alpha50	protein_coding	0.937809760385178	0.00124316946640144	1.1799176555691	0.00683390393135624	2.43203007319458	0.00103621939083986	1.28395447165629	0.000222758380729499
FBgn0011763	FlyBase	Dp	protein_coding	0.245429034235172	0.0504116531439308	-0.000220685485186402	0.99982798096158	0.684405904513454	0.0186155886477392	0.39878189263913	0.0127331647406802
FBgn0011766	FlyBase	E2f1	protein_coding	-1.14731705338299	6.78290062074997e-06	-1.10290270388676	0.0214935217016117	-0.566596763429334	0.13028845074731	-0.432890770748979	0.0178504204750405
FBgn0011768	FlyBase	Fdh	protein_coding	1.17211073078813	2.48392302282269e-06	0.468929577372353	0.0799622811456527	1.08878653576943	0.000373131864445044	0.171653691228085	0.373604011325869
FBgn0011769	FlyBase	Fdx1	protein_coding	0.824544046207614	0.000165826311920915	0.86050840629324	0.042814417095535	0.474268530630793	0.116031865222342	0.134165528213566	0.569472186763732
FBgn0011770	FlyBase	Gip	protein_coding	0.862794173046337	0.000518721560042348	-0.239280586762802	0.485388918174402	0.589878329417285	0.0085626168549717	-0.564942368635003	0.0282806156083858
FBgn0011771	FlyBase	Hem	protein_coding	0.53048354682959	0.000948891749611154	0.436020130394478	0.18989128167137	0.662524232788434	0.00695375323000675	0.743834452629723	0.00239945814449889
FBgn0011774	FlyBase	Irbp	protein_coding	0.172836294955331	0.247316607295395	0.247947485900198	0.447339657957554	0.965590481432197	0.0405838633989475	0.452992381188721	0.0154503187673943
FBgn0011785	FlyBase	BRWD3	protein_coding	-0.407139200091538	0.10846326883908	-0.248386887948792	0.695836750255102	0.405566174562433	0.16712063656278	0.660201340686312	0.00331378012251332
FBgn0011787	FlyBase	mRpL12	protein_coding	0.853249130515488	7.54787296758451e-05	0.631121549372114	0.135691684542726	0.771495513986281	0.00188803153665496	0.0483040684875411	0.770522379168504
FBgn0011802	FlyBase	Gem3	protein_coding	-0.840921452926438	0.000156048053100225	-0.508926055348255	0.108928742578491	-0.341476668308801	0.437751239111193	-0.359550283781406	0.0207644925309075
FBgn0011817	FlyBase	nmo	protein_coding	-1.59483614743985	3.96975707047838e-06	-1.12493206221695	0.0185985140185341	-1.27849419348878	0.000652159731724144	-0.473738966310832	0.00852829279736524
FBgn0011818	FlyBase	oaf	protein_coding	-0.574740241395017	0.00631618056043182	-0.163277246693965	0.539970421285314	-0.260619638894712	0.480204213566101	0.0894385035705806	0.523618369872461
FBgn0011822	FlyBase	Pgcl	protein_coding	-0.810834388222336	0.32600499942868	0.17183816330779	0.850380649379698	0.725358174170841	0.298466012591316	0.711124462940338	0.02738673923983
FBgn0011824	FlyBase	CG4038	protein_coding	0.413665815716509	0.0414505915832163	0.325645738905921	0.25873155805308	0.336936276303634	0.191327009434697	0.317778491937435	0.0926002330086318
FBgn0011826	FlyBase	Pp2B-14D	protein_coding	-0.520645296648168	0.0082332452818483	-0.288896206421711	0.422351628662683	0.0577936831597345	0.850552579269035	0.187440653721227	0.305781154377686
FBgn0011828	FlyBase	Pxn	protein_coding	0.94176760223478	0.000113880888843202	0.16265480235352	0.750586707735447	0.702793699183476	0.0922072209106293	0.074793970626232	0.84444827178823
FBgn0011829	FlyBase	Ret	protein_coding	-0.622605542018863	0.0136858196839903	-0.515654853898626	0.323587082181359	-0.199327545288807	0.547436257207513	-0.339269478303418	0.16552646607819
FBgn0011834	FlyBase	Ser6	protein_coding	0.399487664478478	0.143124643402716	0.254597166112912	0.601916153466345	0.561707329400077	0.019745179010147	0.0420492962403985	0.861965013282786
FBgn0011836	FlyBase	Taf2	protein_coding	0.0945827746939893	0.550839325400833	0.0278044381345795	0.957668825546128	0.334652563778299	0.188447855770927	0.560220605202343	0.0026861289806928
FBgn0011837	FlyBase	Tis11	protein_coding	-0.448284966838454	0.196396834106031	-0.0872755818087793	0.928075317765284	-0.0535503223411902	0.870312366434269	0.454396615832889	0.0457327084774844
FBgn0012034	FlyBase	AcCoAS	protein_coding	0.449588340685699	0.0072124365142189	0.637043995522169	0.137005581053192	0.245637253448891	0.336844277452145	0.720552321998911	0.00505453253457412
FBgn0012036	FlyBase	Aldh	protein_coding	1.53649193024722	4.95833625478741e-06	0.404271943409356	0.137066537635407	1.28413811236507	0.00368009359834355	0.116594170420845	0.664643457401721
FBgn0012037	FlyBase	Ance	protein_coding	-0.286640941103639	0.140042486594521	0.259574670756422	0.544278717210478	0.0982381325592257	0.612994300250472	0.78002590666492	0.000525823893704144
FBgn0012042	FlyBase	AttA	protein_coding	9.50100998736916	8.83919987306803e-08	9.86038039385072	1.461477579172e-06	10.6253704482032	8.8374687542854e-07	10.6259329853771	7.3506211505969e-09
FBgn0012051	FlyBase	CalpA	protein_coding	0.698121360542588	8.85352139947372e-05	0.318991418990884	0.451618726043087	0.669330140714952	0.0216704083829424	0.467538350076071	0.0200619046478992
FBgn0012058	FlyBase	Cdc27	protein_coding	-1.155382836994	1.27925120703558e-05	-1.00644841208611	0.0294935784660461	-0.848233869605489	0.00784594920680653	-0.469686515396363	0.00699264174363347
FBgn0012344	FlyBase	Dh44	protein_coding	0.284862560178851	0.674829940741393	-0.238617281594003	0.573520119528943	-0.919772308607387	0.00624140682864472	0.667874647474898	0.102869259133263
FBgn0013263	FlyBase	Trl	protein_coding	-0.0149749288724101	0.92152375267289	-0.215026633889144	0.540737938544535	-0.126839899605718	0.541913093205886	-0.0270792377767903	0.852320903901508
FBgn0013269	FlyBase	Fkbp39	protein_coding	0.847187327650244	0.000390013636925292	0.501278124517538	0.0508776411969673	1.49895654264866	0.00509316896309244	0.415827495273439	0.00463267653720381
FBgn0013272	FlyBase	Gp150	protein_coding	0.652600599817825	0.00210364757290497	0.950020713655068	0.0524285442590164	0.726135169267774	0.0159621591449824	1.33101708379251	0.00049193176364491
FBgn0013276	FlyBase	Hsp70Ab	protein_coding	1.99047126936225	0.00784083209965542	1.43864025431027	0.239137659139048	0.13045313160207	0.855129880231906	0.728877345893929	0.315470456760766
FBgn0013277	FlyBase	Hsp70Ba	protein_coding	1.10566538440678	0.0411043896028725	0.337146650082874	0.707506867319169	1.04404322702017	0.107710056926008	0.688805158613807	0.419648874818393
FBgn0013278	FlyBase	Hsp70Bb	protein_coding	-0.180629670154011	0.908418455144716	-0.0578252676546117	0.978235618933392	1.13468854860289	0.330118221604865	-0.123936227271535	0.933121604513098
FBgn0013279	FlyBase	Hsp70Bc	protein_coding	0.0171590224375006	0.989371193111091	-0.222890687241519	0.887351913282419	0.0712837687441058	0.941221863658108	0.352291063134173	0.707107763594729
FBgn0013300	FlyBase	ProtA	protein_coding	-0.619073695202889	0.00629812960718439	0.25098086441104	0.757218547831486	-1.33635942620947	0.00220434841662041	-0.89045039432238	0.00159550863938319
FBgn0013301	FlyBase	ProtB	protein_coding	-0.670002124792987	0.000850826310481431	0.0792827639496458	0.923991900549508	-1.33546063458357	0.00202922411713923	-0.970518469601656	0.00153406400980966
FBgn0013303	FlyBase	Nca	protein_coding	0.440489428204093	0.00333066220429977	0.214688761761561	0.414062140838983	0.270478420469071	0.120084908405853	-0.141823355036654	0.347265403928825
FBgn0013305	FlyBase	Nmda1	protein_coding	0.79467638795376	0.000120464844442078	0.876277257020713	0.020416013071461	0.563954414158795	0.0190999269738358	0.680763909247592	0.00173399593733323
FBgn0013307	FlyBase	Odc1	protein_coding	1.58160384803847	1.65437636746664e-06	0.264580067987803	0.332384524611964	0.406573193162887	0.119394722694117	-0.331204910678431	0.254170936540195
FBgn0013308	FlyBase	Odc2	protein_coding	-0.448991587712458	0.067692302034362	-0.299588181185141	0.391842024295881	-0.780200189905563	0.0250272694449251	-0.158837901252495	0.504689606276804
FBgn0013323	FlyBase	Ptth	protein_coding	-0.394450327774088	0.123029216876755	0.236584658785611	0.693986983610938	-1.043815297349	0.00424691716623008	-0.22365100756539	0.335372433726126
FBgn0013325	FlyBase	RpL11	protein_coding	1.82570898750615	2.34705420520138e-06	1.32912791871143	0.00381905886966688	1.67587126893791	0.000148539785879371	0.637122151224982	0.00722407812738724
FBgn0013334	FlyBase	Sap47	protein_coding	-1.21459282281059	0.000239863854940269	-0.722068136591334	0.103024802203857	-0.906133398927675	0.0224133350437992	-0.163781167269391	0.529025973771214
FBgn0013342	FlyBase	nSyb	protein_coding	-1.42588738856655	0.000148676179693275	-0.853879118051695	0.0436446437913032	-1.01868139397977	0.0329618976209885	-0.0598681306379118	0.85812648404591
FBgn0013343	FlyBase	Syx1A	protein_coding	-0.944721780560278	0.0338352857752392	-0.816741830681503	0.345907304022982	-0.506218489326661	0.234237720537591	-0.0926587933470392	0.797940512358436
FBgn0013347	FlyBase	TfIIA-S	protein_coding	0.784139797364027	0.000107848261687276	0.539232876957254	0.0749580445868392	0.612093037225159	0.00491270224396364	0.0956158286277295	0.47792137616499
FBgn0013348	FlyBase	TpnC41C	protein_coding	2.2593924519109	2.83126749597312e-06	1.47225951721002	0.00118481162747364	1.50729517242821	0.00402284814666541	-0.207206687601234	0.29482413143932
FBgn0013432	FlyBase	bcn92	protein_coding	0.256958641108572	0.0979314941160912	-0.0375675130472313	0.89890786156953	0.0889034129469224	0.644451873783952	-0.514446418912377	0.00273016432456498
FBgn0013433	FlyBase	beat-Ia	protein_coding	-1.50192162459157	1.92801846669218e-05	-0.528461898870745	0.186478054270534	-1.24195517852085	0.0186155886477392	-0.24571955679566	0.47521783121276
FBgn0013435	FlyBase	Cdc2rk	protein_coding	1.06716104393543	1.11004005817446e-05	1.04921893472227	0.0027531716542527	0.874585277541131	0.00251711480777682	0.613896959024499	0.00196827696222121
FBgn0013467	FlyBase	igl	protein_coding	-0.341728793419347	0.0237201534405661	-0.579205020970804	0.128766759168675	-0.611913826041519	0.070007008588405	-0.485374000504026	0.049737074071428
FBgn0013469	FlyBase	klu	protein_coding	-0.486941295599401	0.0109569208076051	-0.756257784345938	0.143174094472159	-0.257564766199703	0.35684919375124	0.335272280825181	0.111726211687158
FBgn0013531	FlyBase	MED20	protein_coding	0.372517233393531	0.018739017950613	0.270903882759414	0.325864702717654	0.203124225201826	0.508602814173464	-0.044922433150107	0.780871751104077
FBgn0013548	FlyBase	l(2)dtl	protein_coding	0.409416214428297	0.0113614977054512	0.53539652202458	0.0697995983240938	2.40887100872824	0.0102707388809255	0.870530221067349	0.000384310122552496
FBgn0013563	FlyBase	Pex1	protein_coding	0.44046507081091	0.0530149116670546	-0.0782508441257031	0.873373753299864	0.365867750775529	0.107434775720106	-0.0092617353493737	0.968698973535875
FBgn0013576	FlyBase	mtd	protein_coding	-1.02419045088062	1.97626715374915e-05	-0.805759480160347	0.0606109934138895	-0.580824986874153	0.0224656919044353	-0.00290902869218382	0.988106551237168
FBgn0013672	FlyBase	mt:ATPase6	protein_coding	1.09645904913235	0.000205712852740846	0.606205026089696	0.0935196396151054	0.0561179751005898	0.817460604448662	-0.775839395105782	0.00670203572137493
FBgn0013673	FlyBase	mt:ATPase8	protein_coding	1.71962909452447	0.000399803558025048	0.268846261714924	0.711667227874826	0.403117266508199	0.42363679406017	-0.630794629926879	0.194496202405328
FBgn0013674	FlyBase	mt:CoI	protein_coding	2.46481373700178	1.22439389951059e-06	1.4580156824285	0.0112832224343705	1.59908332737957	0.000679557284268846	0.710708698664897	0.0450680456136656
FBgn0013675	FlyBase	mt:CoII	protein_coding	1.98751392687573	7.4036516931453e-06	1.39880939606716	0.00759680254338212	1.08825433353166	0.00128981377660531	0.0158664636070799	0.955112275192471
FBgn0013676	FlyBase	mt:CoIII	protein_coding	2.09927037905812	3.12699872517825e-06	1.18876329564628	0.0107976137897168	1.34545906985884	0.000822613885087243	0.250007293420096	0.391127341231136
FBgn0013678	FlyBase	mt:Cyt-b	protein_coding	2.2063503455195	1.62598354521781e-06	1.23578644795717	0.0122246075001028	1.4439277646855	0.00081487680006396	0.333134552089902	0.257190120345021
FBgn0013679	FlyBase	mt:ND1	protein_coding	2.80950776973105	4.73264702821184e-07	1.94621892513638	0.000308189796607196	1.92939394750045	0.000411850862168716	0.779842831241636	0.027087360159399
FBgn0013680	FlyBase	mt:ND2	protein_coding	3.74694974534279	1.10597836776005e-06	2.16514166721953	0.00120544774199513	2.60548228852006	0.000253969292294201	1.13135341521912	0.00840877015280756
FBgn0013681	FlyBase	mt:ND3	protein_coding	2.37876225806678	1.16209447589939e-06	1.31004821039938	0.00247159601521878	1.51594897635465	0.000634535449301072	0.023813701525976	0.939560574721549
FBgn0013683	FlyBase	mt:ND4L	protein_coding	4.37351196680225	7.76780791957453e-07	2.84553039829803	0.0187354492666592	3.03289861908358	0.000436957959537466	1.71070157415491	0.00611715184620147
FBgn0013684	FlyBase	mt:ND5	protein_coding	2.86625426067041	7.57100944311153e-07	1.52144197242905	0.0444513204114511	2.08329911437954	0.000635594484021956	0.725229467951046	0.0894750404773113
FBgn0013685	FlyBase	mt:ND6	protein_coding	3.31561534732422	1.36434814795307e-05	1.98241097126028	0.00253228342262513	2.03859735265312	0.000561180525406091	0.743735811216363	0.0151889205053417
FBgn0013717	FlyBase	not	protein_coding	0.081530019271515	0.489372619023117	0.128896679788321	0.714074138512779	0.553824441286548	0.0476080299769345	0.294353374974396	0.0346641879286617
FBgn0013718	FlyBase	nuf	protein_coding	-0.150531233976215	0.18031457656909	-0.121269091099345	0.767827725914414	-0.0461930021042478	0.846360682749	0.120172733842925	0.493907783602962
FBgn0013720	FlyBase	pck	protein_coding	0.941647119226753	1.55839512500875e-05	0.459570054228784	0.0960137121701535	0.927094445059406	0.000813939763125262	0.321770382667846	0.0294980993179959
FBgn0013725	FlyBase	phyl	protein_coding	-0.980423639779414	0.00143945048925314	-0.735870898115791	0.0376920245868025	-0.71996532755801	0.118835965399933	0.0122310370366887	0.961573835526942
FBgn0013726	FlyBase	pnut	protein_coding	0.319418530842209	0.0473475683478357	-0.111617457991031	0.806060107460317	0.763048702469847	0.0150960958780546	0.19009649071657	0.255077882791401
FBgn0013732	FlyBase	sced	protein_coding	-0.786530682987653	0.00190824530433543	-0.350583729329386	0.342478233825484	0.950528987993533	0.111414200613519	0.185631622088814	0.227454917916626
FBgn0013733	FlyBase	shot	protein_coding	-1.79349702634057	0.000526530046507955	-1.4501111382724	0.052977725696465	-1.14469175220846	0.00618986531998294	-0.0984672431154548	0.705108929507223
FBgn0013746	FlyBase	alien	protein_coding	0.59838018076997	0.000137067766483139	0.387362184308074	0.148459129032759	0.590066793606577	0.00707206920968218	0.304832849551619	0.0264890020611072
FBgn0013749	FlyBase	Arf102F	protein_coding	1.1967747830232	2.22355088182166e-05	0.703927417438628	0.0346820812340477	0.867848887691557	0.000949391790033731	0.0829196774892219	0.573227377398167
FBgn0013750	FlyBase	Arf51F	protein_coding	-0.0485555268384013	0.666625446681379	-0.381916622246916	0.122509014162935	-0.0740182813035757	0.703924953751087	-0.446616708536273	0.0111786049298626
FBgn0013751	FlyBase	Awh	protein_coding	-1.02360305791886	0.000693915328227111	-0.940792997885977	0.0301789051022194	-0.704358675775982	0.0506727271000258	-0.135721307829004	0.650557999195138
FBgn0013753	FlyBase	Bgb	protein_coding	0.532318093846159	0.00229284697865267	0.399851653913693	0.132767185529859	1.01550194004777	0.00500108612802526	0.153296265012075	0.358457099733658
FBgn0013755	FlyBase	Bro	protein_coding	-1.34813575937306	0.024108313013694	-0.620764088737109	0.41779436347211	-1.61705897368059	0.107719737395936	-0.840572648996014	0.107153806265937
FBgn0013756	FlyBase	Mtor	protein_coding	-0.501091596898503	0.028627919178264	-0.374803124357282	0.458270693673026	0.349387280419999	0.382163154490632	0.376293868453623	0.0209018932993576
FBgn0013759	FlyBase	CASK	protein_coding	-1.00876697123418	0.00338544551054955	-0.669739974397914	0.131239182593439	-0.219332054678998	0.529103543506751	0.251059950420664	0.356349992633389
FBgn0013762	FlyBase	Cdk5	protein_coding	0.507398079925599	0.000584574167642012	0.620608611726541	0.0191186853437674	0.385408792559759	0.0743558059606316	0.353106536117471	0.0110308198813405
[truncated: 11,612 more rows]

## Sheet: S. aureus-infected
Fbgn	source	gene_name	gene_biotype	Saur-mtORT_8h_log2FC	Saur-mtORT_8h_FDR	Saur-mtORT_20h_log2FC	Saur-mtORT_20h_FDR	Saur-mtKSA2_8h_log2FC	Saur-mtKSA2_8h_FDR	Saur-mtKSA2_20h_log2FC	Saur-mtKSA2_20h_FDR
[truncated: 12,855 more rows]

[truncated: 1 more sheets: DCV-infected]
