# Supplementary material for: A naturally occurring mitochondrial genome variant confers broad protection from infection in Drosophila
Source: PLoS Genet. 2024 Nov 11;20(11):e1011476. doi: 10.1371/journal.pgen.1011476 (PMC11614270; doi:10.1371/journal.pgen.1011476)
Supplement: S2 Table — (XLSX) [file pgen.1011476.s011.xlsx]

## Sheet: Readme
Flymine GO term search conducted on 9/2023
Tabs
UP_GO-biological process	All significant "Biological process" GO terms among the upregulated genes when comparing uninfected mtKSA2 males to uninfected mtORT males. Key GO terms selected based on the overlap and our interest marked in green.
Cellular respiration -all genes	All genes belongin to the term "Cellular respiration" and their child GO terms
Purine nucleotide -all genes	All genes belongin to the term "Purine nucleotide metabolic process" and their child GO terms
Cuticle development -all genes	All genes belongin to the term "Cuticle development " and their child GO terms
Glycolytic process -all genes	All genes belongin to the term "Glycolytic process" and their child GO terms
Muscle system process -all genes	All genes belongin to the term "Muscle system process " and their child GO terms
Cellular respiration -hits	Genes belonging to the term "Cellular respiration" that were upregulated in mtKSA2 males when compared to uninfected mtORT males
Purine nucleotide -hits	Genes belonging to the term "Purine nucleotide metabolic process" that were upregulated in mtKSA2 males when compared to uninfected mtORT males
Cuticle development -hits	Genes belonging to the term "Cuticle development" that were upregulated in mtKSA2 males when compared to uninfected mtORT males
Glycolytic process -hits	Genes belonging to the term "Glycolytic process" that were upregulated in mtKSA2 males when compared to uninfected mtORT males
Muscle system process -hits	Genes belonging to the term "Muscle system process" that were upregulated in mtKSA2 males when compared to uninfected mtORT males
DOWN_GO-biological process	All significant "Biological process" GO terms among the downregulated genes when comparing uninfected mtKSA2 males to uninfected mtORT males. Key GO terms selected based on the overlap and our interest marked in green.
Response to bacterium -all genes	All genes belongin to the term "REsponse to bacterium" and their child GO terms
Response to bacterium -hits
Gene summaries are retrieved from Flybase version FB2023_06 released December 12, 2023

## Sheet: UP_ GO-biological process
GO term name	P-value/Holm-bonferroni	Gene ids	GO term	number of hits
generation of precursor metabolites and energy	1.6262260850236386e-41	FBgn0000064,FBgn0000579,FBgn0001091,FBgn0001092,FBgn0001989,FBgn0003071,FBgn0003074,FBgn0004507,FBgn0004888,FBgn0010100,FBgn0010217,FBgn0011211,FBgn0011227,FBgn0013678,FBgn0013679,FBgn0013680,FBgn0013683,FBgn0013684,FBgn0014028,FBgn0014391,FBgn0014869,FBgn0016691,FBgn0017566,FBgn0017567,FBgn0019624,FBgn0019957,FBgn0021906,FBgn0022160,FBgn0025595,FBgn0025839,FBgn0027291,FBgn0027785,FBgn0029888,FBg…	GO:0006091	81
ATP metabolic process	2.4169873163270316e-39	FBgn0000064,FBgn0000579,FBgn0001091,FBgn0001092,FBgn0001989,FBgn0003071,FBgn0003074,FBgn0003360,FBgn0010217,FBgn0010612,FBgn0011211,FBgn0011227,FBgn0013672,FBgn0013673,FBgn0013678,FBgn0013680,FBgn0013683,FBgn0013684,FBgn0014028,FBgn0014391,FBgn0014869,FBgn0016119,FBgn0016120,FBgn0016691,FBgn0017566,FBgn0017567,FBgn0019624,FBgn0019644,FBgn0019957,FBgn0020235,FBgn0021906,FBgn0025839,FBgn0028342,FBg…	GO:0046034	63
energy derivation by oxidation of organic compounds	4.758077480736174e-34	FBgn0001989,FBgn0004507,FBgn0004888,FBgn0010100,FBgn0010217,FBgn0011227,FBgn0013678,FBgn0013679,FBgn0013680,FBgn0013683,FBgn0013684,FBgn0014028,FBgn0014391,FBgn0016691,FBgn0017566,FBgn0017567,FBgn0019624,FBgn0019957,FBgn0021906,FBgn0022160,FBgn0025595,FBgn0025839,FBgn0027291,FBgn0027785,FBgn0029888,FBgn0030718,FBgn0030733,FBgn0030853,FBgn0031436,FBgn0031505,FBgn0031684,FBgn0031771,FBgn0031830,FBg…	GO:0015980	64
cellular respiration	6.75900086850043e-34	FBgn0001989,FBgn0004888,FBgn0010100,FBgn0010217,FBgn0011227,FBgn0013678,FBgn0013679,FBgn0013680,FBgn0013683,FBgn0013684,FBgn0014028,FBgn0014391,FBgn0016691,FBgn0017566,FBgn0017567,FBgn0019624,FBgn0019957,FBgn0021906,FBgn0022160,FBgn0025839,FBgn0027291,FBgn0027785,FBgn0029888,FBgn0030718,FBgn0030733,FBgn0030853,FBgn0031436,FBgn0031505,FBgn0031684,FBgn0031771,FBgn0031830,FBgn0031971,FBgn0032511,FBg…	GO:0045333	56
aerobic respiration	7.846178658397345e-32	FBgn0001989,FBgn0004888,FBgn0010100,FBgn0010217,FBgn0011227,FBgn0013678,FBgn0013679,FBgn0013680,FBgn0013683,FBgn0013684,FBgn0014028,FBgn0014391,FBgn0016691,FBgn0017566,FBgn0017567,FBgn0019624,FBgn0019957,FBgn0021906,FBgn0025839,FBgn0027291,FBgn0029888,FBgn0030718,FBgn0030733,FBgn0030853,FBgn0031436,FBgn0031505,FBgn0031684,FBgn0031771,FBgn0031830,FBgn0032511,FBgn0032833,FBgn0033274,FBgn0034877,FBg…	GO:0009060	52
electron transport chain	3.544993950526045e-30	FBgn0001989,FBgn0011211,FBgn0011227,FBgn0013678,FBgn0013680,FBgn0013683,FBgn0013684,FBgn0014028,FBgn0017566,FBgn0017567,FBgn0019624,FBgn0019957,FBgn0021906,FBgn0022160,FBgn0025839,FBgn0027785,FBgn0029888,FBgn0030263,FBgn0030733,FBgn0030853,FBgn0031021,FBgn0031436,FBgn0031505,FBgn0031684,FBgn0031771,FBgn0031830,FBgn0032511,FBgn0032833,FBgn0033274,FBgn0034645,FBgn0034877,FBgn0035046,FBgn0035600,FBg…	GO:0022900	44
respiratory electron transport chain	2.0254581110559674e-28	FBgn0001989,FBgn0011227,FBgn0013678,FBgn0013680,FBgn0013683,FBgn0013684,FBgn0014028,FBgn0017566,FBgn0017567,FBgn0019624,FBgn0019957,FBgn0021906,FBgn0022160,FBgn0025839,FBgn0027785,FBgn0029888,FBgn0030263,FBgn0030733,FBgn0030853,FBgn0031436,FBgn0031505,FBgn0031684,FBgn0031771,FBgn0031830,FBgn0032511,FBgn0032833,FBgn0033274,FBgn0034877,FBgn0035046,FBgn0035600,FBgn0036728,FBgn0037873,FBgn0039112,FBg…	GO:0022904	41
oxidative phosphorylation	3.754736482118188e-27	FBgn0001989,FBgn0010217,FBgn0011227,FBgn0013678,FBgn0013680,FBgn0013683,FBgn0013684,FBgn0014028,FBgn0014391,FBgn0016691,FBgn0017566,FBgn0017567,FBgn0019624,FBgn0019957,FBgn0021906,FBgn0025839,FBgn0029888,FBgn0030733,FBgn0030853,FBgn0031436,FBgn0031505,FBgn0031684,FBgn0031771,FBgn0031830,FBgn0032511,FBgn0032833,FBgn0033274,FBgn0034877,FBgn0035032,FBgn0035046,FBgn0035600,FBgn0036728,FBgn0037873,FBg…	GO:0006119	41
ATP synthesis coupled electron transport	4.895230618888478e-27	FBgn0001989,FBgn0011227,FBgn0013678,FBgn0013680,FBgn0013683,FBgn0013684,FBgn0014028,FBgn0017566,FBgn0017567,FBgn0019624,FBgn0019957,FBgn0021906,FBgn0025839,FBgn0029888,FBgn0030263,FBgn0030733,FBgn0030853,FBgn0031436,FBgn0031505,FBgn0031684,FBgn0031771,FBgn0031830,FBgn0032511,FBgn0032833,FBgn0033274,FBgn0034877,FBgn0035046,FBgn0035600,FBgn0036728,FBgn0037873,FBgn0039112,FBgn0039802,FBgn0039909,FBg…	GO:0042773	38
mitochondrial ATP synthesis coupled electron transport	6.304897166795594e-23	FBgn0001989,FBgn0011227,FBgn0013678,FBgn0013680,FBgn0014028,FBgn0017567,FBgn0019624,FBgn0019957,FBgn0021906,FBgn0025839,FBgn0029888,FBgn0030263,FBgn0030733,FBgn0030853,FBgn0031436,FBgn0031505,FBgn0031684,FBgn0031771,FBgn0031830,FBgn0032511,FBgn0032833,FBgn0033274,FBgn0034877,FBgn0035046,FBgn0035600,FBgn0036728,FBgn0037873,FBgn0039112,FBgn0039802,FBgn0039909,FBgn0040773,FBgn0250814,FBgn0260008,FBg…	GO:0042775	34
aerobic electron transport chain	3.3720329409103852e-21	FBgn0001989,FBgn0011227,FBgn0013678,FBgn0013680,FBgn0014028,FBgn0017567,FBgn0019624,FBgn0019957,FBgn0021906,FBgn0025839,FBgn0029888,FBgn0030733,FBgn0030853,FBgn0031505,FBgn0031684,FBgn0031771,FBgn0031830,FBgn0032511,FBgn0032833,FBgn0033274,FBgn0034877,FBgn0035046,FBgn0035600,FBgn0036728,FBgn0037873,FBgn0039112,FBgn0039909,FBgn0040773,FBgn0250814,FBgn0260008,FBgn0284248	GO:0019646	31
NADH dehydrogenase complex assembly	2.4583669877878924e-12	FBgn0011361,FBgn0011455,FBgn0017567,FBgn0021967,FBgn0029868,FBgn0029888,FBgn0030605,FBgn0030718,FBgn0031021,FBgn0031228,FBgn0031436,FBgn0031505,FBgn0032511,FBgn0033570,FBgn0033961,FBgn0034576,FBgn0034645,FBgn0035046,FBgn0037001,FBgn0040705	GO:0010257	20
mitochondrial respiratory chain complex I assembly	2.4583669877878924e-12	FBgn0011361,FBgn0011455,FBgn0017567,FBgn0021967,FBgn0029868,FBgn0029888,FBgn0030605,FBgn0030718,FBgn0031021,FBgn0031228,FBgn0031436,FBgn0031505,FBgn0032511,FBgn0033570,FBgn0033961,FBgn0034576,FBgn0034645,FBgn0035046,FBgn0037001,FBgn0040705	GO:0032981	20
chitin-based cuticle development	1.5412852445673043e-10	FBgn0001311,FBgn0003046,FBgn0003162,FBgn0004782,FBgn0014454,FBgn0020416,FBgn0020765,FBgn0022702,FBgn0026077,FBgn0028544,FBgn0030394,FBgn0031097,FBgn0031737,FBgn0032538,FBgn0033597,FBgn0033602,FBgn0033603,FBgn0033658,FBgn0033725,FBgn0033728,FBgn0033729,FBgn0033730,FBgn0033869,FBgn0035281,FBgn0035398,FBgn0035737,FBgn0036110,FBgn0036619,FBgn0036880,FBgn0036881,FBgn0038714,FBgn0038819,FBgn0039480,FBg…	GO:0040003	43
energy coupled proton transport, down electrochemical gradient	4.813638961083561e-10	FBgn0010217,FBgn0010612,FBgn0011211,FBgn0013672,FBgn0013673,FBgn0014391,FBgn0016119,FBgn0016120,FBgn0016691,FBgn0019644,FBgn0020235,FBgn0028342,FBgn0035032,FBgn0038224,FBgn0039830	GO:0015985	15
ATP synthesis coupled proton transport	4.813638961083561e-10	FBgn0010217,FBgn0010612,FBgn0011211,FBgn0013672,FBgn0013673,FBgn0014391,FBgn0016119,FBgn0016120,FBgn0016691,FBgn0019644,FBgn0020235,FBgn0028342,FBgn0035032,FBgn0038224,FBgn0039830	GO:0015986	15
ATP biosynthetic process	6.065366900771844e-10	FBgn0003360,FBgn0010217,FBgn0010612,FBgn0011211,FBgn0013672,FBgn0013673,FBgn0014391,FBgn0016119,FBgn0016120,FBgn0016691,FBgn0019644,FBgn0020235,FBgn0028342,FBgn0035032,FBgn0038224,FBgn0039830	GO:0006754	16
cuticle development	7.247832696361094e-10	FBgn0000527,FBgn0001311,FBgn0003046,FBgn0003162,FBgn0004034,FBgn0004782,FBgn0014454,FBgn0020416,FBgn0020765,FBgn0022702,FBgn0026077,FBgn0028544,FBgn0030394,FBgn0031097,FBgn0031646,FBgn0031737,FBgn0032538,FBgn0033597,FBgn0033602,FBgn0033603,FBgn0033658,FBgn0033725,FBgn0033728,FBgn0033729,FBgn0033730,FBgn0033869,FBgn0035281,FBgn0035398,FBgn0035737,FBgn0036110,FBgn0036619,FBgn0036880,FBgn0036881,FBg…	GO:0042335	46
mitochondrial respiratory chain complex assembly	1.02479535737963e-9	FBgn0011361,FBgn0011455,FBgn0017567,FBgn0021967,FBgn0029868,FBgn0029888,FBgn0030605,FBgn0030610,FBgn0030718,FBgn0031021,FBgn0031066,FBgn0031228,FBgn0031436,FBgn0031505,FBgn0031971,FBgn0032511,FBgn0033274,FBgn0033570,FBgn0033961,FBgn0034576,FBgn0034645,FBgn0035046,FBgn0037001,FBgn0040705	GO:0033108	24
purine nucleoside triphosphate biosynthetic process	1.127315715747606e-8	FBgn0003360,FBgn0010217,FBgn0010612,FBgn0011211,FBgn0013672,FBgn0013673,FBgn0014391,FBgn0016119,FBgn0016120,FBgn0016691,FBgn0019644,FBgn0020235,FBgn0028342,FBgn0035032,FBgn0038224,FBgn0039830	GO:0009145	16
purine ribonucleoside triphosphate metabolic process	1.127315715747606e-8	FBgn0003360,FBgn0010217,FBgn0010612,FBgn0011211,FBgn0013672,FBgn0013673,FBgn0014391,FBgn0016119,FBgn0016120,FBgn0016691,FBgn0019644,FBgn0020235,FBgn0028342,FBgn0035032,FBgn0038224,FBgn0039830	GO:0009205	16
purine ribonucleoside triphosphate biosynthetic process	1.127315715747606e-8	FBgn0003360,FBgn0010217,FBgn0010612,FBgn0011211,FBgn0013672,FBgn0013673,FBgn0014391,FBgn0016119,FBgn0016120,FBgn0016691,FBgn0019644,FBgn0020235,FBgn0028342,FBgn0035032,FBgn0038224,FBgn0039830	GO:0009206	16
purine nucleoside triphosphate metabolic process	2.1359083906089477e-8	FBgn0003360,FBgn0010217,FBgn0010612,FBgn0011211,FBgn0013672,FBgn0013673,FBgn0014391,FBgn0016119,FBgn0016120,FBgn0016691,FBgn0019644,FBgn0020235,FBgn0028342,FBgn0035032,FBgn0038224,FBgn0039830	GO:0009144	16
mitochondrial electron transport, NADH to ubiquinone	2.574295492262926e-8	FBgn0001989,FBgn0013680,FBgn0017567,FBgn0019957,FBgn0025839,FBgn0029888,FBgn0030853,FBgn0031505,FBgn0031684,FBgn0031771,FBgn0032511,FBgn0035046,FBgn0039909	GO:0006120	13
ribonucleoside triphosphate metabolic process	7.032273333091657e-8	FBgn0003360,FBgn0010217,FBgn0010612,FBgn0011211,FBgn0013672,FBgn0013673,FBgn0014391,FBgn0016119,FBgn0016120,FBgn0016691,FBgn0019644,FBgn0020235,FBgn0028342,FBgn0035032,FBgn0038224,FBgn0039830	GO:0009199	16
ribonucleoside triphosphate biosynthetic process	7.032273333091657e-8	FBgn0003360,FBgn0010217,FBgn0010612,FBgn0011211,FBgn0013672,FBgn0013673,FBgn0014391,FBgn0016119,FBgn0016120,FBgn0016691,FBgn0019644,FBgn0020235,FBgn0028342,FBgn0035032,FBgn0038224,FBgn0039830	GO:0009201	16
purine nucleotide metabolic process	1.7223096285277845e-7	FBgn0000064,FBgn0000579,FBgn0001091,FBgn0001092,FBgn0003071,FBgn0003074,FBgn0003360,FBgn0010217,FBgn0010612,FBgn0011211,FBgn0013672,FBgn0013673,FBgn0014391,FBgn0014869,FBgn0016119,FBgn0016120,FBgn0016691,FBgn0019644,FBgn0020235,FBgn0028325,FBgn0028342,FBgn0029969,FBgn0033733,FBgn0035032,FBgn0037996,FBgn0038224,FBgn0038449,FBgn0039635,FBgn0039830,FBgn0041194,FBgn0043792,FBgn0053958,FBgn0086355,FBg…	GO:0006163	36
purine ribonucleotide metabolic process	1.956482240003167e-7	FBgn0000064,FBgn0000579,FBgn0001091,FBgn0001092,FBgn0003071,FBgn0003074,FBgn0003360,FBgn0010217,FBgn0010612,FBgn0011211,FBgn0013672,FBgn0013673,FBgn0014391,FBgn0014869,FBgn0016119,FBgn0016120,FBgn0016691,FBgn0019644,FBgn0020235,FBgn0028325,FBgn0028342,FBgn0029969,FBgn0033733,FBgn0035032,FBgn0037996,FBgn0038224,FBgn0038449,FBgn0039635,FBgn0039830,FBgn0043792,FBgn0053958,FBgn0086355,FBgn0250906,FBg…	GO:0009150	35
small molecule metabolic process	2.1815356319025137e-7	FBgn0000064,FBgn0000153,FBgn0000527,FBgn0000565,FBgn0000579,FBgn0001091,FBgn0001092,FBgn0001128,FBgn0001145,FBgn0003071,FBgn0003074,FBgn0003162,FBgn0003360,FBgn0004034,FBgn0004087,FBgn0004507,FBgn0004959,FBgn0010217,FBgn0010222,FBgn0010383,FBgn0010612,FBgn0011211,FBgn0011361,FBgn0011693,FBgn0013307,FBgn0013672,FBgn0013673,FBgn0014391,FBgn0014869,FBgn0016119,FBgn0016120,FBgn0016691,FBgn0019644,FBg…	GO:0044281	92
proton transmembrane transport	2.9116053151102603e-7	FBgn0010217,FBgn0010612,FBgn0011211,FBgn0013672,FBgn0013673,FBgn0013684,FBgn0014391,FBgn0016119,FBgn0016120,FBgn0016691,FBgn0019644,FBgn0020235,FBgn0028342,FBgn0028667,FBgn0030718,FBgn0034877,FBgn0035032,FBgn0038224,FBgn0039830,FBgn0052230,FBgn0262514,FBgn0262952	GO:1902600	22
nucleoside triphosphate biosynthetic process	3.494499427000412e-7	FBgn0003360,FBgn0010217,FBgn0010612,FBgn0011211,FBgn0013672,FBgn0013673,FBgn0014391,FBgn0016119,FBgn0016120,FBgn0016691,FBgn0019644,FBgn0020235,FBgn0028342,FBgn0035032,FBgn0038224,FBgn0039830	GO:0009142	16
ribonucleotide metabolic process	8.840536783066644e-7	FBgn0000064,FBgn0000579,FBgn0001091,FBgn0001092,FBgn0003071,FBgn0003074,FBgn0003360,FBgn0010217,FBgn0010612,FBgn0011211,FBgn0013672,FBgn0013673,FBgn0014391,FBgn0014869,FBgn0016119,FBgn0016120,FBgn0016691,FBgn0019644,FBgn0020235,FBgn0028325,FBgn0028342,FBgn0029969,FBgn0033733,FBgn0035032,FBgn0037996,FBgn0038224,FBgn0038449,FBgn0039635,FBgn0039830,FBgn0043792,FBgn0053958,FBgn0086355,FBgn0250906,FBg…	GO:0009259	35
ribose phosphate metabolic process	0.0000014260351810833815	FBgn0000064,FBgn0000579,FBgn0001091,FBgn0001092,FBgn0003071,FBgn0003074,FBgn0003360,FBgn0010217,FBgn0010612,FBgn0011211,FBgn0013672,FBgn0013673,FBgn0014391,FBgn0014869,FBgn0016119,FBgn0016120,FBgn0016691,FBgn0019644,FBgn0020235,FBgn0028325,FBgn0028342,FBgn0029969,FBgn0033733,FBgn0035032,FBgn0037996,FBgn0038224,FBgn0038449,FBgn0039635,FBgn0039830,FBgn0043792,FBgn0053958,FBgn0086355,FBgn0250906,FBg…	GO:0019693	35
nucleoside triphosphate metabolic process	0.0000014515851839705584	FBgn0003360,FBgn0010217,FBgn0010612,FBgn0011211,FBgn0013672,FBgn0013673,FBgn0014391,FBgn0016119,FBgn0016120,FBgn0016691,FBgn0019644,FBgn0020235,FBgn0028342,FBgn0035032,FBgn0038224,FBgn0039830	GO:0009141	16
mitochondrion organization	0.000004289206468509521	FBgn0003360,FBgn0004169,FBgn0004363,FBgn0010213,FBgn0010808,FBgn0011361,FBgn0011455,FBgn0017567,FBgn0021967,FBgn0022344,FBgn0029868,FBgn0029888,FBgn0030263,FBgn0030605,FBgn0030610,FBgn0030679,FBgn0030718,FBgn0031021,FBgn0031066,FBgn0031228,FBgn0031436,FBgn0031505,FBgn0031971,FBgn0032511,FBgn0033274,FBgn0033570,FBgn0033961,FBgn0034576,FBgn0034645,FBgn0035039,FBgn0035046,FBgn0035805,FBgn0036726,FBg…	GO:0007005	41
purine-containing compound metabolic process	0.000006081740961398021	FBgn0000064,FBgn0000579,FBgn0001091,FBgn0001092,FBgn0003071,FBgn0003074,FBgn0003360,FBgn0010217,FBgn0010612,FBgn0011211,FBgn0013672,FBgn0013673,FBgn0014391,FBgn0014869,FBgn0016119,FBgn0016120,FBgn0016691,FBgn0019644,FBgn0020235,FBgn0028325,FBgn0028342,FBgn0029969,FBgn0033733,FBgn0035032,FBgn0037996,FBgn0038224,FBgn0038449,FBgn0039635,FBgn0039830,FBgn0041194,FBgn0043792,FBgn0053958,FBgn0086355,FBg…	GO:0072521	36
nucleotide metabolic process	0.000009728562117565164	FBgn0000064,FBgn0000579,FBgn0001091,FBgn0001092,FBgn0003071,FBgn0003074,FBgn0003360,FBgn0010217,FBgn0010612,FBgn0011211,FBgn0013672,FBgn0013673,FBgn0014391,FBgn0014869,FBgn0016119,FBgn0016120,FBgn0016691,FBgn0019644,FBgn0020235,FBgn0028325,FBgn0028342,FBgn0029969,FBgn0033733,FBgn0035032,FBgn0037996,FBgn0038224,FBgn0038449,FBgn0039635,FBgn0039802,FBgn0039830,FBgn0041194,FBgn0043792,FBgn0053958,FBg…	GO:0009117	37
nucleoside phosphate metabolic process	0.000016513738235961524	FBgn0000064,FBgn0000579,FBgn0001091,FBgn0001092,FBgn0003071,FBgn0003074,FBgn0003360,FBgn0010217,FBgn0010612,FBgn0011211,FBgn0013672,FBgn0013673,FBgn0014391,FBgn0014869,FBgn0016119,FBgn0016120,FBgn0016691,FBgn0019644,FBgn0020235,FBgn0028325,FBgn0028342,FBgn0029969,FBgn0033733,FBgn0035032,FBgn0037996,FBgn0038224,FBgn0038449,FBgn0039635,FBgn0039802,FBgn0039830,FBgn0041194,FBgn0043792,FBgn0053958,FBg…	GO:0006753	37
purine nucleotide biosynthetic process	0.000027579636648237392	FBgn0003360,FBgn0010217,FBgn0010612,FBgn0011211,FBgn0013672,FBgn0013673,FBgn0014391,FBgn0016119,FBgn0016120,FBgn0016691,FBgn0019644,FBgn0020235,FBgn0028325,FBgn0028342,FBgn0029969,FBgn0033733,FBgn0035032,FBgn0037996,FBgn0038224,FBgn0039635,FBgn0039830,FBgn0041194,FBgn0053958,FBgn0283658	GO:0006164	24
mitochondrial electron transport, ubiquinol to cytochrome c	0.000028095814775435395	FBgn0011227,FBgn0013678,FBgn0021906,FBgn0030733,FBgn0035600,FBgn0036728,FBgn0250814,FBgn0260008,FBgn0284248	GO:0006122	9
purine ribonucleotide biosynthetic process	0.0000419044816462405	FBgn0003360,FBgn0010217,FBgn0010612,FBgn0011211,FBgn0013672,FBgn0013673,FBgn0014391,FBgn0016119,FBgn0016120,FBgn0016691,FBgn0019644,FBgn0020235,FBgn0028325,FBgn0028342,FBgn0029969,FBgn0033733,FBgn0035032,FBgn0037996,FBgn0038224,FBgn0039635,FBgn0039830,FBgn0053958,FBgn0283658	GO:0009152	23
organic acid metabolic process	0.00010756437314877177	FBgn0000064,FBgn0000153,FBgn0000527,FBgn0000565,FBgn0000579,FBgn0001091,FBgn0001092,FBgn0001145,FBgn0003071,FBgn0003074,FBgn0004034,FBgn0004087,FBgn0004959,FBgn0010383,FBgn0011361,FBgn0013307,FBgn0014869,FBgn0027291,FBgn0027348,FBgn0028325,FBgn0029648,FBgn0029664,FBgn0029969,FBgn0030362,FBgn0033733,FBgn0033949,FBgn0034356,FBgn0035743,FBgn0036157,FBgn0036762,FBgn0036975,FBgn0037801,FBgn0037996,FBg…	GO:0006082	51
nucleobase-containing small molecule metabolic process	0.00016139495006551463	FBgn0000064,FBgn0000153,FBgn0000579,FBgn0001091,FBgn0001092,FBgn0003071,FBgn0003074,FBgn0003360,FBgn0010217,FBgn0010612,FBgn0011211,FBgn0013672,FBgn0013673,FBgn0014391,FBgn0014869,FBgn0016119,FBgn0016120,FBgn0016691,FBgn0019644,FBgn0020235,FBgn0028325,FBgn0028342,FBgn0029969,FBgn0033733,FBgn0035032,FBgn0035348,FBgn0035978,FBgn0037996,FBgn0038224,FBgn0038449,FBgn0039635,FBgn0039802,FBgn0039830,FBg…	GO:0055086	40
purine-containing compound biosynthetic process	0.0001861126657061057	FBgn0003360,FBgn0010217,FBgn0010612,FBgn0011211,FBgn0013672,FBgn0013673,FBgn0014391,FBgn0016119,FBgn0016120,FBgn0016691,FBgn0019644,FBgn0020235,FBgn0028325,FBgn0028342,FBgn0029969,FBgn0033733,FBgn0035032,FBgn0037996,FBgn0038224,FBgn0039635,FBgn0039830,FBgn0041194,FBgn0053958,FBgn0283658	GO:0072522	24
ribonucleotide biosynthetic process	0.00020320524054719878	FBgn0003360,FBgn0010217,FBgn0010612,FBgn0011211,FBgn0013672,FBgn0013673,FBgn0014391,FBgn0016119,FBgn0016120,FBgn0016691,FBgn0019644,FBgn0020235,FBgn0028325,FBgn0028342,FBgn0029969,FBgn0033733,FBgn0035032,FBgn0037996,FBgn0038224,FBgn0039635,FBgn0039830,FBgn0053958,FBgn0283658	GO:0009260	23
ribose phosphate biosynthetic process	0.0002936771328439668	FBgn0003360,FBgn0010217,FBgn0010612,FBgn0011211,FBgn0013672,FBgn0013673,FBgn0014391,FBgn0016119,FBgn0016120,FBgn0016691,FBgn0019644,FBgn0020235,FBgn0028325,FBgn0028342,FBgn0029969,FBgn0033733,FBgn0035032,FBgn0037996,FBgn0038224,FBgn0039635,FBgn0039830,FBgn0053958,FBgn0283658	GO:0046390	23
pyruvate metabolic process	0.00031876053816525185	FBgn0000064,FBgn0000579,FBgn0001091,FBgn0001092,FBgn0003071,FBgn0003074,FBgn0014869,FBgn0028325,FBgn0034356,FBgn0039635,FBgn0086355,FBgn0250906,FBgn0267385,FBgn0283658	GO:0006090	14
tricarboxylic acid cycle	0.000477692848598704	FBgn0004888,FBgn0010100,FBgn0014028,FBgn0027291,FBgn0033274,FBgn0037873,FBgn0037891,FBgn0038922,FBgn0039112,FBgn0039358,FBgn0261955,FBgn0262559,FBgn0286222	GO:0006099	13
carboxylic acid metabolic process	0.0011940020429850552	FBgn0000064,FBgn0000153,FBgn0000527,FBgn0000579,FBgn0001091,FBgn0001092,FBgn0001145,FBgn0003071,FBgn0003074,FBgn0004034,FBgn0004087,FBgn0011361,FBgn0013307,FBgn0014869,FBgn0027291,FBgn0027348,FBgn0028325,FBgn0029648,FBgn0029664,FBgn0029969,FBgn0030362,FBgn0033733,FBgn0033949,FBgn0034356,FBgn0035743,FBgn0036157,FBgn0036762,FBgn0036975,FBgn0037801,FBgn0037996,FBgn0038130,FBgn0038922,FBgn0038983,FBg…	GO:0019752	48
oxoacid metabolic process	0.0012939976751736616	FBgn0000064,FBgn0000153,FBgn0000527,FBgn0000579,FBgn0001091,FBgn0001092,FBgn0001145,FBgn0003071,FBgn0003074,FBgn0004034,FBgn0004087,FBgn0011361,FBgn0013307,FBgn0014869,FBgn0027291,FBgn0027348,FBgn0028325,FBgn0029648,FBgn0029664,FBgn0029969,FBgn0030362,FBgn0033733,FBgn0033949,FBgn0034356,FBgn0035743,FBgn0036157,FBgn0036762,FBgn0036975,FBgn0037801,FBgn0037996,FBgn0038130,FBgn0038922,FBgn0038983,FBg…	GO:0043436	48
nucleotide biosynthetic process	0.002154931061884247	FBgn0003360,FBgn0010217,FBgn0010612,FBgn0011211,FBgn0013672,FBgn0013673,FBgn0014391,FBgn0016119,FBgn0016120,FBgn0016691,FBgn0019644,FBgn0020235,FBgn0028325,FBgn0028342,FBgn0029969,FBgn0033733,FBgn0035032,FBgn0037996,FBgn0038224,FBgn0039635,FBgn0039830,FBgn0041194,FBgn0053958,FBgn0283658	GO:0009165	24
carbohydrate metabolic process	0.0023465892693074345	FBgn0000064,FBgn0000579,FBgn0001091,FBgn0001092,FBgn0001128,FBgn0003071,FBgn0003074,FBgn0004507,FBgn0014869,FBgn0020415,FBgn0020416,FBgn0022702,FBgn0024230,FBgn0025595,FBgn0025885,FBgn0030362,FBgn0034356,FBgn0034618,FBgn0035398,FBgn0035978,FBgn0036428,FBgn0036527,FBgn0036659,FBgn0036862,FBgn0050359,FBgn0051973,FBgn0052499,FBgn0053138,FBgn0064237,FBgn0086355,FBgn0250906,FBgn0260653,FBgn0261341,FBg…	GO:0005975	38
nucleoside phosphate biosynthetic process	0.0024988523608506304	FBgn0003360,FBgn0010217,FBgn0010612,FBgn0011211,FBgn0013672,FBgn0013673,FBgn0014391,FBgn0016119,FBgn0016120,FBgn0016691,FBgn0019644,FBgn0020235,FBgn0028325,FBgn0028342,FBgn0029969,FBgn0033733,FBgn0035032,FBgn0037996,FBgn0038224,FBgn0039635,FBgn0039830,FBgn0041194,FBgn0053958,FBgn0283658	GO:1901293	24
monocarboxylic acid metabolic process	0.013175524438139283	FBgn0000064,FBgn0000527,FBgn0000579,FBgn0001091,FBgn0001092,FBgn0003071,FBgn0003074,FBgn0011361,FBgn0014869,FBgn0027348,FBgn0028325,FBgn0029648,FBgn0029969,FBgn0033733,FBgn0033949,FBgn0034356,FBgn0035743,FBgn0037996,FBgn0038130,FBgn0038983,FBgn0038986,FBgn0039635,FBgn0039754,FBgn0039802,FBgn0052072,FBgn0086355,FBgn0250906,FBgn0267385,FBgn0283658	GO:0032787	29
glycolytic process	0.01392086141147198	FBgn0000064,FBgn0000579,FBgn0001091,FBgn0001092,FBgn0003071,FBgn0003074,FBgn0014869,FBgn0086355,FBgn0250906,FBgn0267385	GO:0006096	10
ATP generation from ADP	0.01392086141147198	FBgn0000064,FBgn0000579,FBgn0001091,FBgn0001092,FBgn0003071,FBgn0003074,FBgn0014869,FBgn0086355,FBgn0250906,FBgn0267385	GO:0006757	10
purine nucleoside diphosphate metabolic process	0.028712631459051327	FBgn0000064,FBgn0000579,FBgn0001091,FBgn0001092,FBgn0003071,FBgn0003074,FBgn0014869,FBgn0086355,FBgn0250906,FBgn0267385	GO:0009135	10
purine ribonucleoside diphosphate metabolic process	0.028712631459051327	FBgn0000064,FBgn0000579,FBgn0001091,FBgn0001092,FBgn0003071,FBgn0003074,FBgn0014869,FBgn0086355,FBgn0250906,FBgn0267385	GO:0009179	10
ADP metabolic process	0.028712631459051327	FBgn0000064,FBgn0000579,FBgn0001091,FBgn0001092,FBgn0003071,FBgn0003074,FBgn0014869,FBgn0086355,FBgn0250906,FBgn0267385	GO:0046031	10
glucose metabolic process	0.030376895538997736	FBgn0000579,FBgn0001091,FBgn0001092,FBgn0003071,FBgn0003074,FBgn0004507,FBgn0025595,FBgn0034356,FBgn0036428,FBgn0036862,FBgn0086355,FBgn0250906,FBgn0266064	GO:0006006	13
carbohydrate biosynthetic process	0.030376895538997736	FBgn0003074,FBgn0024230,FBgn0025885,FBgn0030362,FBgn0034356,FBgn0034618,FBgn0036428,FBgn0036527,FBgn0036862,FBgn0053138,FBgn0086355,FBgn0250906,FBgn0266064	GO:0016051	13
response to oxidative stress	0.03541057616815267	FBgn0000565,FBgn0003360,FBgn0004577,FBgn0010213,FBgn0011455,FBgn0014391,FBgn0016120,FBgn0028396,FBgn0030334,FBgn0030718,FBgn0030872,FBgn0031436,FBgn0031971,FBgn0032685,FBgn0033521,FBgn0033570,FBgn0035438,FBgn0037873,FBgn0039802,FBgn0040309,FBgn0044810,FBgn0086711,FBgn0283531	GO:0006979	23
transmembrane transport	0.043881573590937396	FBgn0003360,FBgn0004363,FBgn0010217,FBgn0010612,FBgn0011211,FBgn0013672,FBgn0013673,FBgn0013684,FBgn0014391,FBgn0016119,FBgn0016120,FBgn0016691,FBgn0019644,FBgn0020235,FBgn0026439,FBgn0028342,FBgn0028667,FBgn0029147,FBgn0029898,FBgn0029950,FBgn0030679,FBgn0030718,FBgn0030817,FBgn0031261,FBgn0031734,FBgn0031935,FBgn0033097,FBgn0033388,FBgn0033778,FBgn0034136,FBgn0034394,FBgn0034497,FBgn0034612,FBg…	GO:0055085	68
muscle system process	0.04439476905270974	FBgn0002772,FBgn0002773,FBgn0003721,FBgn0004117,FBgn0004169,FBgn0005633,FBgn0026439,FBgn0033289,FBgn0085428,FBgn0266084,FBgn0283471	GO:0003012	11

## Sheet: Cellular respiration -all genes
Gene symbol	FBgn	Gene name	GO term name	GO term
CG10219	FBgn0039112	SdhD	mitochondrial electron transport, succinate to ubiquinone	GO:0006121
CG10302	FBgn0284256	bsf	positive regulation of oxidative phosphorylation	GO:1903862
CG10396	FBgn0033020	COX4L	mitochondrial electron transport, cytochrome c to oxygen	GO:0006123
CG10622	FBgn0029118	ScsbetaG	tricarboxylic acid cycle	GO:0006099
CG1065	FBgn0245150	Scsalpha1	tricarboxylic acid cycle	GO:0006099
CG10664	FBgn0032833	COX4	mitochondrial electron transport, cytochrome c to oxygen	GO:0006123
CG10748	FBgn0036327	CG10748	tricarboxylic acid cycle	GO:0006099
CG10749	FBgn0036328	CG10749	tricarboxylic acid cycle	GO:0006099
CG11015	FBgn0031830	COX5B	mitochondrial electron transport, cytochrome c to oxygen	GO:0006123
CG11043	FBgn0031831	COX5BL	mitochondrial electron transport, cytochrome c to oxygen	GO:0006123
CG11154	FBgn0010217	ATPsynbeta	mitochondrial ATP synthesis coupled proton transport	GO:0042776
CG11423	FBgn0034251	ND-51L1	mitochondrial electron transport, NADH to ubiquinone	GO:0006120
CG11661	FBgn0010352	Ogdh	tricarboxylic acid cycle	GO:0006099
CG11913	FBgn0039331	ND-49L	mitochondrial electron transport, NADH to ubiquinone	GO:0006120
CG11963	FBgn0037643	ScsbetaA	tricarboxylic acid cycle	GO:0006099
CG12201	FBgn0037970	GC2	malate-aspartate shuttle	GO:0043490
CG12233	FBgn0027291	Idh3a	tricarboxylic acid cycle	GO:0006099
CG12400	FBgn0031505	ND-B14.5B	mitochondrial electron transport, NADH to ubiquinone	GO:0006120
CG12895	FBgn0033523	CG12895	mitochondrial electron transport, succinate to ubiquinone	GO:0006121
CG13240	FBgn0001989	ND-B17	mitochondrial electron transport, NADH to ubiquinone	GO:0006120
CG13263	FBgn0086907	Cyt-c-d	mitochondrial electron transport, cytochrome c to oxygen	GO:0006123
CG14077	FBgn0036830	COX6AL2	mitochondrial electron transport, cytochrome c to oxygen	GO:0006123
CG14508	FBgn0039651	Cyt-c1L	mitochondrial electron transport, ubiquinol to cytochrome c	GO:0006122
CG14724	FBgn0019624	COX5A	mitochondrial electron transport, cytochrome c to oxygen	GO:0006123
CG14740	FBgn0037988	CG14740	tricarboxylic acid cycle	GO:0006099
CG14757	FBgn0033274	CG14757	mitochondrial electron transport, succinate to ubiquinone	GO:0006121
CG14786	FBgn0027794	Lrpprc2	regulation of oxidative phosphorylation	GO:0002082
CG1544	FBgn0039827	CG1544	tricarboxylic acid cycle	GO:0006099
CG17246	FBgn0261439	SdhA	mitochondrial electron transport, succinate to ubiquinone	GO:0006121
CG17280	FBgn0034877	levy	mitochondrial electron transport, cytochrome c to oxygen	GO:0006123
CG1765	FBgn0000546	EcR	regulation of cellular respiration	GO:0043457
CG17856	FBgn0039576	UQCR-14L	mitochondrial electron transport, ubiquinol to cytochrome c	GO:0006122
CG17903	FBgn0284248	Cyt-c-p	mitochondrial electron transport, cytochrome c to oxygen	GO:0006123
CG18193	FBgn0037579	COX7AL	regulation of oxidative phosphorylation	GO:0002082
CG18317	FBgn0031359	Rim2	cellular respiration	GO:0045333
CG18347	FBgn0260743	GC1	malate-aspartate shuttle	GO:0043490
CG1970	FBgn0039909	ND-49	mitochondrial electron transport, NADH to ubiquinone	GO:0006120
CG2014	FBgn0039669	ND-20L	aerobic respiration	GO:0009060
CG2139	FBgn0028646	aralar1	malate-aspartate shuttle	GO:0043490
CG2249	FBgn0040773	COX7C	mitochondrial electron transport, cytochrome c to oxygen	GO:0006123
CG2286	FBgn0017566	ND-75	ATP synthesis coupled electron transport	GO:0042773
CG2789	FBgn0031263	Tspo	regulation of oxidative phosphorylation	GO:0002082
CG30093	FBgn0050093	COX6AL	aerobic respiration	GO:0009060
CG30354	FBgn0050354	UQCR-11L	mitochondrial electron transport, ubiquinol to cytochrome c	GO:0006122
CG31477	FBgn0051477	ATPsynepsilonL	mitochondrial ATP synthesis coupled proton transport	GO:0042776
CG31648	FBgn0051648	CG31648	aerobic respiration	GO:0009060
CG31874	FBgn0051874	Fum4	tricarboxylic acid cycle	GO:0006099
CG3192	FBgn0029888	ND-ASHI	mitochondrial electron transport, NADH to ubiquinone	GO:0006120
CG32026	FBgn0052026	CG32026	tricarboxylic acid cycle	GO:0006099
CG3214	FBgn0031436	ND-B17.2	mitochondrial ATP synthesis coupled electron transport	GO:0042775
CG3283	FBgn0014028	SdhB	aerobic respiration	GO:0009060
CG33718	FBgn0044419	Pmi	mitochondrial ATP synthesis coupled electron transport	GO:0042775
CG33791	FBgn0035240	CG33791	tricarboxylic acid cycle	GO:0006099
CG34063	FBgn0013680	mt:ND2	mitochondrial electron transport, NADH to ubiquinone	GO:0006120
CG34067	FBgn0013674	mt:CoI	aerobic respiration	GO:0009060
CG34069	FBgn0013675	mt:CoII	ATP synthesis coupled electron transport	GO:0042773
CG34074	FBgn0013676	mt:CoIII	aerobic respiration	GO:0009060
CG34083	FBgn0013684	mt:ND5	ATP synthesis coupled electron transport	GO:0042773
CG34085	FBgn0262952	mt:ND4	ATP synthesis coupled electron transport	GO:0042773
CG34086	FBgn0013683	mt:ND4L	ATP synthesis coupled electron transport	GO:0042773
CG34090	FBgn0013678	mt:Cyt-b	mitochondrial electron transport, ubiquinol to cytochrome c	GO:0006122
CG34092	FBgn0013679	mt:ND1	aerobic respiration	GO:0009060
CG34172	FBgn0085201	COX7AL2	regulation of oxidative phosphorylation	GO:0002082
CG3483	FBgn0035005	CG3483	tricarboxylic acid cycle	GO:0006099
CG3560	FBgn0030733	UQCR-14	cellular respiration	GO:0045333
CG3621	FBgn0025839	ND-B14.5A	mitochondrial electron transport, NADH to ubiquinone	GO:0006120
CG3683	FBgn0035046	ND-19	mitochondrial electron transport, NADH to ubiquinone	GO:0006120
CG3861	FBgn0261955	kdn	tricarboxylic acid cycle	GO:0006099
CG3944	FBgn0017567	ND-23	aerobic respiration	GO:0009060
CG4094	FBgn0028336	Fum1	tricarboxylic acid cycle	GO:0006099
CG4095	FBgn0029890	Fum2	tricarboxylic acid cycle	GO:0006099
CG41623	FBgn0260008	UQCR-11	mitochondrial electron transport, ubiquinol to cytochrome c	GO:0006122
CG4169	FBgn0250814	UQCR-C2	mitochondrial electron transport, ubiquinol to cytochrome c	GO:0006122
CG4307	FBgn0016691	ATPsynO	mitochondrial ATP synthesis coupled proton transport	GO:0042776
CG4523	FBgn0029891	Pink1	regulation of mitochondrial electron transport, NADH to ubiquinone	GO:1902956
CG4692	FBgn0035032	ATPsynF	mitochondrial ATP synthesis coupled proton transport	GO:0042776
CG4706	FBgn0037862	mAcon2	tricarboxylic acid cycle	GO:0006099
CG4769	FBgn0035600	Cyt-c1	mitochondrial electron transport, ubiquinol to cytochrome c	GO:0006122
CG4900	FBgn0024958	Irp-1A	tricarboxylic acid cycle	GO:0006099
CG5028	FBgn0039358	Idh3g	tricarboxylic acid cycle	GO:0006099
CG5214	FBgn0037891	CG5214	cellular respiration	GO:0045333
CG5362	FBgn0262782	Mdh1	tricarboxylic acid cycle	GO:0006099
CG5389	FBgn0036568	ATPsynbetaL	mitochondrial ATP synthesis coupled proton transport	GO:0042776
CG5703	FBgn0030853	ND-24	mitochondrial electron transport, NADH to ubiquinone	GO:0006120
CG5718	FBgn0036222	SdhAL	mitochondrial electron transport, succinate to ubiquinone	GO:0006121
CG6008	FBgn0027785	NP15.6	respiratory electron transport chain	GO:0022904
CG6115	FBgn0040985	CG6115	respiratory electron transport chain	GO:0022904
CG6140	FBgn0036162	Fum3	tricarboxylic acid cycle	GO:0006099
CG6255	FBgn0038708	Scsalpha2	tricarboxylic acid cycle	GO:0006099
CG6338	FBgn0004510	Ets97D	positive regulation of oxidative phosphorylation	GO:1903862
CG6342	FBgn0024957	Irp-1B	tricarboxylic acid cycle	GO:0006099
CG6343	FBgn0019957	ND-42	mitochondrial electron transport, NADH to ubiquinone	GO:0006120
CG6439	FBgn0038922	Idh3b	tricarboxylic acid cycle	GO:0006099
CG6463	FBgn0047038	ND-13B	respiratory electron transport chain	GO:0022904
CG6485	FBgn0036706	ND-24L	mitochondrial electron transport, NADH to ubiquinone	GO:0006120
CG6629	FBgn0037860	SdhCL	mitochondrial electron transport, succinate to ubiquinone	GO:0006121
CG6646	FBgn0033885	DJ-1alpha	mitochondrial ATP synthesis coupled electron transport	GO:0042775
CG6666	FBgn0037873	SdhC	mitochondrial electron transport, succinate to ubiquinone	GO:0006121
CG6914	FBgn0037172	ND-B14.5AL	mitochondrial electron transport, NADH to ubiquinone	GO:0006120
CG7224	FBgn0031971	Sirup	cellular respiration	GO:0045333
CG7263	FBgn0031392	AIF	mitochondrial ATP synthesis coupled electron transport	GO:0042775
CG7349	FBgn0030975	SdhBL	aerobic respiration	GO:0009060
CG7361	FBgn0021906	RFeSP	mitochondrial electron transport, ubiquinol to cytochrome c	GO:0006122
CG7580	FBgn0036728	UQCR-Q	mitochondrial electron transport, ubiquinol to cytochrome c	GO:0006122
CG7598	FBgn0039689	CIA30	mitochondrial electron transport, NADH to ubiquinone	GO:0006120
CG7755	FBgn0034105	CG7755	tricarboxylic acid cycle	GO:0006099
CG7998	FBgn0262559	Mdh2	tricarboxylic acid cycle	GO:0006099
CG8102	FBgn0034007	ND-51L2	mitochondrial electron transport, NADH to ubiquinone	GO:0006120
CG8256	FBgn0022160	Gpo1	glycerophosphate shuttle	GO:0006127
CG8680	FBgn0031684	ND-13A	mitochondrial electron transport, NADH to ubiquinone	GO:0006120
CG8764	FBgn0011227	ox	mitochondrial electron transport, ubiquinol to cytochrome c	GO:0006122
CG8971	FBgn0030092	fh	positive regulation of oxidative phosphorylation	GO:1903862
CG9032	FBgn0014391	sun	mitochondrial ATP synthesis coupled proton transport	GO:0042776
CG9140	FBgn0031771	ND-51	mitochondrial electron transport, NADH to ubiquinone	GO:0006120
CG9172	FBgn0030718	ND-20	aerobic respiration	GO:0009060
CG9212	FBgn0030724	Nipsnap	oxidative phosphorylation	GO:0006119
CG9244	FBgn0010100	mAcon1	tricarboxylic acid cycle	GO:0006099
CG9306	FBgn0032511	ND-B22	mitochondrial electron transport, NADH to ubiquinone	GO:0006120
CG9410	FBgn0033086	CG9410	cellular respiration	GO:0045333
CG9603	FBgn0040529	COX7A	regulation of oxidative phosphorylation	GO:0002082
CG9809	FBgn0037248	srl	positive regulation of oxidative phosphorylation	GO:1903862

## Sheet: Purine nucleotide -all genes
Gene symbol	FBgn	Gene name	GO term name	GO term
CG10078	FBgn0041194	Prat2	purine nucleotide biosynthetic process	GO:0006164
CG10096	FBgn0038032	CG10096	long-chain fatty-acyl-CoA metabolic process	GO:0035336
CG10097	FBgn0038033	CG10097	long-chain fatty-acyl-CoA metabolic process	GO:0035336
CG10268	FBgn0032811	Pmvk	isopentenyl diphosphate biosynthetic process, mevalonate pathway	GO:0019287
CG10367	FBgn0263782	Hmgcr	coenzyme A metabolic process	GO:0015936
CG10564	FBgn0024150	Ac78C	cAMP biosynthetic process	GO:0006171
CG10575	FBgn0035632	Ppat-Dpck	coenzyme A biosynthetic process	GO:0015937
CG10622	FBgn0029118	ScsbetaG	succinyl-CoA metabolic process	GO:0006104
CG10671	FBgn0035586	Fitm	fatty-acyl-CoA catabolic process	GO:0036115
CG10738	FBgn0036368	CG10738	cGMP biosynthetic process	GO:0006182
CG10932	FBgn0029969	CG10932	acetyl-CoA biosynthetic process	GO:0006085
CG11035	FBgn0037544	CG11035	regulation of mitochondrial ATP synthesis coupled proton transport	GO:1905706
CG11081	FBgn0025741	PlexA	positive regulation of guanylate cyclase activity	GO:0031284
CG11089	FBgn0039241	CG11089	'de novo' IMP biosynthetic process	GO:0006189
CG11154	FBgn0010217	ATPsynbeta	ATP synthesis coupled proton transport	GO:0015986
CG11249	FBgn0037115	CG11249	glycolytic process	GO:0006096
CG11255	FBgn0283494	Adk2	AMP biosynthetic process	GO:0006167
CG11391	FBgn0038732	CG11391	fatty-acyl-CoA biosynthetic process	GO:0046949
CG11407	FBgn0038733	CG11407	fatty-acyl-CoA biosynthetic process	GO:0046949
CG11453	FBgn0038734	CG11453	fatty-acyl-CoA biosynthetic process	GO:0046949
CG11659	FBgn0038731	CG11659	fatty-acyl-CoA biosynthetic process	GO:0046949
CG11811	FBgn0036099	CG11811	purine nucleotide metabolic process	GO:0006163
CG11876	FBgn0039635	Pdhb	acetyl-CoA biosynthetic process from pyruvate	GO:0006086
CG11900	FBgn0039650	Mesh1	guanosine tetraphosphate catabolic process	GO:0015971
CG11963	FBgn0037643	ScsbetaA	succinyl-CoA metabolic process	GO:0006104
CG12027	FBgn0035585	ATPsynCF6L	ATP synthesis coupled proton transport	GO:0015986
CG12055	FBgn0001091	Gapdh1	glycolytic process	GO:0006096
CG12229	FBgn0036723	CG12229	glycolytic process	GO:0006096
CG12268	FBgn0039131	CG12268	long-chain fatty-acyl-CoA metabolic process	GO:0035336
CG12866	FBgn0033955	Targ	acetyl-CoA biosynthetic process	GO:0006085
CG13091	FBgn0032055	Sgp	long-chain fatty-acyl-CoA metabolic process	GO:0035336
CG13771	FBgn0031844	CG13771	acyl-CoA metabolic process	GO:0006637
CG1441	FBgn0033464	CG1441	long-chain fatty-acyl-CoA metabolic process	GO:0035336
CG1443	FBgn0039620	wat	long-chain fatty-acyl-CoA metabolic process	GO:0035336
CG1470	FBgn0013973	Gycbeta100B	cGMP biosynthetic process	GO:0006182
CG14885	FBgn0038435	Gyc89Da	cGMP biosynthetic process	GO:0006182
CG14886	FBgn0038436	Gyc89Db	cGMP biosynthetic process	GO:0006182
CG14893	FBgn0038451	CG14893	long-chain fatty-acyl-CoA metabolic process	GO:0035336
CG1506	FBgn0023416	Ac3	cAMP biosynthetic process	GO:0006171
CG15105	FBgn0265356	tn	positive regulation of glycolytic process	GO:0045821
CG1635	FBgn0039854	CG1635	acyl-CoA metabolic process	GO:0006637
CG1638	FBgn0039855	CG1638	acyl-CoA metabolic process	GO:0006637
CG16944	FBgn0003360	sesB	positive regulation of ATP biosynthetic process	GO:2001171
CG17174	FBgn0040509	ACXB	cAMP biosynthetic process	GO:0006171
CG17176	FBgn0040510	ACXA	cAMP biosynthetic process	GO:0006171
CG17178	FBgn0040506	ACXE	cAMP biosynthetic process	GO:0006171
CG1721	FBgn0014869	Pglym78	glycolytic process	GO:0006096
CG17273	FBgn0027493	AdSS	'de novo' AMP biosynthetic process	GO:0044208
CG17300	FBgn0036345	CG17300	ATP synthesis coupled proton transport	GO:0015986
CG1746	FBgn0039830	ATPsynC	ATP synthesis coupled proton transport	GO:0015986
CG17560	FBgn0038450	CG17560	long-chain fatty-acyl-CoA metabolic process	GO:0035336
CG17562	FBgn0038449	CG17562	long-chain fatty-acyl-CoA metabolic process	GO:0035336
CG17645	FBgn0011270	Pglym87	glycolytic process	GO:0006096
CG17654	FBgn0000579	Eno	canonical glycolysis	GO:0061621
CG1774	FBgn0039856	CG1774	acyl-CoA metabolic process	GO:0006637
CG1799	FBgn0003204	ras	GTP biosynthetic process	GO:0006183
CG17999	FBgn0034552	CG17999	fatty-acyl-CoA biosynthetic process	GO:0046949
CG18031	FBgn0023550	FarO	long-chain fatty-acyl-CoA metabolic process	GO:0035336
CG18250	FBgn0034072	Dg	regulation of glycolytic process	GO:0006110
CG18315	FBgn0000109	Aprt	AMP salvage	GO:0044209
CG18586	FBgn0035642	CG18586	fatty-acyl-CoA biosynthetic process	GO:0046949
CG1912	FBgn0013972	Gycalpha99B	cGMP biosynthetic process	GO:0006182
CG1939	FBgn0037469	Dpck	coenzyme A biosynthetic process	GO:0015937
CG2155	FBgn0003965	v	tryptophan catabolic process to acetyl-CoA	GO:0019442
CG2171	FBgn0086355	Tpi	glycolytic process	GO:0006096
CG2210	FBgn0000150	awd	GTP biosynthetic process	GO:0006183
CG2246	FBgn0039790	CG2246	purine nucleotide biosynthetic process	GO:0006164
CG2862	FBgn0031459	HINT1	purine ribonucleotide catabolic process	GO:0009154
CG2867	FBgn0004901	Prat	purine nucleotide biosynthetic process	GO:0006164
CG2964	FBgn0031462	CG2964	glycolytic process	GO:0006096
CG2968	FBgn0028342	ATPsyndelta	ATP synthesis coupled proton transport	GO:0015986
CG3001	FBgn0001186	Hex-A	glycolytic process	GO:0006096
CG30103	FBgn0050103	CG30103	AMP catabolic process	GO:0006196
CG30104	FBgn0050104	NT5E-2	AMP catabolic process	GO:0006196
CG30290	FBgn0050290	Ppcdc	coenzyme A biosynthetic process	GO:0015937
CG30427	FBgn0043792	CG30427	long-chain fatty-acyl-CoA metabolic process	GO:0035336
CG31183	FBgn0051183	CG31183	cGMP biosynthetic process	GO:0006182
CG3127	FBgn0250906	Pgk	glycolytic process	GO:0006096
CG3140	FBgn0283494	Ak2	ADP biosynthetic process	GO:0006172
CG31477	FBgn0051477	ATPsynepsilonL	ATP synthesis coupled proton transport	GO:0015986
CG31628	FBgn0000053	Gart	'de novo' IMP biosynthetic process	GO:0006189
CG31713	FBgn0287788	Datp	AMP biosynthetic process	GO:0006167
CG3216	FBgn0034568	CG3216	cGMP biosynthetic process	GO:0006182
CG32301	FBgn0052301	CG32301	cAMP biosynthetic process	GO:0006171
CG32305	FBgn0052305	CG32305	cAMP biosynthetic process	GO:0006171
CG32626	FBgn0052626	AMPdeam	AMP metabolic process	GO:0046033
CG3267	FBgn0042083	Mccc2	coenzyme A metabolic process	GO:0015936
CG32849	FBgn0042710	Hex-t2	glycolytic process	GO:0006096
CG33102	FBgn0042711	Hex-t1	glycolytic process	GO:0006096
CG33114	FBgn0010197	Gyc32E	cGMP biosynthetic process	GO:0006182
CG3321	FBgn0038224	ATPsynE	ATP synthesis coupled proton transport	GO:0015986
CG3337	FBgn0038871	CG3337	regulation of mitochondrial ATP synthesis coupled proton transport	GO:1905706
CG33671	FBgn0061359	Mvk	isopentenyl diphosphate biosynthetic process, mevalonate pathway	GO:0019287
CG33958	FBgn0053958	CG33958	cGMP biosynthetic process	GO:0006182
CG3400	FBgn0027621	Pfrx	glycolytic process	GO:0006096
CG34072	FBgn0013673	mt:ATPase8	ATP synthesis coupled proton transport	GO:0015986
CG34073	FBgn0013672	mt:ATPase6	ATP synthesis coupled proton transport	GO:0015986
CG34341	FBgn0085370	Pde11	cAMP metabolic process	GO:0046058
CG34342	FBgn0085371	CG34342	long-chain fatty-acyl-CoA metabolic process	GO:0035336
CG34357	FBgn0085386	CG34357	cGMP biosynthetic process	GO:0006182
CG3590	FBgn0038467	AdSL	'de novo' AMP biosynthetic process	GO:0044208
CG3612	FBgn0011211	blw	ATP synthesis coupled proton transport	GO:0015986
CG3809	FBgn0022709	Adk1	AMP biosynthetic process	GO:0006167
CG3936	FBgn0004647	N	regulation of glycolytic process	GO:0006110
CG3989	FBgn0020513	Paics	'de novo' IMP biosynthetic process	GO:0006189
CG4001	FBgn0003071	Pfk	canonical glycolysis	GO:0061621
CG4020	FBgn0029821	CG4020	long-chain fatty-acyl-CoA metabolic process	GO:0035336
CG4154	FBgn0038295	Gyc88E	cGMP biosynthetic process	GO:0006182
CG42249	FBgn0259101	CG42249	AMP catabolic process	GO:0006196
CG42276	FBgn0259171	Pde9	cGMP catabolic process	GO:0046069
CG42636	FBgn0266136	Gyc76C	cGMP biosynthetic process	GO:0006182
CG4307	FBgn0016691	ATPsynO	ATP synthesis coupled proton transport	GO:0015986
CG4311	FBgn0010611	Hmgs	acetyl-CoA metabolic process	GO:0006084
CG43373	FBgn0263131	CG43373	cAMP biosynthetic process	GO:0006171
CG44007	FBgn0264815	Pde1c	cAMP metabolic process	GO:0046058
CG4412	FBgn0016119	ATPsynCF6	ATP synthesis coupled proton transport	GO:0015986
CG45019	FBgn0266377	Pde8	cAMP metabolic process	GO:0046058
CG4563	FBgn0035006	CG4563	fatty-acyl-CoA biosynthetic process	GO:0046949
CG4692	FBgn0035032	ATPsynF	mitochondrial ATP synthesis coupled proton transport	GO:0042776
CG4770	FBgn0038751	CG4770	long-chain fatty-acyl-CoA metabolic process	GO:0035336
CG4774	FBgn0039360	CLS	ATP biosynthetic process	GO:0006754
CG4827	FBgn0034225	veil	AMP catabolic process	GO:0006196
CG4830	FBgn0037996	CG4830	fatty-acyl-CoA biosynthetic process	GO:0046949
CG5065	FBgn0034145	CG5065	long-chain fatty-acyl-CoA metabolic process	GO:0035336
CG5261	FBgn0283658	muc	acetyl-CoA biosynthetic process from pyruvate	GO:0006086
CG5310	FBgn0030573	nmdyn-D6	GTP biosynthetic process	GO:0006183
CG5389	FBgn0036568	ATPsynbetaL	ATP synthesis coupled proton transport	GO:0015986
CG5432	FBgn0039425	Ald2	glycolytic process	GO:0006096
CG5568	FBgn0035641	CG5568	fatty-acyl-CoA biosynthetic process	GO:0046949
CG5629	FBgn0261285	Ppcs	coenzyme A biosynthetic process	GO:0015937
CG5712	FBgn0040507	ACXD	cAMP biosynthetic process	GO:0006171
CG5725	FBgn0011205	fbl	coenzyme A biosynthetic process	GO:0015937
CG5828	FBgn0031682	CG5828	coenzyme A biosynthetic process	GO:0015937
CG5983	FBgn0040508	ACXC	cAMP biosynthetic process	GO:0006171
CG6030	FBgn0016120	ATPsynD	ATP synthesis coupled proton transport	GO:0015986
CG6058	FBgn0000064	Ald1	glycolytic process	GO:0006096
CG6105	FBgn0010612	ATPsynG	ATP synthesis coupled proton transport	GO:0015986
CG6178	FBgn0039156	CG6178	acyl-CoA metabolic process	GO:0006637
CG6300	FBgn0038730	CG6300	fatty-acyl-CoA biosynthetic process	GO:0046949
CG6391	FBgn0036111	Aps	adenosine 5'-(hexahydrogen pentaphosphate) catabolic process	GO:1901911
CG6612	FBgn0042094	Ak3	ADP biosynthetic process	GO:0006172
CG6713	FBgn0011676	Nos	positive regulation of guanylate cyclase activity	GO:0031284
CG6767	FBgn0036030	Prps	purine nucleotide biosynthetic process	GO:0006164
CG7010	FBgn0028325	Pdha	acetyl-CoA biosynthetic process from pyruvate	GO:0006086
CG7024	FBgn0029722	CG7024	acetyl-CoA biosynthetic process from pyruvate	GO:0006086
CG7059	FBgn0038957	CG7059	glycolytic process	GO:0006096
CG7069	FBgn0038952	CG7069	glycolytic process	GO:0006096
CG7070	FBgn0267385	PyK	glycolytic process	GO:0006096
CG7113	FBgn0021765	scu	acyl-CoA metabolic process	GO:0006637
CG7211	FBgn0031941	ATPsynGL	ATP synthesis coupled proton transport	GO:0015986
CG7362	FBgn0038258	CG7362	glycolytic process	GO:0006096
CG7610	FBgn0020235	ATPsyngamma	ATP synthesis coupled proton transport	GO:0015986
CG7813	FBgn0285943	knon	ATP synthesis coupled proton transport	GO:0015986
CG7978	FBgn0004852	Ac76E	cAMP biosynthetic process	GO:0006171
CG8094	FBgn0001187	Hex-C	glycolytic process	GO:0006096
CG8189	FBgn0019644	ATPsynB	ATP synthesis coupled proton transport	GO:0015986
CG8239	FBgn0030683	Mvd	isopentenyl diphosphate biosynthetic process, mevalonate pathway	GO:0019287
CG8251	FBgn0003074	Pgi	glycolytic process	GO:0006096
CG8279	FBgn0038237	Pde6	cGMP metabolic process	GO:0046068
CG8303	FBgn0034143	CG8303	long-chain fatty-acyl-CoA metabolic process	GO:0035336
CG8306	FBgn0034142	CG8306	long-chain fatty-acyl-CoA metabolic process	GO:0035336
CG8322	FBgn0020236	ATPCL	acetyl-CoA biosynthetic process	GO:0006085
CG8362	FBgn0028997	nmdyn-D7	GTP biosynthetic process	GO:0006183
CG8363	FBgn0020389	Papss	3'-phosphoadenosine 5'-phosphosulfate biosynthetic process	GO:0050428
CG8732	FBgn0263120	Acsl	long-chain fatty-acyl-CoA biosynthetic process	GO:0035338
CG8834	FBgn0033733	CG8834	fatty-acyl-CoA biosynthetic process	GO:0046949
CG8885	FBgn0262467	Scox	positive regulation of ATP biosynthetic process	GO:2001171
CG8893	FBgn0001092	Gapdh2	glycolytic process	GO:0006096
CG9009	FBgn0027601	pdgy	fatty-acyl-CoA biosynthetic process	GO:0046949
CG9010	FBgn0034173	CG9010	glycolytic process	GO:0006096
CG9032	FBgn0014391	sun	ATP synthesis coupled proton transport	GO:0015986
CG9127	FBgn0000052	Pfas	'de novo' IMP biosynthetic process	GO:0006189
CG9242	FBgn0000239	bur	GMP biosynthetic process	GO:0006177
CG9390	FBgn0012034	AcCoAS	acetyl-CoA biosynthetic process	GO:0006085
CG9533	FBgn0003301	rut	cAMP biosynthetic process	GO:0006171
CG9547	FBgn0031824	CG9547	acyl-CoA metabolic process	GO:0006637
CG9670	FBgn0028380	fal	dGTP catabolic process	GO:0006203
CG9961	FBgn0031451	CG9961	glycolytic process	GO:0006096
CG9993	FBgn0034553	CG9993	fatty-acyl-CoA biosynthetic process	GO:0046949

## Sheet: Cuticle development -all genes
Gene symbol	FBgn	Gene name	GO term name	GO term
CG10112	FBgn0033942	Cpr51A	chitin-based cuticle development	GO:0040003
CG10118	FBgn0005626	ple	adult chitin-containing cuticle pigmentation	GO:0048085
CG10263	FBgn0032812	Hakai	chitin-based cuticle development	GO:0040003
CG10287	FBgn0026077	Gasp	chitin-based cuticle development	GO:0040003
CG10297	FBgn0020765	Acp65Aa	chitin-based cuticle development	GO:0040003
CG10501	FBgn0000075	amd	chitin-based cuticle development	GO:0040003
CG10529	FBgn0020640	Lcp65Ae	chitin-based cuticle development	GO:0040003
CG10530	FBgn0020638	Lcp65Ag1	chitin-based cuticle development	GO:0040003
CG10531	FBgn0034582	Cht9	chitin-based cuticle development	GO:0040003
CG10533	FBgn0020639	Lcp65Af	chitin-based cuticle development	GO:0040003
CG10534	FBgn0020637	Lcp65Ag2	chitin-based cuticle development	GO:0040003
CG10580	FBgn0011591	fng	cuticle pattern formation	GO:0035017
CG10594	FBgn0003486	spo	cuticle development	GO:0042335
CG10697	FBgn0000422	Ddc	adult chitin-containing cuticle pigmentation	GO:0048085
CG10882	FBgn0262126	Sec24CD	chitin-based cuticle development	GO:0040003
CG11142	FBgn0031737	obst-E	chitin-based cuticle development	GO:0040003
CG11310	FBgn0037067	Cpr78Ca	chitin-based cuticle development	GO:0040003
CG11518	FBgn0043900	pygo	chitin-based larval cuticle pattern formation	GO:0035293
CG1152	FBgn0001112	Gld	pupal chitin-based cuticle development	GO:0008364
CG11567	FBgn0015623	Cpr	cuticle hydrocarbon biosynthetic process	GO:0006723
CG11579	FBgn0000117	arm	chitin-based larval cuticle pattern formation	GO:0035293
CG11650	FBgn0002531	Lcp1	chitin-based cuticle development	GO:0040003
CG12028	FBgn0000449	dib	chitin-based embryonic cuticle biosynthetic process	GO:0008362
CG12045	FBgn0039805	Cpr100A	chitin-based cuticle development	GO:0040003
CG12120	FBgn0086367	t	cuticle pigmentation	GO:0048067
CG12255	FBgn0036618	Cpr72Eb	chitin-based cuticle development	GO:0040003
CG12330	FBgn0035686	Cpr65Az	chitin-based cuticle development	GO:0040003
CG1250	FBgn0262125	Sec23	chitin-based cuticle development	GO:0040003
CG1252	FBgn0004782	Ccp84Ab	chitin-based cuticle development	GO:0040003
CG1259	FBgn0035513	Cpr64Ad	chitin-based cuticle development	GO:0040003
CG12755	FBgn0002440	l(3)mbn	chitin-based cuticle development	GO:0040003
CG13209	FBgn0003382	sha	cuticle pattern formation	GO:0035017
CG13214	FBgn0033603	Cpr47Ef	chitin-based cuticle development	GO:0040003
CG13222	FBgn0033602	Cpr47Ee	chitin-based cuticle development	GO:0040003
CG13224	FBgn0033598	Cpr47Eb	chitin-based cuticle development	GO:0040003
CG1327	FBgn0004781	Ccp84Ac	chitin-based cuticle development	GO:0040003
CG1330	FBgn0004779	Ccp84Ae	chitin-based cuticle development	GO:0040003
CG1331	FBgn0004778	Ccp84Af	chitin-based cuticle development	GO:0040003
CG13338	FBgn0033867	Cpr50Ca	chitin-based cuticle development	GO:0040003
CG13419	FBgn0038901	Burs	cuticle pigmentation	GO:0048067
CG13670	FBgn0035873	CG13670	chitin-based cuticle development	GO:0040003
CG13934	FBgn0035279	Cpr62Ba	chitin-based cuticle development	GO:0040003
CG13935	FBgn0035280	Cpr62Bb	chitin-based cuticle development	GO:0040003
CG1397	FBgn0261277	rtv	chitin-based embryonic cuticle biosynthetic process	GO:0008362
CG14240	FBgn0039435	TwdlP	chitin-based cuticle development	GO:0040003
CG14242	FBgn0039443	TwdlS	chitin-based cuticle development	GO:0040003
CG14243	FBgn0039444	TwdlD	chitin-based cuticle development	GO:0040003
CG14250	FBgn0039448	TwdlQ	chitin-based cuticle development	GO:0040003
CG14254	FBgn0039469	TwdlC	chitin-based cuticle development	GO:0040003
CG1451	FBgn0015589	Apc	chitin-based larval cuticle pattern formation	GO:0035293
CG14534	FBgn0031957	TwdlE	chitin-based cuticle development	GO:0040003
CG14639	FBgn0037224	TwdlF	chitin-based cuticle development	GO:0040003
CG14640	FBgn0037227	TwdlV	chitin-based cuticle development	GO:0040003
CG14643	FBgn0037225	TwdlG	chitin-based cuticle development	GO:0040003
CG15006	FBgn0035510	Cpr64Aa	chitin-based cuticle development	GO:0040003
CG15007	FBgn0035511	Cpr64Ab	chitin-based cuticle development	GO:0040003
CG15008	FBgn0035512	Cpr64Ac	chitin-based cuticle development	GO:0040003
CG1520	FBgn0024273	WASp	cuticle pattern formation	GO:0035017
CG1528	FBgn0028968	gammaCOP	chitin-based embryonic cuticle biosynthetic process	GO:0008362
CG15538	FBgn0039771	Osi23	cuticle development	GO:0042335
CG15757	FBgn0030494	Cpr12A	chitin-based cuticle development	GO:0040003
CG15792	FBgn0265434	zip	cuticle pattern formation	GO:0035017
CG15884	FBgn0039481	Cpr97Eb	chitin-based cuticle development	GO:0040003
CG15920	FBgn0034157	resilin	chitin-based cuticle development	GO:0040003
CG16884	FBgn0028544	Vajk3	chitin-based cuticle development	GO:0040003
CG16885	FBgn0032538	Vajk2	chitin-based cuticle development	GO:0040003
CG16886	FBgn0028938	Vajk1	chitin-based cuticle development	GO:0040003
CG16914	FBgn0025578	Lcp9	chitin-based cuticle development	GO:0040003
CG17052	FBgn0031097	obst-A	chitin-based cuticle development	GO:0040003
CG1765	FBgn0000546	EcR	chitin-based cuticle development	GO:0040003
CG17697	FBgn0001085	fz	chitin-based larval cuticle pattern formation	GO:0035293
CG1780	FBgn0026415	Idgf4	chitin-based cuticle development	GO:0040003
CG18024	FBgn0029123	SoxN	chitin-based larval cuticle pattern formation	GO:0035293
CG18066	FBgn0034517	Cpr57A	chitin-based cuticle development	GO:0040003
CG18348	FBgn0036110	Cpr67Fb	chitin-based cuticle development	GO:0040003
CG18349	FBgn0036109	Cpr67Fa2	chitin-based cuticle development	GO:0040003
CG1856	FBgn0003870	ttk	chitin-based cuticle development	GO:0040003
CG1864	FBgn0014859	Hr38	cuticle development	GO:0042335
CG1869	FBgn0035398	Cht7	chitin-based cuticle development	GO:0040003
CG18777	FBgn0042118	Cpr65Ax2	chitin-based cuticle development	GO:0040003
CG18778	FBgn0042119	Cpr65Au	chitin-based cuticle development	GO:0040003
CG18779	FBgn0086611	Lcp65Ag3	chitin-based cuticle development	GO:0040003
CG1886	FBgn0030343	ATP7	adult chitin-containing cuticle pigmentation	GO:0048085
CG1919	FBgn0035281	Cpr62Bc	chitin-based cuticle development	GO:0040003
CG2041	FBgn0039907	lgs	chitin-based larval cuticle pattern formation	GO:0035293
CG2043	FBgn0002534	Lcp3	chitin-based cuticle development	GO:0040003
CG2044	FBgn0002535	Lcp4	chitin-based cuticle development	GO:0040003
CG2054	FBgn0022702	Cht2	chitin-based cuticle development	GO:0040003
CG2125	FBgn0004859	ci	cuticle pattern formation	GO:0035017
CG2341	FBgn0004780	Ccp84Ad	chitin-based cuticle development	GO:0040003
CG2342	FBgn0004777	Ccp84Ag	chitin-based cuticle development	GO:0040003
CG2345	FBgn0000552	Edg84A	chitin-based cuticle development	GO:0040003
CG2360	FBgn0004783	Ccp84Aa	chitin-based cuticle development	GO:0040003
CG2467	FBgn0250871	pot	chitin-based embryonic cuticle biosynthetic process	GO:0008362
CG2555	FBgn0030398	Cpr11B	chitin-based cuticle development	GO:0040003
CG2560	FBgn0030394	Cpr11A	chitin-based cuticle development	GO:0040003
CG2621	FBgn0003371	sgg	chitin-based larval cuticle pattern formation	GO:0035293
CG2666	FBgn0001311	kkv	chitin-based embryonic cuticle biosynthetic process	GO:0008362
CG2671	FBgn0002121	l(2)gl	chitin-based larval cuticle pattern formation	GO:0035293
CG2837	FBgn0031646	snsl	cuticle development	GO:0042335
CG2944	FBgn0026238	gus	cuticle pattern formation	GO:0035017
CG2973	FBgn0031467	Cpr23B	chitin-based cuticle development	GO:0040003
CG30042	FBgn0050042	Cpr49Ab	chitin-based cuticle development	GO:0040003
CG30045	FBgn0050045	Cpr49Aa	chitin-based cuticle development	GO:0040003
CG30101	FBgn0050101	Vajk4	chitin-based cuticle development	GO:0040003
CG30163	FBgn0050163	Cpr60D	chitin-based cuticle development	GO:0040003
CG3017	FBgn0020764	Alas	chitin-based cuticle development	GO:0040003
CG3024	FBgn0025615	Torsin	adult chitin-containing cuticle pigmentation	GO:0048085
CG30293	FBgn0050293	Cht12	chitin-based cuticle development	GO:0040003
CG31080	FBgn0051080	TwdlH	chitin-based cuticle development	GO:0040003
CG31081	FBgn0051081	TwdlR	chitin-based cuticle development	GO:0040003
CG3131	FBgn0283531	Duox	adult chitin-based cuticle development	GO:0008365
CG31774	FBgn0051774	fred	adult chitin-based cuticle pattern formation	GO:0035018
CG31876	FBgn0051876	Cpr30F	chitin-based cuticle development	GO:0040003
CG32029	FBgn0052029	Cpr66D	chitin-based cuticle development	GO:0040003
CG32159	FBgn0261799	dsx-c73A	chitin-based cuticle development	GO:0040003
CG32209	FBgn0260653	serp	adult chitin-based cuticle development	GO:0008365
CG32400	FBgn0020644	Lcp65Ab1	chitin-based cuticle development	GO:0040003
CG32404	FBgn0052404	Cpr65Aw	chitin-based cuticle development	GO:0040003
CG32405	FBgn0052405	Cpr65Av	chitin-based cuticle development	GO:0040003
CG32569	FBgn0052569	TwdlZ	chitin-based cuticle development	GO:0040003
CG32570	FBgn0052570	TwdlY	chitin-based cuticle development	GO:0040003
CG32571	FBgn0052571	TwdlX	chitin-based cuticle development	GO:0040003
CG32574	FBgn0052574	Twdlalpha	chitin-based cuticle development	GO:0040003
CG32717	FBgn0261873	sdt	chitin-based cuticle development	GO:0040003
CG32796	FBgn0040388	boi	cuticle pattern formation	GO:0035017
CG32858	FBgn0003447	sn	cuticle pattern formation	GO:0035017
CG33162	FBgn0011509	SrpRbeta	chitin-based larval cuticle pattern formation	GO:0035293
CG33196	FBgn0053196	dpy	chitin-based embryonic cuticle biosynthetic process	GO:0008362
CG33302	FBgn0053302	Cpr31A	chitin-based cuticle development	GO:0040003
CG3331	FBgn0000527	e	cuticle pigmentation	GO:0048067
CG33968	FBgn0260006	drd	chitin-based cuticle development	GO:0040003
CG34270	FBgn0086900	Cpr65Ax1	chitin-based cuticle development	GO:0040003
CG34271	FBgn0085300	Cpr65Ay	chitin-based cuticle development	GO:0040003
CG3440	FBgn0003046	Pcp	chitin-based cuticle development	GO:0040003
CG34403	FBgn0085432	pan	chitin-based larval cuticle pattern formation	GO:0035293
CG34461	FBgn0250833	CG34461	chitin-based cuticle development	GO:0040003
CG34462	FBgn0085491	CG34462	chitin-based cuticle development	GO:0040003
CG3474	FBgn0028871	Cpr35B	chitin-based cuticle development	GO:0040003
CG3524	FBgn0042627	FASN2	cuticle hydrocarbon biosynthetic process	GO:0006723
CG3541	FBgn0020521	pio	chitin-based embryonic cuticle biosynthetic process	GO:0008362
CG3672	FBgn0035985	Cpr67B	chitin-based cuticle development	GO:0040003
CG3757	FBgn0004034	y	cuticle pigmentation	GO:0048067
CG3818	FBgn0032125	Cpr30B	chitin-based cuticle development	GO:0040003
CG3972	FBgn0010019	Cyp4g1	cuticle hydrocarbon biosynthetic process	GO:0006723
CG4052	FBgn0029811	Cpr5C	chitin-based cuticle development	GO:0040003
CG4060	FBgn0038487	TwdlW	chitin-based cuticle development	GO:0040003
CG42311	FBgn0259211	grh	chitin-based cuticle development	GO:0040003
CG42345	FBgn0286203	stw	chitin-based cuticle development	GO:0040003
CG42611	FBgn0261260	mgl	chitin-based cuticle development	GO:0040003
CG42864	FBgn0262111	f	cuticle pattern formation	GO:0035017
CG4472	FBgn0020416	Idgf1	chitin-based cuticle development	GO:0040003
CG4559	FBgn0020414	Idgf3	chitin-based cuticle development	GO:0040003
CG4719	FBgn0027508	Tnks	larval chitin-based cuticle development	GO:0008363
CG4784	FBgn0036619	Cpr72Ec	chitin-based cuticle development	GO:0040003
CG4818	FBgn0036617	Cpr72Ea	chitin-based cuticle development	GO:0040003
CG4889	FBgn0284084	wg	chitin-based larval cuticle pattern formation	GO:0035293
CG5091	FBgn0032234	gny	chitin-based cuticle development	GO:0040003
CG5154	FBgn0064237	Idgf5	chitin-based cuticle development	GO:0040003
CG5210	FBgn0013763	Idgf6	chitin-based cuticle development	GO:0040003
CG5468	FBgn0039434	TwdlM	chitin-based cuticle development	GO:0040003
CG5471	FBgn0039440	TwdlJ	chitin-based cuticle development	GO:0040003
CG5476	FBgn0039441	TwdlN	chitin-based cuticle development	GO:0040003
CG5480	FBgn0243586	Tb	chitin-based cuticle development	GO:0040003
CG5494	FBgn0038819	Cpr92F	chitin-based cuticle development	GO:0040003
CG5695	FBgn0011225	jar	larval chitin-based cuticle development	GO:0008363
CG5714	FBgn0000543	ecd	chitin-based embryonic cuticle biosynthetic process	GO:0008362
CG5812	FBgn0029170	TwdlT	chitin-based cuticle development	GO:0040003
CG5887	FBgn0086687	Desat1	cuticle hydrocarbon biosynthetic process	GO:0006723
CG6127	FBgn0004197	Ser	cuticle pattern formation	GO:0035017
CG6131	FBgn0039480	Cpr97Ea	chitin-based cuticle development	GO:0040003
CG6193	FBgn0026598	Apc2	chitin-based embryonic cuticle biosynthetic process	GO:0008362
CG6210	FBgn0036141	wls	cuticle pattern formation	GO:0035017
CG6217	FBgn0001321	knk	adult chitin-based cuticle development	GO:0008365
CG6240	FBgn0038714	Cpr92A	chitin-based cuticle development	GO:0040003
CG6305	FBgn0033869	Cpr50Cb	chitin-based cuticle development	GO:0040003
CG6447	FBgn0039437	TwdlL	chitin-based cuticle development	GO:0040003
CG6452	FBgn0039438	TwdlO	chitin-based cuticle development	GO:0040003
CG6460	FBgn0039439	TwdlK	chitin-based cuticle development	GO:0040003
CG6478	FBgn0039436	TwdlB	chitin-based cuticle development	GO:0040003
CG6611	FBgn0000451	ect	cuticle development	GO:0042335
CG6773	FBgn0024509	Sec13	chitin-based larval cuticle pattern formation	GO:0035293
CG6824	FBgn0003028	ovo	cuticle pattern formation	GO:0035017
CG6944	FBgn0002525	Lam	chitin-based cuticle development	GO:0040003
CG6955	FBgn0020641	Lcp65Ad	chitin-based cuticle development	GO:0040003
CG6956	FBgn0020642	Lcp65Ac	chitin-based cuticle development	GO:0040003
CG7073	FBgn0038947	Sar1	chitin-based cuticle development	GO:0040003
CG7076	FBgn0035875	Cpr66Cb	chitin-based cuticle development	GO:0040003
CG7111	FBgn0020618	Rack1	cuticle development	GO:0042335
CG7160	FBgn0037114	Cpr78E	chitin-based cuticle development	GO:0040003
CG7216	FBgn0014454	Acp1	adult chitin-based cuticle development	GO:0008365
CG7287	FBgn0020645	Lcp65Aa	chitin-based cuticle development	GO:0040003
CG7450	FBgn0004396	CrebA	chitin-based larval cuticle pattern formation	GO:0035293
CG7464	FBgn0029091	Chs2	cuticle chitin biosynthetic process	GO:0006035
CG7507	FBgn0261797	Dhc64C	chitin-based cuticle development	GO:0040003
CG7563	FBgn0012051	CalpA	cuticle development	GO:0042335
CG7595	FBgn0000317	ck	chitin-based larval cuticle pattern formation	GO:0035293
CG7658	FBgn0037069	Cpr78Cc	chitin-based cuticle development	GO:0040003
CG7663	FBgn0037068	Cpr78Cb	chitin-based cuticle development	GO:0040003
CG7673	FBgn0000551	Edg78E	chitin-based cuticle development	GO:0040003
CG7850	FBgn0243512	puc	chitin-based embryonic cuticle biosynthetic process	GO:0008362
CG7870	FBgn0261020	wol	chitin-based cuticle development	GO:0040003
CG7926	FBgn0026597	Axn	chitin-based larval cuticle pattern formation	GO:0035293
CG7941	FBgn0036108	Cpr67Fa1	chitin-based cuticle development	GO:0040003
CG8502	FBgn0033725	Cpr49Ac	chitin-based cuticle development	GO:0040003
CG8505	FBgn0033728	Cpr49Ae	chitin-based cuticle development	GO:0040003
CG8510	FBgn0033729	Cpr49Af	chitin-based cuticle development	GO:0040003
CG8511	FBgn0033730	Cpr49Ag	chitin-based cuticle development	GO:0040003
CG8515	FBgn0033731	Cpr49Ah	chitin-based cuticle development	GO:0040003
CG8634	FBgn0035737	Cpr65Ec	chitin-based cuticle development	GO:0040003
CG8638	FBgn0035736	Cpr65Eb	chitin-based cuticle development	GO:0040003
CG8640	FBgn0035735	Cpr65Ea	chitin-based cuticle development	GO:0040003
CG8697	FBgn0002533	Lcp2	chitin-based cuticle development	GO:0040003
CG8756	FBgn0261341	verm	adult chitin-based cuticle development	GO:0008365
CG8836	FBgn0033726	Cpr49Ad	chitin-based cuticle development	GO:0040003
CG8986	FBgn0033658	Twdlbeta	chitin-based cuticle development	GO:0040003
CG9036	FBgn0034499	Cpr56F	chitin-based cuticle development	GO:0040003
CG9070	FBgn0086519	Cpr47Eg	chitin-based cuticle development	GO:0040003
CG9076	FBgn0033601	Cpr47Ed	chitin-based cuticle development	GO:0040003
CG9077	FBgn0033600	Cpr47Ec	chitin-based cuticle development	GO:0040003
CG9079	FBgn0033597	Cpr47Ea	chitin-based cuticle development	GO:0040003
CG9211	FBgn0031872	ihog	cuticle pattern formation	GO:0035017
CG9283	FBgn0036878	Cpr76Ba	chitin-based cuticle development	GO:0040003
CG9290	FBgn0036879	Cpr76Bb	chitin-based cuticle development	GO:0040003
CG9295	FBgn0036880	Cpr76Bc	chitin-based cuticle development	GO:0040003
CG9299	FBgn0036881	Cpr76Bd	chitin-based cuticle development	GO:0040003
CG9307	FBgn0038180	Cht5	chitin-based cuticle development	GO:0040003
CG9369	FBgn0002577	m	cuticle pattern formation	GO:0035017
CG9441	FBgn0003162	Pu	cuticle pigmentation	GO:0048067
CG9535	FBgn0259749	mmy	chitin-based cuticle development	GO:0040003
CG9539	FBgn0086357	Sec61alpha	cuticle development	GO:0042335
CG9665	FBgn0036680	Cpr73D	chitin-based cuticle development	GO:0040003
CG9739	FBgn0016797	fz2	chitin-based larval cuticle pattern formation	GO:0035293
CG9867	FBgn0264672	Eogt	larval chitin-based cuticle development	GO:0008363
CG9990	FBgn0039594	snu	cuticle development	GO:0042335

## Sheet: Glycolytic process -all genes
Gene symbol	FBgn	Gene name	GO term name	GO term
CG11249	FBgn0037115	CG11249	glycolytic process	GO:0006096
CG12055	FBgn0001091	Gapdh1	glycolytic process	GO:0006096
CG12229	FBgn0036723	CG12229	glycolytic process	GO:0006096
CG15105	FBgn0265356	tn	positive regulation of glycolytic process	GO:0045821
CG1721	FBgn0014869	Pglym78	glycolytic process	GO:0006096
CG17645	FBgn0011270	Pglym87	glycolytic process	GO:0006096
CG17654	FBgn0000579	Eno	canonical glycolysis	GO:0061621
CG17654	FBgn0000579	Eno	glycolytic process	GO:0006096
CG18250	FBgn0034072	Dg	regulation of glycolytic process	GO:0006110
CG2171	FBgn0086355	Tpi	glycolytic process	GO:0006096
CG2964	FBgn0031462	CG2964	glycolytic process	GO:0006096
CG3001	FBgn0001186	Hex-A	glycolytic process	GO:0006096
CG3127	FBgn0250906	Pgk	glycolytic process	GO:0006096
CG32849	FBgn0042710	Hex-t2	glycolytic process	GO:0006096
CG33102	FBgn0042711	Hex-t1	glycolytic process	GO:0006096
CG3400	FBgn0027621	Pfrx	glycolytic process	GO:0006096
CG3936	FBgn0004647	N	regulation of glycolytic process	GO:0006110
CG4001	FBgn0003071	Pfk	canonical glycolysis	GO:0061621
CG5432	FBgn0039425	Ald2	glycolytic process	GO:0006096
CG6058	FBgn0000064	Ald1	glycolytic process	GO:0006096
CG7059	FBgn0038957	CG7059	glycolytic process	GO:0006096
CG7070	FBgn0267385	PyK	glycolytic process	GO:0006096
CG7362	FBgn0038258	CG7362	glycolytic process	GO:0006096
CG8094	FBgn0001187	Hex-C	glycolytic process	GO:0006096
CG8251	FBgn0003074	Pgi	glycolytic process	GO:0006096
CG8893	FBgn0001092	Gapdh2	glycolytic process	GO:0006096
CG9010	FBgn0034173	CG9010	glycolytic process	GO:0006096
CG9961	FBgn0031451	CG9961	glycolytic process	GO:0006096

## Sheet: Muscle system process-all genes
Gene symbol	FBgn	Gene name	GO term name	GO term
CG10844	FBgn0011286	RyR	muscle contraction	GO:0006936
CG12505	FBgn0033926	Arc1	muscle system process	GO:0003012
CG14734	FBgn0037976	Tk	positive regulation of hindgut contraction	GO:0060450
CG14996	FBgn0035499	Chd64	smooth muscle contraction	GO:0006939
CG15105	FBgn0265356	tn	striated muscle contraction	GO:0006941
CG15792	FBgn0265434	zip	muscle contraction	GO:0006936
CG17927	FBgn0264695	Mhc	muscle contraction	GO:0006936
CG18090	FBgn0000500	Dsk	regulation of smooth muscle contraction	GO:0006940
CG18090	FBgn0000500	Dsk	smooth muscle contraction	GO:0006939
CG2121	FBgn0033289	CG2121	muscle contraction	GO:0006936
CG2184	FBgn0002773	Mlc2	muscle system process	GO:0003012
CG2330	FBgn0037447	Neurochondrin	muscle system process	GO:0003012
CG2346	FBgn0000715	FMRFa	regulation of striated muscle contraction	GO:0006942
CG2471	FBgn0030357	Sclp	muscle system process	GO:0003012
CG3078	FBgn0023524	CG3078	regulation of muscle contraction	GO:0006937
CG31762	FBgn0000114	bru1	regulation of myofibril size	GO:0014881
CG33135	FBgn0033494	KCNQ	cardiac muscle contraction	GO:0060048
CG33519	FBgn0053519	Unc-89	muscle contraction	GO:0006936
CG34399	FBgn0085428	Nox	positive regulation of smooth muscle contraction	GO:0045987
CG3747	FBgn0026439	Eaat1	regulation of excitatory postsynaptic membrane potential involved in skeletal muscle contraction	GO:0014853
CG3849	FBgn0063485	Lasp	regulation of myofibril size	GO:0014881
CG42543	FBgn0260660	Mp	cardiac muscle atrophy	GO:0014899
CG42610	FBgn0266084	Fhos	muscle system process	GO:0003012
CG45090	FBgn0266491	SclA	regulation of cardiac muscle contraction	GO:0055117
CG45091	FBgn0266492	SclB	regulation of cardiac muscle contraction	GO:0055117
CG4843	FBgn0004117	Tm2	muscle contraction	GO:0006936
CG4894	FBgn0001991	Ca-alpha1D	muscle contraction	GO:0006936
CG4898	FBgn0003721	Tm1	muscle contraction	GO:0006936
CG4928	FBgn0027556	CG4928	regulation of muscle contraction	GO:0006937
CG5423	FBgn0041097	robo3	muscle contraction	GO:0006936
CG5596	FBgn0002772	Mlc1	muscle contraction	GO:0006936
CG6440	FBgn0011581	Ms	negative regulation of smooth muscle contraction	GO:0045986
CG6504	FBgn0041195	Pkd2	smooth muscle contraction	GO:0006939
CG6972	FBgn0039008	CG6972	muscle system process	GO:0003012
CG7107	FBgn0004169	up	muscle contraction	GO:0006936
CG7178	FBgn0283471	wupA	muscle contraction	GO:0006936
CG7445	FBgn0005633	fln	oscillatory muscle contraction	GO:0014703
CG8604	FBgn0027356	Amph	regulation of muscle contraction	GO:0006937
CG9131	FBgn0029161	slmo	peristalsis	GO:0030432

## Sheet: Cellular respiration -hits
Fbgn	Gene name	Gene summary
FBgn0001989	ND-B17	Predicted to be involved in mitochondrial electron transport, NADH to ubiquinone. Part of mitochondrial respiratory chain complex I. Is expressed in several structures, including adult head; adult heart; embryonic/larval midgut; embryonic/larval midgut primordium; and spermatozoon.
FBgn0004888	Scsalpha1	Succinyl-CoA synthetase functions in the citric acid cycle (TCA), coupling the hydrolysis of succinyl-CoA to the synthesis of either ATP or GTP and thus represents the only step of substrate-level phosphorylation in the TCA. The alpha subunit of the enzyme binds the substrates coenzyme A and phosphate, while succinate binding and specificity for either ATP or GTP is provided by different beta sub…
FBgn0010100	mAcon1	Mitochondrial aconitase 1 (mAcon1) encodes an enzyme that harbors an iron-sulfur cluster and catalyses the first step of the Krebs Cycle in mitochondria, converting citrate into isocitrate. [Date last reviewed: 2018-09-13]
FBgn0010217	ATPsynbeta	Mitochondrial membrane ATP synthase (F(1)F(0) ATP synthase or Complex V) produces ATP from ADP in the presence of a proton gradient across the membrane which is generated by electron transport complexes of the respiratory chain. F-type ATPases consist of two structural domains, F(1) - containing the extramembraneous catalytic core, and F(0) - containing the membrane proton channel, linked togethe…
FBgn0011227	ox	Component of the ubiquinol-cytochrome c oxidoreductase, a multisubunit transmembrane complex that is part of the mitochondrial electron transport chain which drives oxidative phosphorylation. The respiratory chain contains 3 multisubunit complexes succinate dehydrogenase (complex II, CII), ubiquinol-cytochrome c oxidoreductase (cytochrome b-c1 complex, complex III, CIII) and cytochrome c oxidase …
FBgn0013678	mt:Cyt-b	Component of the ubiquinol-cytochrome c reductase complex (complex III or cytochrome b-c1 complex) that is part of the mitochondrial respiratory chain. The b-c1 complex mediates electron transfer from ubiquinol to cytochrome c. Contributes to the generation of a proton gradient across the mitochondrial membrane that is then used for ATP synthesis.
FBgn0013679	mt:ND1	Core subunit of the mitochondrial membrane respiratory chain NADH dehydrogenase (Complex I) that is believed to belong to the minimal assembly required for catalysis. Complex I functions in the transfer of electrons from NADH to the respiratory chain. The immediate electron acceptor for the enzyme is believed to be ubiquinone (By similarity).
FBgn0013680	mt:ND2	Core subunit of the mitochondrial membrane respiratory chain NADH dehydrogenase (Complex I) that is believed to belong to the minimal assembly required for catalysis. Complex I functions in the transfer of electrons from NADH to the respiratory chain. The immediate electron acceptor for the enzyme is believed to be ubiquinone (By similarity)
FBgn0013683	mt:ND4L	Core subunit of the mitochondrial membrane respiratory chain NADH dehydrogenase (Complex I) that is believed to belong to the minimal assembly required for catalysis. Complex I functions in the transfer of electrons from NADH to the respiratory chain. The immediate electron acceptor for the enzyme is believed to be ubiquinone (By similarity).
FBgn0013684	mt:ND5	Core subunit of the mitochondrial membrane respiratory chain NADH dehydrogenase (Complex I) that is believed to belong to the minimal assembly required for catalysis. Complex I functions in the transfer of electrons from NADH to the respiratory chain. The immediate electron acceptor for the enzyme is believed to be ubiquinone (By similarity).
FBgn0014028	SdhB	Succinate dehydrogenase, subunit B (iron-sulfur) (SdhB) encodes the iron-sulfur cluster-containing subunit of the succinate dehydrogenase complex, which oxidizes succinate to fumarate and passes the electrons to quinones. The redox-active cofactors in this subunit are part of the electron transfer machinery in the complex. [Date last reviewed: 2019-09-26]
FBgn0014391	sun	Activates the G-protein coupled receptor mth in vitro, leading to increased intracellular calcium ion levels.
FBgn0016691	ATPsynO	Mitochondrial membrane ATP synthase (F(1)F(0) ATP synthase or Complex V) produces ATP from ADP in the presence of a proton gradient across the membrane which is generated by electron transport complexes of the respiratory chain. F-type ATPases consist of two structural domains, F(1) - containing the extramembraneous catalytic core and F(0) - containing the membrane proton channel, linked together…
FBgn0017566	ND-75	Core subunit of the mitochondrial membrane respiratory chain NADH dehydrogenase (Complex I) that is believed to belong to the minimal assembly required for catalysis. Complex I functions in the transfer of electrons from NADH to the respiratory chain. The immediate electron acceptor for the enzyme is believed to be ubiquinone (By similarity). This is the largest subunit of complex I and it is a c…
FBgn0017567	ND-23	Core subunit of the mitochondrial membrane respiratory chain NADH dehydrogenase (Complex I) that is believed to belong to the minimal assembly required for catalysis. Complex I functions in the transfer of electrons from NADH to the respiratory chain. The immediate electron acceptor for the enzyme is believed to be ubiquinone.
FBgn0019624	COX5A	Component of the cytochrome c oxidase, the last enzyme in the mitochondrial electron transport chain which drives oxidative phosphorylation. The respiratory chain contains 3 multisubunit complexes succinate dehydrogenase (complex II, CII), ubiquinol-cytochrome c oxidoreductase (cytochrome b-c1 complex, complex III, CIII) and cytochrome c oxidase (complex IV, CIV), that cooperate to transfer elect…
FBgn0019957	ND-42	NADH dehydrogenase (ubiquinone) 42 kDa subunit (ND-42) encodes an ortholog of human NDUFA10, a subunit of complex I of the mitochondrial electron transport chain (NADH:ubiquinone reductase). ND-42 acts genetically as a suppressor of some Pink1 phenotypes. [Date last reviewed: 2019-09-26]
FBgn0021906	RFeSP	Predicted to enable ubiquinol-cytochrome-c reductase activity. Predicted to be involved in mitochondrial electron transport, ubiquinol to cytochrome c. Located in mitochondrion. Is expressed in several structures, including Malpighian tubule; embryonic/larval muscle system; germ layer; germ layer derivative; and gut. Human ortholog(s) of this gene implicated in mitochondrial complex III deficienc…
FBgn0022160	Gpo1	Glycerophosphate oxidase 1 (Gpo1) encodes a mitochondrial inner membrane protein with glycerol-3-phosphate dehydrogenase activity. [Date last reviewed: 2019-03-07]
FBgn0025839	ND-B14.5A	Predicted to be involved in mitochondrial electron transport, NADH to ubiquinone. Part of mitochondrial respiratory chain complex I. Is expressed in adult head and adult heart. Orthologous to human NDUFA7 (NADH:ubiquinone oxidoreductase subunit A7).
FBgn0027291	Idh3a	Probable catalytic subunit of the enzyme which catalyzes the decarboxylation of isocitrate (ICT) into alpha-ketoglutarate.
FBgn0027785	NP15.6	Predicted to be involved in respiratory electron transport chain. Part of mitochondrial respiratory chain complex I. Is expressed in adult head and adult heart. Human ortholog(s) of this gene implicated in linear skin defects with multiple congenital anomalies 3 and nuclear type mitochondrial complex I deficiency 30. Orthologous to human NDUFB11 (NADH:ubiquinone oxidoreductase subunit B11).
FBgn0029888	ND-ASHI	Predicted to be involved in mitochondrial respiratory chain complex I assembly. Part of mitochondrial respiratory chain complex I. Is expressed in several structures, including anterior endoderm anlage; dorsal pharyngeal muscle cell; embryonic/larval midgut primordium; germ layer; and spermatozoon. Human ortholog(s) of this gene implicated in nuclear type mitochondrial complex I deficiency 32. Or…
FBgn0030718	ND-20	NADH dehydrogenase (ubiquinone) 20 kDa subunit (ND-20) encodes a component of the mitochondrial electron transport chain and is involved in determination of life span. [Date last reviewed: 2019-09-26]
FBgn0030733	UQCR-14	Involved in cellular respiration. Predicted to be part of mitochondrial respiratory chain complex III. Is expressed in adult head and adult heart. Human ortholog(s) of this gene implicated in inherited metabolic disorder and mitochondrial complex III deficiency nuclear type 3. Orthologous to human UQCRB (ubiquinol-cytochrome c reductase binding protein).
FBgn0030853	ND-24	Predicted to enable oxidoreductase activity. Predicted to contribute to NADH dehydrogenase (ubiquinone) activity. Predicted to be involved in mitochondrial electron transport, NADH to ubiquinone. Located in mitochondrion. Part of mitochondrial respiratory chain complex I. Is expressed in several structures, including anterior endoderm anlage; embryonic/larval midgut primordium; embryonic/larval m…
FBgn0031436	ND-B17.2	Predicted to be involved in mitochondrial ATP synthesis coupled electron transport and response to oxidative stress. Part of mitochondrial respiratory chain complex I. Is expressed in adult head; adult heart; and spermatozoon. Human ortholog(s) of this gene implicated in nuclear type mitochondrial complex I deficiency 23. Orthologous to human NDUFA12 (NADH:ubiquinone oxidoreductase subunit A12).
FBgn0031505	ND-B14.5B	Predicted to be involved in mitochondrial respiratory chain complex I assembly. Part of mitochondrial respiratory chain complex I. Is expressed in several structures, including adult head; embryonic/larval midgut; embryonic/larval muscle system; and presumptive embryonic/larval digestive system. Human ortholog(s) of this gene implicated in nuclear type mitochondrial complex I deficiency. Ortholog…
FBgn0031684	ND-13A	Predicted to be involved in mitochondrial electron transport, NADH to ubiquinone. Part of mitochondrial respiratory chain complex I. Is expressed in adult head and adult heart. Human ortholog(s) of this gene implicated in cervical cancer and nuclear type mitochondrial complex I deficiency 9. Orthologous to human NDUFS6 (NADH:ubiquinone oxidoreductase subunit S6).
FBgn0031771	ND-51	NADH dehydrogenase (ubiquinone) 51 kDa subunit (ND-51) encodes a flavoprotein and iron-sulfur-containing oxidoreductase that catalyzes the oxidation of NADH to NAD. It is a component of the mitochondrial electron transport complex I, which is part of the oxidative phosphorylation pathway. It may have a role in regulating aggression behavior. [Date last reviewed: 2019-09-26]
FBgn0031830	COX5B	Predicted to be involved in mitochondrial electron transport, cytochrome c to oxygen. Located in mitochondrion. Is expressed in several structures, including anterior endoderm anlage; embryonic/larval muscle system; germ layer; germ layer derivative; and gut section. Used to study cytochrome-c oxidase deficiency disease. Orthologous to human COX5B (cytochrome c oxidase subunit 5B).
FBgn0031971	Sirup	Starvation-upregulated protein (Sirup) encodes a critical assembly factor for Complex II in the electron transport chain of mitochondria. Loss of Sirup results in motility defects, neurodegeneration, and oxidative stress. [Date last reviewed: 2019-03-14]
FBgn0032511	ND-B22	Predicted to be involved in mitochondrial respiratory chain complex I assembly. Part of mitochondrial respiratory chain complex I. Is expressed in several structures, including embryonic Malpighian tubule; embryonic/larval muscle system; mesoderm; presumptive embryonic/larval digestive system; and spermatozoon. Human ortholog(s) of this gene implicated in nuclear type mitochondrial complex I defi…
FBgn0032833	COX4	Cytochrome c oxidase subunit 4 (COX4) encodes a subunit of the cytochrome-c oxidase. It is involved in cell proliferation and golgi structural organisation. [Date last reviewed: 2019-09-12]
FBgn0033274	CG14757	Plays an essential role in the assembly of succinate dehydrogenase (SDH), an enzyme complex (also referred to as respiratory complex II) that is a component of both the tricarboxylic acid (TCA) cycle and the mitochondrial electron transport chain, and which couples the oxidation of succinate to fumarate with the reduction of ubiquinone (coenzyme Q) to ubiquinol. Required for flavinylation (covale…
FBgn0034877	levy	Enables enzyme regulator activity. Involved in determination of adult lifespan and mitochondrial electron transport, cytochrome c to oxygen. Predicted to be located in mitochondrial inner membrane. Predicted to be part of mitochondrial respiratory chain complex IV. Is expressed in several structures, including adult head; adult heart; embryonic/larval midgut; embryonic/larval midgut primordium; a…
FBgn0035032	ATPsynF	Mitochondrial membrane ATP synthase (F(1)F(0) ATP synthase or Complex V) produces ATP from ADP in the presence of a proton gradient across the membrane which is generated by electron transport complexes of the respiratory chain. F-type ATPases consist of two structural domains, F(1) - containing the extramembraneous catalytic core and F(0) - containing the membrane proton channel, linked together…
FBgn0035046	ND-19	Predicted to be involved in mitochondrial respiratory chain complex I assembly. Part of mitochondrial respiratory chain complex I. Is expressed in several structures, including embryonic/larval midgut; embryonic/larval muscle system; mesoderm; presumptive embryonic/larval system; and spermatozoon. Human ortholog(s) of this gene implicated in nuclear type mitochondrial complex I deficiency. Orthol…
FBgn0035600	Cyt-c1	Predicted to enable ubiquinol-cytochrome-c reductase activity. Predicted to be involved in mitochondrial electron transport, ubiquinol to cytochrome c. Located in mitochondrion. Is expressed in several structures, including embryonic/larval muscle system; germ layer; germ layer derivative; gut section; and hindgut anlage. Human ortholog(s) of this gene implicated in mitochondrial complex III defi…
FBgn0036728	UQCR-Q	Predicted to be involved in mitochondrial electron transport, ubiquinol to cytochrome c. Predicted to be part of mitochondrial respiratory chain complex III. Is expressed in adult head; adult heart; and spermatozoon. Human ortholog(s) of this gene implicated in mitochondrial complex III deficiency nuclear type 4. Orthologous to human UQCRQ (ubiquinol-cytochrome c reductase complex III subunit VII…
FBgn0037873	SdhC	Succinate dehydrogenase, subunit C (SdhC) encodes a protein involved in mitochondrial electron transport and oxidative stress response. [Date last reviewed: 2019-09-19]
FBgn0037891	Dlst	Predicted to enable dihydrolipoyllysine-residue succinyltransferase activity. Involved in cellular respiration. Predicted to be part of oxoglutarate dehydrogenase complex. Predicted to be active in mitochondrion. Is expressed in adult head; adult heart; and spermatozoon. Human ortholog(s) of this gene implicated in Alzheimer's disease and paraganglioma. Orthologous to human DLST (dihydrolipoamide…
FBgn0038922	Idh3b	Isocitrate dehydrogenase (NAD+) 3 non-catalytic subunit beta (Idh3b) encodes a non-catalytic subunit of the mitochondrial isocitrate dehydrogenase enzyme of the tricarboxylic acid cycle. [Date last reviewed: 2023-09-21]
FBgn0039112	SdhD	Membrane-anchoring subunit of succinate dehydrogenase (SDH) that is involved in complex II of the mitochondrial electron transport chain and is responsible for transferring electrons from succinate to ubiquinone (coenzyme Q).
FBgn0039358	Idh3g	Predicted to be involved in isocitrate metabolic process and tricarboxylic acid cycle. Predicted to be active in mitochondrion. Is expressed in adult head and adult heart. Orthologous to human IDH3G (isocitrate dehydrogenase (NAD(+)) 3 non-catalytic subunit gamma).
FBgn0039909	ND-49	Predicted to enable NAD binding activity; oxidoreductase activity, acting on NAD(P)H; and quinone binding activity. Predicted to contribute to NADH dehydrogenase activity. Predicted to be involved in mitochondrial electron transport, NADH to ubiquinone. Located in mitochondrion. Part of mitochondrial respiratory chain complex I. Is expressed in adult head and adult heart. Human ortholog(s) of thi…
FBgn0040773	COX7C	Cytochrome c oxidase subunit 7C (COX7C) encodes a negative regulator of neuroblast proliferation. [Date last reviewed: 2019-09-19]
FBgn0047038	ND-13B	Predicted to be involved in respiratory electron transport chain. Part of mitochondrial respiratory chain complex I. Is expressed in several structures, including embryonic Malpighian tubule; embryonic/larval muscle system; hindgut proper primordium; presumptive embryonic/larval digestive system; and spermatozoon. Orthologous to human NDUFA5 (NADH:ubiquinone oxidoreductase subunit A5).
FBgn0085201	COX7AL2	Predicted to be involved in mitochondrial respirasome assembly and regulation of oxidative phosphorylation. Predicted to be part of mitochondrial respiratory chain complex IV. Predicted to be active in mitochondrial respirasome. Is expressed in adult head. Orthologous to several human genes including COX7A1 (cytochrome c oxidase subunit 7A1); COX7A2 (cytochrome c oxidase subunit 7A2); and COX7A2L…
FBgn0250814	UQCR-C2	Predicted to enable metal ion binding activity. Predicted to be involved in mitochondrial electron transport, ubiquinol to cytochrome c. Located in mitochondrion. Is expressed in several structures, including embryonic/larval muscle system; germ layer derivative; gut section; presumptive embryonic/larval digestive system; and spermatozoon. Human ortholog(s) of this gene implicated in mitochondria…
FBgn0260008	UQCR-11	Predicted to be involved in mitochondrial electron transport, ubiquinol to cytochrome c. Predicted to be part of mitochondrial respiratory chain complex III. Is expressed in adult head and organism. Human ortholog(s) of this gene implicated in mitochondrial complex III deficiency. Orthologous to human UQCRH (ubiquinol-cytochrome c reductase hinge protein) and UQCRHL (ubiquinol-cytochrome c reduct…
FBgn0261955	Cs1	Plays a role in controlling neuronal activity and seizure susceptibility.
FBgn0262559	Mdh2	Malate dehydrogenase 2 (Mdh2) encodes one of the enzymes in the tricarboxylic acid cycle in mitochondria. [Date last reviewed: 2019-03-14]
FBgn0262952	mt:ND4	Core subunit of the mitochondrial membrane respiratory chain NADH dehydrogenase (Complex I) that is believed to belong to the minimal assembly required for catalysis. Complex I functions in the transfer of electrons from NADH to the respiratory chain. The immediate electron acceptor for the enzyme is believed to be ubiquinone (By similarity)
FBgn0284248	Cyt-c-p	Electron carrier protein. The oxidized form of the cytochrome c heme group can accept an electron from the heme group of the cytochrome c1 subunit of cytochrome reductase. Cytochrome c then transfers this electron to the cytochrome oxidase complex, the final protein carrier in the mitochondrial electron-transport chain.
FBgn0286222	Fum1	Predicted to enable fumarate hydratase activity. Predicted to be involved in fumarate metabolic process; malate metabolic process; and tricarboxylic acid cycle. Located in mitochondrion. Is expressed in several structures, including embryonic Malpighian tubule; extended germ band embryo; labral sensory complex; labral sensory complex primordium; and spermatozoon. Human ortholog(s) of this gene im…

## Sheet: Purine nucleotide -hits
Fbgn	Gene name	Gene summary
FBgn0000064	Ald1	May take part in developmental stage-specific or tissue -specific sugar-phosphate metabolisms. Protein acts on two substrates fructose 1,6-bisphosphate and fructose 1-phosphate (like other class I aldolases).
FBgn0000579	Eno	Enolase (Eno) encodes a phosphopyruvate hydratase involved in glucose homeostasis. [Date last reviewed: 2019-09-12]
FBgn0001091	Gapdh1	Glyceraldehyde 3 phosphate dehydrogenase 1 (Gapdh1) encodes a glyceraldehyde-3-phosphate dehydrogenase involved in glycolysis, myoblast fusion and the development of somatic muscle. [Date last reviewed: 2019-09-19]
FBgn0001092	Gapdh2	Glyceraldehyde 3 phosphate dehydrogenase 2 (Gapdh2) encodes a glyceraldehyde-3-phosphate dehydrogenase involved in glucose homeostasis. [Date last reviewed: 2019-09-19]
FBgn0003071	Pfk	Catalyzes the phosphorylation of D-fructose 6-phosphate to fructose 1,6-bisphosphate by ATP, the first committing step of glycolysis.
FBgn0003074	Pgi	Phosphoglucose isomerase (Pgi) encodes an enzyme involved in glucose homeostasis. [Date last reviewed: 2019-09-12]
FBgn0003360	sesB	ADP:ATP antiporter that mediates import of ADP into the mitochondrial matrix for ATP synthesis, and export of ATP out to fuel the cell (By similarity). Cycles between the cytoplasmic-open state (c-state) and the matrix-open state (m-state): operates by the alternating access mechanism with a single substrate-binding site intermittently exposed to either the cytosolic (c-state) or matrix (m-state)…
FBgn0010217	ATPsynbeta	Mitochondrial membrane ATP synthase (F(1)F(0) ATP synthase or Complex V) produces ATP from ADP in the presence of a proton gradient across the membrane which is generated by electron transport complexes of the respiratory chain. F-type ATPases consist of two structural domains, F(1) - containing the extramembraneous catalytic core, and F(0) - containing the membrane proton channel, linked togethe…
FBgn0010612	ATPsynG	ATP synthase, subunit G (ATPsynG) encodes a subunit in the F0 portion of mitochondrial ATP synthase (Complex V). ATP synthase catalyzes the formation of ATP using energy from a proton gradient across the inner mitochondrial membrane after electron transport. [Date last reviewed: 2018-09-13]
FBgn0011211	blw	bellwether (blw) encodes the alpha subunit of the mitochondrial F1F0 ATP synthase complex (complex V), the final enzyme of the oxidative phosphorylation pathway. Complex V catalyzes the synthesis of ATP from ADP and inorganic phosphate using the electrochemical proton gradient across the inner mitochondrial membrane. [Date last reviewed: 2018-09-13]
FBgn0013672	mt:ATPase6	mitochondrial ATPase subunit 6 (mt:ATPase6) encodes a mitochondrial inner transmembrane protein that is key for oxidative phosphorylation. It couples hydrogen ion transport to ATP synthesis functioning as part of the ATP synthase. [Date last reviewed: 2019-03-14]
FBgn0013673	mt:ATPase8	mitochondrial ATPase subunit 8 (mt:ATPase8) is a mitochondrial DNA gene that encodes a subunit of the mitochondrial ATP synthase localized to the inner mitochondrial membrane. [Date last reviewed: 2019-03-14]
FBgn0014391	sun	Activates the G-protein coupled receptor mth in vitro, leading to increased intracellular calcium ion levels.
FBgn0014869	Pglym78	Phosphoglyceromutase 78 (Pglym78) encodes an enzyme involved in myoblast fusion and somatic muscle development. [Date last reviewed: 2019-09-12]
FBgn0016119	ATPsynCF6	Mitochondrial membrane ATP synthase (F(1)F(0) ATP synthase or Complex V) produces ATP from ADP in the presence of a proton gradient across the membrane which is generated by electron transport complexes of the respiratory chain. F-type ATPases consist of two structural domains, F(1) - containing the extramembraneous catalytic core and F(0) - containing the membrane proton channel, linked together…
FBgn0016120	ATPsynD	Mitochondrial membrane ATP synthase (F(1)F(0) ATP synthase or Complex V) produces ATP from ADP in the presence of a proton gradient across the membrane which is generated by electron transport complexes of the respiratory chain. F-type ATPases consist of two structural domains, F(1) - containing the extramembraneous catalytic core, and F(0) - containing the membrane proton channel, linked togethe…
FBgn0016691	ATPsynO	Mitochondrial membrane ATP synthase (F(1)F(0) ATP synthase or Complex V) produces ATP from ADP in the presence of a proton gradient across the membrane which is generated by electron transport complexes of the respiratory chain. F-type ATPases consist of two structural domains, F(1) - containing the extramembraneous catalytic core and F(0) - containing the membrane proton channel, linked together…
FBgn0019644	ATPsynB	ATP synthase, subunit B (ATPsynB) encodes a protein proposed to act in ATP synthesis and phagocytosis. Ubiquitous knockdown of ATPsynB results in larval growth defects, while knockdown in testes causes male infertility. [Date last reviewed: 2018-09-20]
FBgn0020235	ATPsyngamma	Mitochondrial membrane ATP synthase (F(1)F(0) ATP synthase or Complex V) produces ATP from ADP in the presence of a proton gradient across the membrane which is generated by electron transport complexes of the respiratory chain. F-type ATPases consist of two structural domains, F(1) - containing the extramembraneous catalytic core, and F(0) - containing the membrane proton channel, linked togethe…
FBgn0028325	Pdha	Predicted to enable pyruvate dehydrogenase (acetyl-transferring) activity. Predicted to be involved in acetyl-CoA biosynthetic process from pyruvate. Located in mitochondrion. Is expressed in adult head; adult heart; and spermatozoon. Used to study disease of metabolism and retinal degeneration. Human ortholog(s) of this gene implicated in pyruvate decarboxylase deficiency and spermatogenic failu…
FBgn0028342	ATPsyndelta	Predicted to contribute to proton-transporting ATP synthase activity, rotational mechanism. Predicted to be involved in proton motive force-driven ATP synthesis. Located in mitochondrion. Is expressed in several structures, including adult heart; embryonic/larval midgut; extended germ band embryo; germ layer; and spermatozoon. Used to study inherited metabolic disorder. Human ortholog(s) of this …
FBgn0029969	Acat1	Predicted to enable acetyl-CoA C-acetyltransferase activity. Predicted to be involved in acetyl-CoA biosynthetic process and fatty acid beta-oxidation. Located in mitochondrion. Is expressed in adult head; adult heart; embryonic/larval midgut; and organism. Human ortholog(s) of this gene implicated in beta-ketothiolase deficiency and carbohydrate metabolic disorder. Orthologous to human ACAT1 (ac…
FBgn0033733	CG8834	Insufficient genetic data for FlyBase to solicit a summary. [Date last reviewed: 2016-06-30]
FBgn0035032	ATPsynF	Mitochondrial membrane ATP synthase (F(1)F(0) ATP synthase or Complex V) produces ATP from ADP in the presence of a proton gradient across the membrane which is generated by electron transport complexes of the respiratory chain. F-type ATPases consist of two structural domains, F(1) - containing the extramembraneous catalytic core and F(0) - containing the membrane proton channel, linked together…
FBgn0037996	CG4830	Predicted to enable long-chain fatty acid-CoA ligase activity. Predicted to be involved in fatty-acyl-CoA biosynthetic process and long-chain fatty acid metabolic process.
FBgn0038224	ATPsynE	Predicted to enable proton transmembrane transporter activity. Predicted to contribute to proton-transporting ATP synthase activity, rotational mechanism. Predicted to be involved in proton motive force-driven ATP synthesis and proton transmembrane transport. Predicted to be part of mitochondrial proton-transporting ATP synthase complex, coupling factor F(o). Is expressed in adult head; adult hea…
FBgn0038449	CG17562	Predicted to enable alcohol-forming very long-chain fatty acyl-CoA reductase activity. Predicted to be involved in long-chain fatty-acyl-CoA metabolic process. Predicted to be active in peroxisome. Is expressed in adult fat body; adult head; and embryonic/larval oenocyte.
FBgn0039635	Pdhb	The pyruvate dehydrogenase complex catalyzes the overall conversion of pyruvate to acetyl-CoA and CO(2) (By similarity). Might play a role in regulating synapse structure formation at neuromuscular junctions (PubMed:29501567). Might play a role in maintenance of mitochondrial morphology (PubMed:29501567).
FBgn0039830	ATPsynC	Predicted to enable proton transmembrane transporter activity. Predicted to contribute to proton-transporting ATP synthase activity, rotational mechanism. Predicted to be involved in proton motive force-driven ATP synthesis. Predicted to be part of mitochondrial proton-transporting ATP synthase complex, coupling factor F(o). Is expressed in several structures, including adult head; embryonic/larv…
FBgn0041194	Prat2	Phosphoribosylamidotransferase 2 (Prat2) encodes a type-2 glutamine amidotransferase that is essential in the pathway for de novo synthesis of inosine monophosphate (IMP). IMP is the precursor for purine nucleotides that are required for nucleic acids, energy transfer, cell signaling, and coenzymes. [Date last reviewed: 2018-11-08]
FBgn0043792	CG30427	CG30427 encodes a fatty-acyl-CoA reductase involved in production of NADPH, sensory perception of pain, phagocytosis and determination of lifespan. [Date last reviewed: 2019-03-07]
FBgn0053958	CG33958	Predicted to enable adenylate cyclase activity; guanylate cyclase activity; and peptide receptor activity. Predicted to be involved in cGMP biosynthetic process and receptor guanylyl cyclase signaling pathway. Predicted to be active in plasma membrane. (
FBgn0086355	Tpi	Triose phosphate isomerase (Tpi) encodes a soluble metabolic protein dimer that functions in glycolysis catalyzing the isomerization between dihydroxyacetone phosphate and glyceraldehyde 3-phosphate, which is essential for efficient ATP production. [Date last reviewed: 2019-03-14]
FBgn0250906	Pgk	Phosphoglycerate kinase (Pgk) encodes an enzyme involved in myoblast fusion. [Date last reviewed: 2019-09-26]
FBgn0267385	Pyk	Pyruvate kinase (Pyk) encodes an enzyme involved in muscle development, glycolysis and glucose homeostasis. [Date last reviewed: 2019-09-26]
FBgn0283658	muc	Predicted to enable dihydrolipoyllysine-residue acetyltransferase activity. Involved in grooming behavior. Predicted to be located in mitochondrion. Predicted to be part of mitochondrial pyruvate dehydrogenase complex. Is expressed in adult head; adult heart; and spermatozoon. Human ortholog(s) of this gene implicated in pyruvate decarboxylase deficiency. Orthologous to human DLAT (dihydrolipoami…

## Sheet: Cuticle development -hits
Fbgn	Gene symbol	Gene summary
FBgn0000527	e	ebony (e) encodes a protein that links beta-alanine to biogenic amines like dopamine or histamine. It controls the amount of free biogenic amine, e.g. of dopamine in cuticle formation and of histamine in visual signal transduction of the eye. It is also involved in behavioral rhythmicity. [Date last reviewed: 2019-03-07]
FBgn0001311	kkv	krotzkopf verkehrt (kkv) encodes a membrane-inserted glycosyltransferase family 2 chitin synthase that uses GlcNAc to produce the polysaccharide chitin, which is extruded to the differentiating cuticle and tracheal system (tracheal cuticle, tube diameter regulation and gas filling). [Date last reviewed: 2019-03-14]
FBgn0003046	Pcp	Insufficient genetic data for FlyBase to solicit a summary. [Date last reviewed: 2016-06-30]
FBgn0003162	Pu	Isoform B is required for eye pigment production, Isoform C may be required for normal embryonic development and segment pattern formation.
FBgn0004034	y	yellow (y) is the founding gene of the Yellow family. Lack of y function results in an abnormal male courtship behavior and a characteristic yellow color of the adult cuticle and larval mouthparts. [Date last reviewed: 2019-03-21]
FBgn0004782	Ccp84Ab	Predicted to be a structural constituent of chitin-based larval cuticle. Predicted to be involved in chitin-based cuticle development. Predicted to be located in chitin-based extracellular matrix. Predicted to be active in extracellular matrix.
FBgn0014454	Acp1	Component of the cuticle of the adult fruit fly. Could be involved in thickening of the hard adult cuticle.
FBgn0020416	Idgf1	Imaginal disc growth factor 1 (Idgf1) encodes a member of the chitinase-like protein family. Idgf1 is expressed in the ectodermally-derived cuticle forming organs and its product is required for the formation of the chitinous apical extracellular matrix during larval development. [Date last reviewed: 2018-10-04]
FBgn0020765	Acp65Aa	Adult cuticle protein 65Aa (Acp65Aa) encodes an adult-specific cuticle protein. Acp65Aa binds chitin and is only found in regions of flexible cuticle such as the abdominal intersegmental membranes, wing hinges and leg joints. [Date last reviewed: 2019-03-07]
FBgn0022702	Cht2	Predicted to enable chitin binding activity and chitinase activity. Involved in chitin-based cuticle development; ecdysis, chitin-based cuticle; and wound healing. Located in extracellular space. Is expressed in several structures, including embryonic/larval tracheal system; epidermis; gut section; sensory nervous system primordium; and ventral sensory complex primordium. Human ortholog(s) of thi…
FBgn0026077	Gasp	Gasp (Gasp) encodes a protein involved in cuticle biosynthesis during embryonic tracheal system development. [Date last reviewed: 2019-09-19]
FBgn0028544	Vajk3	Insufficient genetic data for FlyBase to solicit a summary. [Date last reviewed: 2016-06-30]
FBgn0030394	Cpr11A	Insufficient genetic data for FlyBase to solicit a summary. [Date last reviewed: 2016-06-30]
FBgn0031097	obst-A	obstructor-A (obst-A) encodes a protein that forms a core complex with chitin and the chitin modifying proteins encoded by serp and knk. This complex is required for assembly, maturation and preservation of the chitinous cuticles at the end of embryogenesis and probably throughout larval development. [Date last reviewed: 2019-03-14]
FBgn0031646	snsl	Insufficient genetic data for FlyBase to solicit a summary. [Date last reviewed: 2016-06-30]
FBgn0031737	obst-E	Chitin-binding protein that is important for the longitudinal contraction and lateral expansion of the larval cuticle during its conversion into the oval-shaped puparium case. Essential for survival to the second instar larval stage. Confers the orientated contractility and expandability of the larval cuticle by regulating the arrangement of chitin and the formation of supracellular ridges on the…
FBgn0032538	Vajk2	Predicted to enable chitin binding activity. Predicted to be a structural constituent of chitin-based cuticle. Predicted to be involved in chitin-based cuticle development. Predicted to be located in chitin-based extracellular matrix. Is expressed in adult head and presumptive embryonic/larval system. Orthologous to human ZNF512B (zinc finger protein 512B).
FBgn0033597	Cpr47Ea	Predicted to be a structural constituent of chitin-based larval cuticle. Predicted to be involved in chitin-based cuticle development. Predicted to be active in chitin-based extracellular matrix.
FBgn0033602	Cpr47Ee	Predicted to be a structural constituent of chitin-based larval cuticle. Predicted to be involved in chitin-based cuticle development. Predicted to be active in chitin-based extracellular matrix. Is expressed in several structures, including embryonic/larval midgut; embryonic/larval midgut primordium; and thoracic segment.
FBgn0033603	Cpr47Ef	Predicted to be a structural constituent of chitin-based larval cuticle. Predicted to be involved in chitin-based cuticle development. Predicted to be active in chitin-based extracellular matrix.
FBgn0033658	Twdlbeta	Predicted to be a structural constituent of chitin-based cuticle. Predicted to be involved in body morphogenesis and chitin-based cuticle development. Predicted to be located in extracellular matrix. Is expressed in adult head.
FBgn0033725	Cpr49Ac	Predicted to be a structural constituent of chitin-based larval cuticle. Predicted to be involved in chitin-based cuticle development. Located in extracellular region. Is expressed in several structures, including ectoderm anlage; embryonic/larval fat body; foregut; gnathal primordium; and trunk mesoderm anlage.
FBgn0033728	Cpr49Ae	Predicted to be a structural constituent of chitin-based larval cuticle. Predicted to be involved in chitin-based cuticle development. Predicted to be active in chitin-based extracellular matrix. Is expressed in adult head; adult heart; embryonic/larval posterior spiracle; and presumptive embryonic/larval system.
FBgn0033729	Cpr49Af	Predicted to be a structural constituent of chitin-based larval cuticle. Predicted to be involved in chitin-based cuticle development. Predicted to be active in chitin-based extracellular matrix.
FBgn0033730	Cpr49Ag	Predicted to be a structural constituent of chitin-based larval cuticle. Predicted to be involved in chitin-based cuticle development. Predicted to be active in chitin-based extracellular matrix. Is expressed in adult head and eye.
FBgn0033869	Cpr50Cb	Predicted to be a structural constituent of chitin-based larval cuticle. Predicted to be involved in chitin-based cuticle development. Predicted to be located in chitin-based extracellular matrix. Predicted to be active in extracellular matrix. Is expressed in adult head; embryonic epipharynx; embryonic foregut; embryonic hypopharynx; and organism.
FBgn0035281	Cpr62Bc	Predicted to be a structural constituent of chitin-based larval cuticle. Predicted to be involved in chitin-based cuticle development. Predicted to be located in chitin-based extracellular matrix. Predicted to be active in extracellular matrix. Is expressed in adult head; embryonic epipharynx; embryonic foregut; embryonic hypopharynx; and organism.
FBgn0035398	Cht7	Chitinase 7 (Cht7) encodes an enzyme involved in cuticle development, ecdysis and wound healing. [Date last reviewed: 2019-07-11]
FBgn0035737	Cpr65Ec	Predicted to be a structural constituent of chitin-based larval cuticle. Predicted to be involved in chitin-based cuticle development. Predicted to be active in chitin-based extracellular matrix. Is expressed in embryonic antennal sense organ; embryonic dorsal epidermis; embryonic maxillary sensory complex; and embryonic ventral epidermis.
FBgn0036110	Cpr67Fb	Predicted to be a structural constituent of chitin-based larval cuticle. Involved in sexual reproduction. Located in extracellular space.
FBgn0036619	Cpr72Ec	A structural constituent of eye lens. Predicted to be involved in chitin-based cuticle development. Predicted to be located in chitin-based extracellular matrix and extracellular space. Predicted to be active in extracellular matrix. Is expressed in adult head and photoreceptor neurons.
FBgn0036880	Cpr76Bc	Predicted to be a structural constituent of chitin-based larval cuticle. Predicted to be involved in chitin-based cuticle development. Predicted to be located in chitin-based extracellular matrix. Predicted to be active in extracellular matrix.
FBgn0036881	Cpr76Bd	Cuticular protein 76Bd (Cpr76Bd) encodes a cuticle component involved in adult fly melanization. [Date last reviewed: 2019-03-07]
FBgn0038714	Cpr92A	Predicted to be a structural constituent of chitin-based larval cuticle. Predicted to be involved in chitin-based cuticle development. Predicted to be located in chitin-based extracellular matrix. Predicted to be active in extracellular matrix.
FBgn0038819	Cpr92F	Predicted to be a structural constituent of chitin-based larval cuticle. Predicted to be involved in chitin-based cuticle development. Predicted to be located in chitin-based extracellular matrix. Predicted to be active in extracellular matrix. Is expressed in adult head.
FBgn0039480	Cpr97Ea	Predicted to be a structural constituent of chitin-based larval cuticle. Predicted to be involved in chitin-based cuticle development. Predicted to be active in chitin-based extracellular matrix. Is expressed in dorsal head epidermis and larval foregut atrium.
FBgn0039481	Cpr97Eb	Predicted to be a structural constituent of chitin-based larval cuticle. Predicted to be involved in chitin-based cuticle development. Predicted to be active in chitin-based extracellular matrix. Is expressed in dorsal pharyngeal muscle cell and embryonic/larval posterior spiracle.
FBgn0039805	Cpr100A	Predicted to be a structural constituent of chitin-based larval cuticle. Predicted to be involved in chitin-based cuticle development. Predicted to be active in chitin-based extracellular matrix. Is expressed in adult fat body; adult head; and embryonic head epidermis.
FBgn0042119	Cpr65Au	Predicted to be a structural constituent of chitin-based larval cuticle. Predicted to be involved in chitin-based cuticle development. Predicted to be active in chitin-based extracellular matrix.
FBgn0050042	Cpr49Ab	Predicted to be a structural constituent of chitin-based larval cuticle. Predicted to be involved in chitin-based cuticle development. Predicted to be active in chitin-based extracellular matrix.
FBgn0064237	Idgf5	Probably required to stimulate the proliferation, polarization and motility of imaginal disk cells. May act by stabilizing the binding of insulin-like peptides to its receptor through a simultaneous interaction with both molecules to form a multiprotein signaling complex (By similarity).
FBgn0250833	CG34461	Predicted to be a structural constituent of chitin-based larval cuticle. Predicted to be involved in chitin-based cuticle development. Predicted to be located in chitin-based extracellular matrix. Predicted to be active in extracellular matrix. Is expressed in adult head.
FBgn0250871	pot	papillote (pot) encodes a transmembrane protein that is part of the apical extracellular matrix, or cuticle. It is needed for the linkage between epithelia and cuticle as well as microtubule organization in epithelial cells. [Date last reviewed: 2019-03-14]
FBgn0260653	serp	serpentine (serp) encodes a putative chitin deacetylase. It is expressed by the epidermal and tracheal cells and is secreted into the apical extracellular space. Its activity maintains the strength of cuticles and restricts tracheal tube length. [Date last reviewed: 2019-03-14]
FBgn0261341	verm	vermiform (verm) encodes a chitin deacetylase-like protein that is secreted by tracheal cells and accumulates in the embryonic tracheal lumen. Its functions include cuticle development and tracheal tube size control. [Date last reviewed: 2019-03-21]
FBgn0283531	Duox	Plays a role in innate immunity limiting microbial proliferation in the gut (PubMed:16272120, PubMed:25639794). Acts downstream of a hh-signaling pathway to induce the production of reactive oxygen species (ROS) in response to intestinal bacterial infection (PubMed:25639794). May generate antimicrobial oxidative burst through its peroxidase-like domain (PubMed:16272120).

[truncated: 4 more sheets: Glycolytic process -hits, DOWN_GO-biological process, Response to bacterium-all genes, Response to bacterium -hits]
