# Supplementary material for: A naturally occurring mitochondrial genome variant confers broad protection from infection in Drosophila
Source: PLoS Genet. 2024 Nov 11;20(11):e1011476. doi: 10.1371/journal.pgen.1011476 (PMC11614270; doi:10.1371/journal.pgen.1011476)
Supplement: S3 Table — (XLSX) [file pgen.1011476.s012.xlsx]

## Sheet: Readme
Expression of antimicrobial peptides, Imd and Toll -pathway components
uninf mtKSA2 vs mtORT	Uninfected mtKSA2 males vs uninfected mtORT males
Pret-mtORT_8h	P. rettgeri-infected mtORT males (8 h p.i.) compared to uninfected mtORT males
Pret-mtORT_20h	P. rettgeri-infected mtORT males (20 h p.i.) compared to uninfected mtORT males
Pret-mtKSA2_8h	P. rettgeri-infected mtKSA2 males (8 h p.i.) compared to uninfected mtKSA2 males
Pret-mtKSA2_20h	P. rettgeri-infected mtKSA2 males (20 h p.i.) compared to uninfected mtKSA2 males
Saur-mtORT_8h	S. aureus-infected mtORT males (8 h p.i.) compared to uninfected mtORT males
Saur-mtORT_20h	S. aureus-infected mtORT males (20 h p.i.) compared to uninfected mtORT males
Saur-mtKSA2_8h	S. aureus-infected mtKSA2 males (8 h p.i.) compared to uninfected mtKSA2 males
Saur-mtKSA2_20h	S. aureus-infected mtKSA2 males (20 h p.i.) compared to uninfected mtKSA2 males
DCV-mtORT	DCV-infected mtORT males (3 d p.i.) compared to uninfected mtORT males
DCV-mtKSA2	DCV-infected mtKSA2 males (3 d p.i.) compared to uninfected mtKSA2 males
log2FC	log2 transformed fold changes
FDR	false discovery rate adjusted p-value
Gene summaries are retrieved from Flybase version FB2023_06 released December 12, 2023

## Sheet: Sheet1
Antimicrobial peptides
Fbgn	source	gene_name	Gene summary	uninf mtKSA2 vs mtORT_log2FC	uninf mtKSA2 vs mtORT_FDR	Pret-mtORT_8h_log2FC	Pret-mtORT_8h_FDR	Pret-mtORT_20h_log2FC	Pret-mtORT_20h_FDR	Pret-mtKSA2_8h_log2FC	Pret-mtKSA2_8h_FDR	Pret-mtKSA2_20h_log2FC	Pret-mtKSA2_20h_FDR	Saur-mtORT_8h_log2FC	Saur-mtORT_8h_FDR	Saur-mtORT_20h_log2FC	Saur-mtORT_20h_FDR	Saur-mtKSA2_8h_log2FC	Saur-mtKSA2_8h_FDR	Saur-mtKSA2_20h_log2FC	Saur-mtKSA2_20h_FDR	DCV-mtORT_log2FC	DCV-mtORT_FDR	DCV-mtKSA2_log2FC	DCV-mtKSA2_FDR
FBgn0000276	FlyBase	CecA1	Cecropin A1 (CecA1) encodes an antibacterial peptide with activity against Gram-negative bacteria. It is expressed in the fat body during the systemic immune response and in various epithelia, and it is regulated at the transcriptional level, mostly by the immune deficiency pathway. [Date last reviewed: 2019-03-07]	-0.385889	0.136784	5.47141	2.27e-07	6.58123	8.11e-06	5.88008	4.67e-07	6.13236	1.94e-07	3.11363	2.02e-06	2.17158	0.00479642	2.06418	0.000209555	0.95545	0.861672	2.31387	0.144511	1.40685	0.167288
FBgn0000277	FlyBase	CecA2	Cecropin A2 (CecA2) encodes an antibacterial peptide with activity against Gram-negative bacteria. It is expressed in the fat body during the systemic immune response and in various epithelia, and it is regulated at the transcriptional level by the immune deficiency pathway. [Date last reviewed: 2019-03-07]	-0.188371	0.748454	8.32054	3.44e-08	9.33295	7.02e-07	8.41129	1.49e-07	8.66008	2.36e-08	5.99598	6.02e-08	4.94638	0.00024913	4.79148	1.68e-05	3.41835	0.0591316	4.97822	0.033714	3.25379	0.0338312
FBgn0000278	FlyBase	CecB	Cecropin B (CecB) encodes an helicoidal antibacterial peptide with activity against Gram-negative bacteria. It is mostly expressed at the pupal stage. [Date last reviewed: 2019-03-07]	-0.330839	0.921105	8.54507	1.32e-07	10.945	1.46e-06	9.23004	6.02e-06	9.54044	6.33e-06	5.91931	0.000614675	6.46328	0.00025374	4.28813	0.00237985	5.24452	0.00385332	7.83859	0.00786147	5.89134	0.028059
FBgn0000279	FlyBase	CecC	Cecropin C (CecC) encodes an antibacterial peptide with activity against Gram-negative bacteria. It is strongly expressed at the pupal stage. [Date last reviewed: 2019-03-07]	-1.27382	0.161421	9.14368	2.26e-07	10.1937	4.11e-06	11.1955	5.09e-08	9.98997	2.93e-07	5.27666	0.000494514	5.06756	0.00232049	4.94677	5.42e-05	5.04657	0.027649	6.47024	0.009053	5.93612	0.00487716
FBgn0004240	FlyBase	DptA	Diptericin A (DptA) encodes an immune inducible antibacterial peptide with activity against Gram-negative bacteria. It is expressed in the fat body during the systemic immune response and in various epithelia. Its expression is regulated at the transcriptional level by the immune deficiency pathway. [Date last reviewed: 2019-03-07]	-2.2405	0.0319005	10.9168	1.38e-06	11.4578	1.06e-05	13.122	5.09e-08	13.262	1.15e-09	7.66235	3.33e-05	6.36459	0.000483047	8.2971	6.68e-06	6.7134	0.00885225	7.51691	0.0242301	8.37966	0.00129035
FBgn0010385	FlyBase	Def	Defensin (Def) encodes an antibacterial peptide with activity against Gram-positive bacteria. It is induced in the fat body during the systemic immune response and is expressed in various epithelia. The expression of Def is regulated at the transcriptional level by both the immune deficiency and Toll pathways. [Date last reviewed: 2019-03-07]	-3.27228	0.000517455	7.20634	2.43e-06	10.349	4.53e-06	9.08898	1.47e-06	12.0308	1.41e-09	4.10214	0.000282859	1.67482	0.0461843	3.31322	3.23e-05	4.92113	6.01e-05	5.31159	0.0203157	5.82831	0.00569558
FBgn0010388	FlyBase	Dro	Drosocin (Dro) encodes an o-Glycosylated antibacterial peptide with activity against Gram-negative and Gram-positive bacteria. It is expressed in the fat body during the systemic immune response and is expressed in various epithelia. The expression of Dro is regulated at the transcriptional level mostly by the immune deficiency pathway. [Date last reviewed: 2019-03-07]	-1.29107	0.142208	10.4956	3.31e-07	12.003	3.94e-06	11.6148	8.84e-07	12.6418	8.18e-09	8.2411	7.44e-07	8.47199	7.62e-06	8.2573	2.72e-06	8.01934	0.0865988	7.41308	0.0225218	7.70706	0.00127439
FBgn0012042	FlyBase	AttA	Attacin-A (AttA) encodes an antibacterial peptide with activity against Gram-negative bacteria. It is expressed in the fat body and various epithelia under the regulation of the immune deficiency and, to a lesser extent, Toll pathways. [Date last reviewed: 2019-03-07]	-1.16128	0.116313	9.50101	8.84e-08	9.86038	1.46e-06	10.6254	8.84e-07	10.6259	7.35e-09	7.53837	3.13e-08	6.11284	0.000186396	7.47712	3.9e-06	5.60851	0.00421412	5.66012	0.021639	5.84579	0.00183591
FBgn0014865	FlyBase	Mtk	Metchnikowin (Mtk) encodes an antifungal peptide that is secreted from the fat body during the systemic immune response, and is produced by various epithelia. Its expression is regulated at the transcriptional level by the immune deficiency and/or Toll pathways. [Date last reviewed: 2019-03-14]	0.630754	0.151953	10.6512	1.51e-08	11.4026	1.46e-06	9.867	5.09e-08	9.99006	3.51e-10	8.29462	5.29e-10	8.05459	3.13e-07	7.17394	8.48e-08	6.46782	0.00205273	6.62234	0.00955124	5.2354	2.85e-05
FBgn0025583	FlyBase	BomS2	Secreted immune-induced peptide induced by Toll signaling. Has a role in resistance to bacterial and fungal infections	-0.198115	0.643334	3.56031	2.33e-07	1.51346	0.0108237	3.4138	3.1e-05	1.07506	0.00167347	2.72057	7.21e-08	2.45951	4.19e-06	2.89254	3.9e-06	2.24579	0.00149199	0.233083	0.835934	1.34336	0.0208399
FBgn0033593	FlyBase	Listericin	Listericin (Listericin) encodes an antibacterial protein whose induction is cooperatively regulated by the product of PGRP-LE and the JAK-STAT pathway. [Date last reviewed: 2019-03-14]	-0.864828	0.00134248	2.7629	1.05e-06	5.82683	9.55e-06	2.61259	8.91e-05	5.83976	3.81e-09	0.995482	0.000101101	0.334565	0.0588356	0.784791	0.00617381	1.91177	0.0434705	2.75885	0.000155779	2.37438	1.12e-05
FBgn0034328	FlyBase	BomBc1	Secreted immune-induced peptide induced by Toll signaling. Has a role in resistance to bacterial and fungal infections.	-0.943011	0.0252494	5.18653	8.01e-08	3.74939	4.86e-05	5.63784	7.98e-06	3.72529	2.44e-06	4.90809	1.4e-08	4.81782	1.38e-07	5.64491	7.79e-07	5.31526	0.0960728	0.930509	0.514883	3.13644	0.00301827
FBgn0034329	FlyBase	BomS1	Bomanin Short 1 (BomS1) encodes a protein that belongs to a class of small secreted peptides released in the hemolymph upon Toll pathway activation during microbial infection. [Date last reviewed: 2019-09-26]	-0.365359	0.342776	4.48653	8.02e-08	3.24918	5.94e-05	4.40878	7.98e-06	2.9662	6.01e-06	3.6199	2e-08	3.48626	8.73e-07	3.94221	1.47e-06	3.47038	0.00848748	0.804368	0.51359	1.96377	0.0156514
FBgn0034330	FlyBase	BomS4	Involved in defense response to Gram-positive bacterium and response to mycotoxin	0.664238	0.0757439	2.71619	6.34e-07	1.61636	0.00374566	1.82176	0.000366512	0.445841	0.0701997	0.384826	0.0253774	0.382152	0.0485421	-0.0844145	0.764319	-0.475305	0.0180239	-0.199732	0.664214	-0.324504	0.332264
FBgn0034331	FlyBase	BomBc2	Predicted to be involved in defense response. Is expressed in embryonic midgut chamber.	0.115485	0.847674	3.60893	2.26e-07	0.812309	0.0352105	2.81038	0.000136985	0.10512	0.804624	2.63125	1.92e-07	2.22043	1.36e-06	2.18577	4.8e-05	1.63443	0.256542	0.106312	0.898659	0.715778	0.103106
FBgn0034407	FlyBase	DptB	Diptericin B (DptB) encodes an immune inducible antibacterial peptide with activity against Gram-negative bacteria. It is expressed in the fat body during the systemic immune response and in various epithelia. Its expression is regulated at the transcriptional level by the immune deficiency pathway. [Date last reviewed: 2019-03-07]	-1.13855	0.148723	10.5057	2.47e-07	10.5745	2.63e-06	11.2965	2.43e-07	11.3247	6.9e-09	7.55537	8.54e-07	6.28707	0.000273622	7.55506	1.97e-06	6.01236	0.0769115	6.46474	0.0104605	6.65091	0.000105272
FBgn0035434	FlyBase	Drsl5	Drosomycin-like 5 (Drsl5) encodes a secreted peptide with homology to the antifungal peptide encoded by Drs. [Date last reviewed: 2019-03-07]	-0.194596	0.581548	2.48113	6.51e-07	1.67739	0.000660404	1.72918	0.00033194	1.14932	0.000229346	1.22842	7.47e-07	0.21407	0.141623	0.979048	0.000855633	-0.0269573	0.000731322	-1.27103	0.000133139	-0.195321	0.592625
FBgn0038530	FlyBase	AttD	Attacin-D (AttD) encodes is an immune inducible peptide that shows homology to antibacterial peptides having activity against Gram-negative bacteria. [Date last reviewed: 2019-03-07]	-1.38242	0.340777	8.38432	3.92e-07	13.0177	6.58e-07	8.7468	0.000109029	13.3263	6.16e-08	2.40977	0.00101738	0.1756	0.800685	1.60855	0.0501547	7.25152	0.953483	9.25507	0.00331896	7.13476	0.000309504
FBgn0038930	FlyBase	BomT3	Insufficient genetic data for FlyBase to solicit a summary. [Date last reviewed: 2016-06-30]	-0.18867	0.520652	2.13567	5.1e-07	0.297153	0.420254	1.8293	0.000369378	-0.0235476	0.916029	1.37681	1.67e-06	1.2966	9.68e-06	1.43637	4.46e-05	1.23765	0.111371	-0.443326	0.33916	0.853099	0.0127738
FBgn0040582	FlyBase	BomBc3	Insufficient genetic data for FlyBase to solicit a summary. [Date last reviewed: 2016-06-30]	-0.939629	0.00247142	3.04449	1.93e-07	1.54691	0.011241	3.37621	2.64e-05	1.33138	0.000292399	2.1618	2.26e-07	2.90947	7.22e-08	3.00697	1.47e-06	3.49231	0.0599925	-0.303709	0.733949	1.71513	0.00076967
FBgn0040653	FlyBase	IM4/Daisho	Peptide which plays a role in the humoral immune response to a subset of filamentous fungi, including F.oxysporum and F.verticillioides.	-0.212722	0.659703	3.95244	1.05e-07	2.46018	0.00105626	3.70596	7.74e-05	1.75223	0.000287852	3.27185	3.78e-08	3.16491	3.66e-07	3.29205	5.56e-06	2.80564	0.00923661	0.386329	0.597162	1.21561	0.0234563
FBgn0040733	FlyBase	BomS6	Secreted immune-induced peptide induced by Toll signaling. Has a role in resistance to bacterial and fungal infections	0.0467196	0.949368	1.81274	7.73e-06	0.658221	0.259438	1.04033	0.00351679	-0.280753	0.218064	0.35099	0.0623478	0.79328	0.000948364	-0.0304069	0.897677	0.595659	0.0291914	0.0144091	0.985886	0.395987	0.184258
FBgn0040734	FlyBase	BomS5	Secreted immune-induced peptide induced by Toll signaling. Has a role in resistance to bacterial and fungal infections	-0.355257	0.156497	4.10084	1.46e-07	3.4052	0.000562735	3.8557	6.02e-06	2.33195	1.07e-05	3.34855	9.53e-10	3.74474	2.03e-08	3.6783	7.79e-07	3.88693	0.228081	-0.26753	0.735031	1.62809	0.00604193
FBgn0040735	FlyBase	BomT2	Secreted immune-induced peptide induced by Toll signaling . Has a role in resistance to bacterial and fungal infections.	0.0502282	0.950609	3.41698	1.51e-07	2.50251	0.000684383	2.92433	0.000109029	2.02189	6.23e-05	2.20339	1.82e-07	2.13001	2.72e-05	2.0402	0.000107756	1.72212	0.0104743	0.683551	0.421627	0.984134	0.0511428
FBgn0040736	FlyBase	BomS3	Secreted immune-induced peptide induced by Toll signaling . Has a role in resistance to bacterial and fungal infections.	0.0711591	0.874987	3.3851	8.04e-08	2.06308	0.00479375	3.04326	0.00010677	1.26328	0.000261978	2.90539	1.57e-08	2.72281	1.78e-06	2.81304	2.21e-06	2.09632	0.0686751	0.571209	0.573106	1.28781	0.0329383
FBgn0041579	FlyBase	AttC	Attacin-C (AttC) encodes an immune inducible peptide that shows homology to antibacterial peptides having activity against Gram-negative bacteria. [Date last reviewed: 2019-03-07]	3.17588	0.00398985	9.42547	2.87e-07	9.55093	7.82e-06	11.2977	2e-06	11.29	6.17e-08	6.16262	1.14e-05	5.72632	0.00135529	7.54937	1.94e-05	5.3107	0.0504871	6.3954	0.0238522	5.7071	0.00117446
FBgn0041581	FlyBase	AttB	Attacin-B (AttB) encodes an immune inducible peptide that shows homology to antibacterial peptides having activity against Gram-negative bacteria. [Date last reviewed: 2019-03-07]	-1.14387	0.154762	8.95182	1.13e-06	10.3421	7.82e-06	10.292	5.09e-08	10.7077	3.81e-09	6.39128	2.25e-05	4.03536	0.00507885	5.50377	2.71e-05	4.26421	0.0119425	6.08085	0.0196143	5.67133	0.00148945
FBgn0052279	FlyBase	Drsl2	Drosomycin-like 2 (Drsl2) encodes a secreted peptide with homology to the antifungal peptide encoded by Drs. [Date last reviewed: 2019-03-07]	0.591016	0.732377	3.0479	0.00116165	3.0023	0.0178047	0.197549	0.828682	1.9854	0.0127474	1.49116	0.0253873	-0.591352	0.506818	1.09158	0.126203	-0.276883	0.0172155	1.88161	0.113022	-0.0437206	0.97803
FBgn0052282	FlyBase	Drsl4	Drosomycin-like 4 (Drsl4) encodes a secreted peptide with homology to the antifungal peptide encoded by Drs. [Date last reviewed: 2019-03-07]	0.387244	0.138343	2.99716	8.18e-07	2.11018	0.00250295	1.95417	0.000322559	0.791288	0.00358057	1.0328	5.69e-06	0.310174	0.0139704	0.675626	0.00728304	-0.21264	0.872164	-1.88087	2.98e-05	-0.780929	0.0327206
FBgn0052283	FlyBase	Drsl3	Drosomycin-like 3 (Drsl3) encodes a secreted peptide with homology to the antifungal peptide encoded by Drs. It is expressed in the gut under the control of the JAK-STAT pathway. [Date last reviewed: 2019-03-07]	-2.22817	0.000300377	2.77613	0.00037	4.02317	0.00135844	3.26629	6.77e-05	5.55691	2.42e-08	1.72589	1.67e-05	-0.306927	0.508903	3.33134	0.000345979	5.92638	0.665764	5.18597	3.88e-05	4.72737	0.000946978
FBgn0067905	FlyBase	IM14/Daisho2	Peptide which plays a role in the humoral immune response to a subset of filamentous fungi, including F.oxysporum and F.verticillioides.	-0.160683	0.68374	4.15214	1.18e-07	2.58582	0.00218384	3.68838	9.54e-06	1.58572	0.000126471	3.16662	2.74e-08	2.88444	3.79e-06	3.07399	7.79e-07	2.49396	0.0866165	0.490662	0.538284	1.45077	0.0119448
FBgn0262838	FlyBase	BomT1	Insufficient genetic data for FlyBase to solicit a summary. [Date last reviewed: 2016-06-30]	-0.420132	0.232442	5.81448	1.95e-07	5.61974	2.73e-06	5.82625	2e-06	5.20487	8.66e-09	4.74856	3.11e-08	4.54473	6.69e-06	4.84146	7.79e-07	4.1103	0.0345167	2.36295	0.215514	2.7122	0.00886024
FBgn0262881	FlyBase	Mtk-like	Involved in response to wounding. Located in extracellular region.	1.45955	0.0114687	8.73569	2.08e-08	9.19951	6.58e-07	7.37249	1.22e-06	6.6197	2.76e-08	6.40908	8.76e-08	4.5532	0.00134754	4.34807	0.000107662	1.95341	0.0153397	4.22096	0.0202528	1.33258	0.0672916
FBgn0283461	FlyBase	Drs	Drosomycin (Drs) encodes an antifungal peptide that is expressed in the fat body during the systemic immune response, under the control of the Toll and (to a lesser extent) the immune deficiency (Imd) pathways. Drs is also constitutively expressed in certain tissue such as the spermatheca of females and in various epithelia, notably the trachea, where its expression is governed by the Imd pathway…	0.918182	0.115747	7.84888	6.56e-08	8.41683	3.24e-06	6.42182	6.74e-06	6.75794	7.86e-08	6.56979	3.31e-08	7.22513	3.66e-07	5.31531	2.48e-06	5.67285	0.0434705	4.39515	0.0104823	3.24657	0.00300109
Imd pathway
FBgn0000173	FlyBase	ben	bendless (ben) encodes an E2 ubiquitin-conjugating enzyme. It plays essential roles in multiple processes such as synaptic growth and maturation, axon guidance, innate immunity, genomic integrity, tumor growth, cell invasion, apoptosis, long-term memory and escape response. [Date last reviewed: 2019-03-07]	0.0606285	0.84028	-0.0416262	0.704954	-0.325798	0.174823	-0.111496	0.578384	-0.416519	0.00898771	-0.439218	0.000471327	-0.357798	0.00176527	-0.428216	0.00358519	-0.351799	0.0966815	-0.124585	0.559038	-0.119175	0.49812
FBgn0011217	FlyBase	eff	effete (eff) encodes a conserved class I E2 ubiquitin-conjugating enzyme that contributes to the protein ubiquitination and degradation pathway. The roles of the product of eff include female germline stem cell maintenance, eye development, apoptosis regulation and chromatin organization. [Date last reviewed: 2019-03-07]	0.2108	0.232384	-0.370531	0.00541344	-0.699583	0.0714697	-0.44318	0.0597477	-0.779675	0.000833968	-0.739563	1.78e-05	-0.536292	0.000310254	-0.973857	0.000124941	-0.665665	0.0593638	0.0468995	0.867915	-0.212982	0.123217
FBgn0013983	FlyBase	imd	immune deficiency (imd) encodes a canonic component of the immune deficiency pathway, which regulates the antibacterial response and other less characterized cellular processes. [Date last reviewed: 2019-03-07]	0.187083	0.512471	1.53336	2e-06	1.61483	0.000434995	1.08366	0.00133586	1.03007	0.000158191	0.787679	0.000621581	0.666648	0.000557103	0.543958	0.0122381	0.29644	0.23426	0.400697	0.187743	0.131333	0.527305
FBgn0014018	FlyBase	Rel	Relish (Rel) encodes a transcription factor and the downstream component of the immune deficiency pathway, which regulates the antibacterial response and other less characterized cellular processes. [Date last reviewed: 2019-03-14]	-0.0668917	0.866079	2.6997	2.29e-07	3.64801	1.64e-05	2.90099	0.000124884	3.53936	4.52e-07	1.89792	1.71e-06	1.62364	2.8e-06	1.52307	0.000128978	1.40824	0.0227678	1.79863	0.000346699	1.23395	0.0012566
FBgn0015247	FlyBase	Diap2	Death-associated inhibitor of apoptosis 2 (Diap2) encodes a protein with ubiquitin E3-ligase activity that functions in the Imd pathway by conjugating the product of imd with K63-polyubiquitin chains. [Date last reviewed: 2019-03-07]	0.123636	0.507101	0.900871	2.2e-05	1.12581	0.00463375	0.747776	0.0057662	0.880674	0.000256598	0.37859	0.0017652	0.297338	0.0022642	0.311824	0.0178871	0.113816	0.583473	0.0653151	0.776824	-0.0897065	0.524884
FBgn0020381	FlyBase	Dredd	Death related ced-3/Nedd2-like caspase (Dredd) encodes a protein that functions downstream of Fadd, and is thought to activate by cleavage the transcription factor encoded by Rel in the immune deficiency pathway. This pathway regulates the antibacterial response and other less characterized cellular processes. [Date last reviewed: 2019-03-07]	-0.153263	0.413391	-0.441437	0.00382134	-0.17274	0.474439	-0.266796	0.156157	-0.0264906	0.866363	-0.346798	0.00410513	-0.265605	0.0183178	-0.136707	0.19214	-0.0962739	0.633886	0.0958851	0.662868	-0.0171497	0.916704
FBgn0024222	FlyBase	IKKbeta	I-kappaB kinase β (IKKβ) encodes a a component of the IκB Kinase (IKK) complex together with the product of key. IKK complex participates in the activation of the transcription factor encoded by Rel in the immune deficiency pathway. This pathway regulates the antibacterial response and other less characterized cellular processes. [Date last reviewed: 2019-03-07]	-0.135784	0.448305	0.228096	0.0967491	0.0484107	0.926056	0.443712	0.0851515	0.45431	0.00326968	0.289428	0.00905631	-0.0383895	0.726854	0.250598	0.0480623	0.23353	0.441911	0.95222	0.000168246	0.398919	0.013831
FBgn0026323	FlyBase	Tak1	TGF-β activated kinase 1 (Tak1) encodes a MAP kinase kinase kinase that functions downstream of the products of imd, Fadd and Diap2. It also functions upstream of the IKK complex in the Imd pathway, a pathway regulating the antibacterial response and other less characterized cellular processes. Upon activation the product of imd, the product of Tak1 can also activate the JNK pathway at the level …	-0.0501404	0.912477	0.547204	0.000487301	0.564651	0.172409	0.856759	0.003532	0.906643	0.000546239	0.675206	2.65e-05	0.54786	0.000167809	0.781228	0.000830268	0.473826	0.108372	0.423324	0.0580958	0.183545	0.446105
FBgn0034647	FlyBase	pirk	poor Imd response upon knock-in (pirk) encodes a negative regulator of the immune deficiency (Imd) pathway, acting at the level of the product of PGRP-LC. Being regulated by the Imd pathway itself, it establishes a negative feedback loop adjusting Imd pathway activity to the severity of infection. [Date last reviewed: 2019-03-14]	-0.522973	0.125194	3.32475	1.14e-07	5.06652	4.11e-06	3.85656	3.47e-06	5.47403	6.9e-09	0.505525	0.045619	0.22833	0.415348	0.27284	0.169721	1.44622	0.157029	3.01241	0.00126097	2.86542	9.45e-06
FBgn0035601	FlyBase	Uev1A	Ubiquitin-conjugating enzyme variant 1A (Uev1A) encodes a conserved protein that contributes to ubiquitin conjugating enzyme activity, but not catalytically, since it lacks the conserved cysteine residue essential for ubiquitin conjugation. It regulates genomic integrity, IMD pathway-mediated innate immunity, JNK-pathway mediated cell death and tumor invasion. [Date last reviewed: 2019-12-19]	0.0808594	0.762345	0.449147	0.00199515	-0.0394189	0.885525	0.395936	0.0573083	-0.190754	0.171292	-0.320161	0.00446625	-0.198081	0.0502616	-0.344915	0.00718766	-0.235874	0.208261	0.0425995	0.865965	-0.150557	0.31972
FBgn0035976	FlyBase	PGRP-LC	Peptidoglycan recognition protein LC (PGRP-LC) encodes a transmembrane receptor involved in the recognition of DAP-type peptidoglycan, a cell wall component found on Gram-negative bacteria and certain Gram positive bacteria. It functions upstream of the immune deficiency pathway. [Date last reviewed: 2019-03-14]	-0.303639	0.09072	1.13034	1.05e-06	2.1186	0.000187352	1.40481	0.000231775	2.26253	7.53e-07	0.232917	0.0158082	-0.0285212	0.782897	0.317416	0.02062	0.332647	0.108752	0.34876	0.282063	0.611601	0.00581366
FBgn0035977	FlyBase	PGRP-LF	Peptidoglycan recognition protein LF (PGRP-LF) encodes a transmembrane receptor that prevents the spontaneous activation of the immune deficiency pathway receptor encoded by PGRP-LC. [Date last reviewed: 2019-03-14]	-0.272826	0.38175	2.49929	5.54e-08	3.80396	1.95e-06	2.78501	9.03e-05	3.73523	6.44e-08	0.691794	0.00114192	0.940064	0.000115317	0.79018	0.00417471	1.04226	0.0528018	1.3702	0.00222458	1.39097	0.000726819
FBgn0037906	FlyBase	PGRP-LB	Peptidoglycan recognition protein LB (PGRP-LB) encodes a secreted protein with an amidase activity that scavenges DAP-type peptidoglycan, a cell wall component found on Gram-negative bacteria and certain Gram positive bacteria. It negatively regulates the immune deficiency pathway. [Date last reviewed: 2019-03-14]	-0.42045	0.0239329	2.88539	3.37e-08	4.0694	1.46e-06	3.71474	3.25e-06	4.12087	2.63e-08	0.523003	0.00294235	0.19078	0.183995	0.0866717	0.471843	0.391105	0.200413	1.12049	0.167006	0.848777	0.000836352
FBgn0038928	FlyBase	Fadd	Fas-associated death domain (Fadd) encodes an adaptor protein that functions downstream of the product of imd and upstream of the caspase encoded by Dredd in the immune deficiency pathway. [Date last reviewed: 2019-03-07]	0.111101	0.76009	1.22076	7.98e-06	0.951398	0.00462966	0.998106	0.00242435	0.558175	0.0165261	0.682927	0.000134166	0.330163	0.0363671	0.408294	0.0320455	0.386526	0.142022	0.521955	0.050281	-0.00290639	0.993116
FBgn0041205	FlyBase	key	kenny (key) encodes a scaffold protein that is a component of the IKK (IκB Kinase) complex, which participates in the activation of the transcription factor Rel in the Imd pathway. This pathway regulates the antibacterial response and other less characterized cellular processes. [Date last reviewed: 2019-03-14]	-0.0966194	0.663361	0.156572	0.179897	0.685963	0.0278652	0.245191	0.139766	0.596552	0.00218128	-0.0758425	0.453313	-0.0502098	0.600189	-0.0614206	0.556719	0.220872	0.431343	0.768606	0.00103231	0.393754	0.0122774
FBgn0086358	FlyBase	Tab2	TAK1-associated binding protein 2 (Tab2) encodes a protein with an ubiquitin binding domain. It interacts with the product of Tak1, a MAP kinase kinase kinase involved the activation of the immune deficiency, JNK and Grindelwald-Eiger pathways. [Date last reviewed: 2019-03-14]	-0.146526	0.410379	-0.0440782	0.706158	0.165194	0.638973	0.309883	0.162842	0.731263	0.000376206	0.378474	0.000960242	0.20633	0.0169451	0.379337	0.00440731	0.338392	0.0874276	0.415123	0.0555732	0.366894	0.0137273
Toll pathway
FBgn0000250	FlyBase	cact	cactus (cact) encodes the homolog of mammalian IkappaB. cact product acts as an inhibitor of NF-kappaB signaling by binding to the products of dl and Dif, which prevents their nuclear translocation. Toll signaling promotes the destruction of cact protein, which allows the products of dl and Dif to enter the nucleus and regulate gene expression. [Date last reviewed: 2019-03-21]	-0.0463023	0.885566	1.02763	1.98e-06	0.950694	0.00913617	1.02451	0.000415404	0.944656	0.000120492	1.63769	1.41e-06	1.58494	1.2e-06	1.40176	5.9e-05	1.0854	0.0463617	0.500351	0.0190741	0.575127	0.0208399
FBgn0003495	FlyBase	spz	spatzle (spz) encodes a secreted protein which, after cleavage by an extracellular serine protease (encoded by ea or SPE), can induce the dimerization of the product of Tl, and the subsequent activation of the Toll pathway. It contributes to function of the Toll signaling cascade, which plays a key role in various developmental and immune processes, notably embryonic dorso-ventral patterning and …	0.0768381	0.830189	0.667512	0.00065441	1.53039	0.0168943	0.522963	0.0206513	1.56113	0.000109237	0.410498	0.00495713	-0.350954	0.0222959	0.0835527	0.642064	0.0759035	0.923292	1.53005	4.44e-05	0.897346	0.00179696
FBgn0003882	FlyBase	tub	tube (tub) encodes an adaptor protein, which functions downstream of the product of Myd88 in the Toll pathway. Toll pathway is a signaling cascade that plays a key role in various developmental and immune processes, notably embryonic dorsoventral patterning and regulation of antimicrobial peptides. [Date last reviewed: 2019-03-14]	0.00349393	0.995158	0.392829	0.00913709	0.254222	0.527729	0.650211	0.00887442	0.260899	0.0906697	0.341193	0.0074009	0.281357	0.0124263	0.278619	0.0666403	0.190787	0.37332	0.266744	0.305804	0.178578	0.374854
FBgn0011274	FlyBase	Dif	Dorsal-related immunity factor (Dif) encodes a transcription factor that contributes to zygotic function of the Toll pathway, notably the regulation of antimicrobial peptides, but it is not involved in dorsoventral patterning of the embryo. [Date last reviewed: 2019-03-07]	-0.0453669	0.898234	0.180666	0.232933	-0.0995358	0.810065	0.395509	0.177894	0.359244	0.0230167	0.712934	0.000183366	0.693179	4.74e-05	0.542636	0.00131579	0.326577	0.230363	0.0428518	0.886021	0.372586	0.0639456
FBgn0025574	FlyBase	Pli	Pellino (Pli) encodes a RING-domain-containing ubiquitin E3 ligase that coordinates with ubiquitin-activating (E1) and ubiquitin-conjugating (E2) enzymes to degrade target proteins. It functions as a negative regulator of the Toll-mediated innate immunity pathway. [Date last reviewed: 2018-10-18]	-0.12904	0.693321	-0.514998	0.00920865	-0.362523	0.466002	-0.0247854	0.922163	0.0957723	0.629024	-0.299396	0.0156397	-0.227272	0.0190549	-0.171562	0.2651	-0.0222618	0.945758	0.278237	0.112068	0.204305	0.380299
FBgn0030310	FlyBase	PGRP-SA	Peptidoglycan recognition protein SA (PGRP-SA) encodes a secreted protein that mediates Toll pathway activation during bacterial infection. It binds to peptidoglycans and, together with the product of GNBP1, activates the serine protease encoded by modSP. [Date last reviewed: 2019-03-14]	-0.336441	0.312065	4.53728	9.05e-08	5.07485	1.46e-06	4.1489	1.02e-05	4.4991	3.65e-08	3.07388	1.02e-08	2.07523	3.79e-06	2.30379	1.03e-05	1.99737	0.00561272	2.7304	0.000108705	2.06766	0.000447017
FBgn0030926	FlyBase	psh	persephone (psh) encodes a hemolymphatic serine protease activated by microbial proteases during infection. It regulates Toll pathway activity upstream of the serine protease encoded by SPE, which cleaves the product of spz. [Date last reviewed: 2019-03-14]	0.623179	0.0956152	2.54546	1.92e-07	1.52024	0.0010153	1.95298	0.00111934	0.967168	0.00623273	1.47403	7.75e-07	1.10655	8.59e-06	0.799714	0.0218851	0.195775	0.698678	-0.181784	0.69877	-0.251989	0.539466
FBgn0033402	FlyBase	Myd88	Myd88 (Myd88) encodes an adaptor protein involved in in the Toll pathway functioning downstream of the product of Tl and upstream of the product of tub. Toll pathway is a signaling cascade that plays a key role in various developmental and immune processes, notably embryonic dorsoventral patterning and regulation of antimicrobial peptides. [Date last reviewed: 2019-03-14]	-0.118272	0.634491	-0.260232	0.0500317	-0.212946	0.431266	0.0572081	0.773639	0.292011	0.050084	0.0756567	0.416039	-0.0550317	0.497264	0.354776	0.014041	0.170848	0.423172	0.0435552	0.851993	0.059769	0.780486
FBgn0039102	FlyBase	SPE	Spatzle-Processing Enzyme (SPE) encodes a secreted serine protease that participates in the cleavage of the Toll ligand encoded by spz during the immune response, leading to Toll pathway activation in the fat body and haemocytes. [Date last reviewed: 2019-03-14]	0.41844	0.296137	3.71188	3.11e-08	2.4341	6.51e-05	2.89778	0.000236954	1.64317	0.000546862	3.57915	3.78e-08	3.37465	1.87e-07	2.95417	6.25e-05	2.4739	0.055787	-0.0130359	0.987341	0.37017	0.408212
FBgn0039494	FlyBase	grass	Gram-positive Specific Serine protease (grass) encodes a secreted serine protease that is involved downstream of the microbial sensing receptors encoded by GNBP3 and PGRP-SA in the activation of the Toll pathway during the immune response. It functions downstream of the serine protease encoded by modSP and upstream of the enzyme encoded by SPE, which cleaves the product of spz. [Date last reviewe…	0.285489	0.328488	2.57587	2.46e-08	2.62369	0.000101325	1.94556	0.000604452	1.99579	1.58e-05	1.55583	1.03e-07	0.4174	0.00160407	1.04394	0.00272838	-0.132164	0.662991	-0.0924058	0.788236	0.232177	0.455595
FBgn0040321	FlyBase	GNBP3	Gram-negative bacteria binding protein 3 (GNBP3) encodes a hemolymphatic protein involved in the sensing of glucan (a fungal cell wall component) upstream of the Toll pathway. [Date last reviewed: 2019-03-07]	0.454026	0.222292	1.81324	1.11e-06	0.893081	0.0385428	1.19611	0.0042478	0.330173	0.22492	0.898264	5.96e-05	0.566422	0.00309421	0.124548	0.632371	0.113825	0.755849	0.00413596	0.99232	0.355415	0.268186
FBgn0040323	FlyBase	GNBP1	Gram-negative bacteria binding protein 1 (GNBP1) encodes a hemolymphatic protein that participates together with the product of PGRP-SA in the activation of the Toll pathway by peptidoglycans, a cell-wall component of bacteria. [Date last reviewed: 2019-03-07]	-0.0870641	0.849297	1.11614	3.59e-06	0.795542	0.0100411	0.909066	0.00787621	0.751658	0.00448909	0.56895	0.000124725	0.379608	0.00279457	0.458348	0.0319726	0.293242	0.296914	0.190785	0.506703	0.260661	0.329711
FBgn0051217	FlyBase	modSP	modular serine protease (modSP) encodes a protein that functions downstream of microbial sensing receptors encoded by PGRP-SA and GNBP3 in the extracellular proteolytic cascade leading to Toll pathway activation during the immune response. It initiates the proteolytic cascade leading to the cleavage of the Toll ligand encoded by spz. [Date last reviewed: 2019-03-14]	0.368121	0.188705	0.896789	1.93e-05	0.462592	0.203643	0.417937	0.156392	0.469945	0.0509813	0.232697	0.051299	0.425295	0.000997572	-0.0732096	0.757574	0.197851	0.506555	0.0681798	0.816479	-0.0849351	0.782345
FBgn0260632	FlyBase	dl	dorsal (dl) encodes a transcription factor that functions with the product of Dif, downstream of the Toll pathway. It contributes to certain functions of the Toll pathway, notably the dorsoventral patterning of early embryo. [Date last reviewed: 2019-03-07]	-0.406062	0.0859064	0.0893748	0.510694	0.574552	0.191431	0.375494	0.0927733	1.4881	1.62e-05	0.988521	6.76e-06	0.823792	6.38e-05	1.10191	0.000136856	1.20844	0.012374	1.41089	0.000143877	1.48112	0.000501178
FBgn0262473	FlyBase	Tl	Toll (Tl) encodes a transmembrane receptor that activates the Tl intracellular signaling pathway upon binding the ligand encoded by spz. It is involved in dorso-ventral embryonic patterning and immunity. [Date last reviewed: 2019-03-14]	0.299917	0.417582	0.832332	0.000924843	1.05102	0.0961404	1.10756	0.00531801	1.13847	0.00115963	1.52248	3.49e-06	1.36902	1.35e-06	1.18612	0.000665788	0.658448	0.163903	0.815311	0.0239041	0.217924	0.518008
