# Supplementary material for: A naturally occurring mitochondrial genome variant confers broad protection from infection in Drosophila
Source: PLoS Genet. 2024 Nov 11;20(11):e1011476. doi: 10.1371/journal.pgen.1011476 (PMC11614270; doi:10.1371/journal.pgen.1011476)
Supplement: S4 Table — (XLSX) [file pgen.1011476.s013.xlsx]

## Sheet: Readme
Flymine GO term search conducted March/2024
Lists of signifcant Biological process GO terms
Tabs
Providencia rettgeri infection
Pret both strains 8h UP	Significantly upregulated (log2FC>0.5; FDR<0.15) GO terms in mtKSA2 and mtORT 8 hours post P. rettgeri infection compared to controls
Pret both strains 8h DOWN	Significantly downregulated (log2FC<-0.5; FDR<0.15) GO terms in mtKSA2 and mtORT 8 hours post P. rettgeri infection compared to controls
Pret mtORT 8h UP	Significantly upregulated (log2FC>0.5; FDR<0.15) GO terms in mtORT 8 hours post P. rettgeri infection compared to controls
Pret mtORT 8h DOWN	Significantly downregulated (log2FC<-0.5; FDR<0.15) GO terms in mtORT 8 hours post P. rettgeri infection compared to controls
Pret mtKSA2 8h UP	Significantly upregulated (log2FC>0.5; FDR<0.15) GO terms in mtKSA2 8 hours post P. rettgeri infection compared to controls
Pret mtKSA2 8h DOWN	Significantly downregulated (log2FC<-0.5; FDR<0.15) GO terms in mtKSA2 8 hours post P. rettgeri infection compared to controls
Pret both strains 20h UP	Significantly upregulated (log2FC>0.5; FDR<0.15) GO terms in mtKSA2 and mtORT 20 hours post P. rettgeri infection compared to controls
Pret both strains 20h DOWN	Significantly downregulated (log2FC<-0.5; FDR<0.15) GO terms in mtKSA2 and mtORT 20 hours post P. rettgeri infection compared to controls
Pret mtORT 20h UP	Significantly upregulated (log2FC>0.5; FDR<0.15) GO terms in mtORT 20 hours post P. rettgeri infection compared to controls
Pret mtORT 20h DOWN	Significantly downregulated (log2FC<-0.5; FDR<0.15) GO terms in mtORT 20 hours post P. rettgeri infection compared to controls
Pret mtKSA2 20h UP	Significantly upregulated (log2FC>0.5; FDR<0.15) GO terms in mtKSA2 20 hours post P. rettgeri infection compared to controls
Pret mtKSA2 20h DOWN	Significantly downregulated (log2FC<-0.5; FDR<0.15) GO terms in mtKSA2 20 hours post P. rettgeri infection compared to controls
Staphylococcus aureus infection
Saur both strains 8h UP	Significantly upregulated (log2FC>0.5; FDR<0.15) GO terms in mtKSA2 and mtORT 8 hours post S. aureus infection compared to controls
Saur both strains 8h DOWN	Significantly downregulated (log2FC<-0.5; FDR<0.15) GO terms in mtKSA2 and mtORT 8 hours post S. aureus infection compared to controls
Saur mtORT 8h UP	Significantly upregulated (log2FC>0.5; FDR<0.15) GO terms in mtORT 8 hours post S. aureus infection compared to controls
Saur mtORT 8h DOWN	Significantly downregulated (log2FC<-0.5; FDR<0.15) GO terms in mtORT 8 hours post S. aureus infection compared to controls
Saur mtKSA2 8h UP	Significantly upregulated (log2FC>0.5; FDR<0.15) GO terms in mtKSA2 8 hours post S. aureus infection compared to controls
Saur mtKSA2 8h DOWN	Significantly downregulated (log2FC<-0.5; FDR<0.15) GO terms in mtKSA2 8 hours post S. aureus infection compared to controls
Saur both strains 20h UP	Significantly upregulated (log2FC>0.5; FDR<0.15) GO terms in mtKSA2 and mtORT 20 hours post S. aureus infection compared to controls
Saur both strains 20h DOWN	Significantly downregulated (log2FC<-0.5; FDR<0.15) GO terms in mtKSA2 and mtORT 20 hours post S. aureus infection compared to controls
Saur mtORT 20h UP	Significantly upregulated (log2FC>0.5; FDR<0.15) GO terms in mtORT 20 hours post S. aureus infection compared to controls
Saur mtORT 20h DOWN	Significantly downregulated (log2FC<-0.5; FDR<0.15) GO terms in mtORT 20 hours post S. aureus infection compared to controls
Saur mtKSA2 20h UP	Significantly upregulated (log2FC>0.5; FDR<0.15) GO terms in mtKSA2 20 hours post S. aureus infection compared to controls
Saur mtKSA2 20h DOWN	Significantly downregulated (log2FC<-0.5; FDR<0.15) GO terms in mtKSA2 20 hours post S. aureus infection compared to controls
Drosophila c virus (DCV) infection
DCV both strains UP	Significantly upregulated (log2FC>0.5; FDR<0.15) GO terms in mtKSA2 and mtORT 3 days post DCV infection compared to controls
DCV both strains DOWN	Significantly downregulated (log2FC< -0.5; FDR<0.15) GO terms in mtKSA2 and mtORT 3 days post DCV infection compared to controls
DCV mtORT UP	Significantly upregulated (log2FC>0.5; FDR<0.15) GO terms in mtORT 3 days post DCV infection compared to controls.
DCV mtORT DOWN	Significantly downregulated (log2FC<-0.5; FDR<0.15) GO terms in mtORT 3 days post DCV infection compared to controls.
DCV mtKSA2 UP	Significantly upregulated (log2FC>0.5; FDR<0.15) GO terms in mtKSA2 3 days post DCV infection compared to controls.
DCV mtKSA2 DOWN	Significantly downregulated (log2FC< -0.5; FDR<0.15) GO terms in mtKSA2 3 days post DCV infection compared to controls.

## Sheet: Pret both strains 8h UP
GO term	p-value	Genes	GO code
ribosome biogenesis	4.313574171010666e-33	FBgn0000100,FBgn0001330,FBgn0002590,FBgn0003062,FBgn0003517,FBgn0004403,FBgn0004404,FBgn0005593,FBgn0010220,FBgn0010292,FBgn0010412,FBgn0010926,FBgn0014022,FBgn0014026,FBgn0015521,FBgn0017579,FBgn0020255,FBgn0020305,FBgn0020909,FBgn0020910,FBgn0021874,FBgn0021875,FBgn0023514,FBgn0023527,FBgn0023542,FBgn0024364,FBgn0024733,FBgn0025366,FBgn0026196,FBgn0026372,FBgn0027330,FBgn0027525,FBgn0027602,FBg…	GO:0042254
cytoplasmic translation	1.3972119875102252e-32	FBgn0000100,FBgn0001942,FBgn0002579,FBgn0002590,FBgn0002593,FBgn0002622,FBgn0002626,FBgn0003274,FBgn0003279,FBgn0003517,FBgn0003941,FBgn0003942,FBgn0004403,FBgn0004404,FBgn0004867,FBgn0004926,FBgn0005533,FBgn0005593,FBgn0010078,FBgn0010198,FBgn0010265,FBgn0010339,FBgn0010408,FBgn0010409,FBgn0010411,FBgn0010412,FBgn0011272,FBgn0011284,FBgn0013325,FBgn0014026,FBgn0015288,FBgn0015521,FBgn0015756,FBg…	GO:0002181
small molecule metabolic process	7.305508585720124e-31	FBgn0000052,FBgn0000053,FBgn0000075,FBgn0000109,FBgn0000150,FBgn0000153,FBgn0000527,FBgn0000543,FBgn0000566,FBgn0000579,FBgn0001091,FBgn0001092,FBgn0001112,FBgn0001125,FBgn0001128,FBgn0001142,FBgn0001145,FBgn0001186,FBgn0001187,FBgn0001208,FBgn0001248,FBgn0002069,FBgn0003071,FBgn0003074,FBgn0003141,FBgn0003162,FBgn0003189,FBgn0003204,FBgn0003308,FBgn0003360,FBgn0003965,FBgn0004034,FBgn0004087,FBg…	GO:0044281
organic acid metabolic process	1.9662693113600225e-27	FBgn0000075,FBgn0000153,FBgn0000527,FBgn0000566,FBgn0000579,FBgn0001091,FBgn0001092,FBgn0001125,FBgn0001142,FBgn0001145,FBgn0001186,FBgn0001187,FBgn0001208,FBgn0001248,FBgn0002069,FBgn0003071,FBgn0003074,FBgn0003189,FBgn0003308,FBgn0003965,FBgn0004034,FBgn0004087,FBgn0004654,FBgn0004959,FBgn0005626,FBgn0005674,FBgn0010352,FBgn0010383,FBgn0010387,FBgn0010516,FBgn0010591,FBgn0010803,FBgn0011361,FBg…	GO:0006082
carboxylic acid metabolic process	4.717054316307584e-27	FBgn0000075,FBgn0000153,FBgn0000527,FBgn0000566,FBgn0000579,FBgn0001091,FBgn0001092,FBgn0001125,FBgn0001142,FBgn0001145,FBgn0001186,FBgn0001187,FBgn0001208,FBgn0001248,FBgn0002069,FBgn0003071,FBgn0003074,FBgn0003189,FBgn0003308,FBgn0003965,FBgn0004034,FBgn0004087,FBgn0004654,FBgn0005626,FBgn0005674,FBgn0010352,FBgn0010387,FBgn0010516,FBgn0010591,FBgn0010803,FBgn0011361,FBgn0011770,FBgn0013772,FBg…	GO:0019752
oxoacid metabolic process	7.567238910051857e-27	FBgn0000075,FBgn0000153,FBgn0000527,FBgn0000566,FBgn0000579,FBgn0001091,FBgn0001092,FBgn0001125,FBgn0001142,FBgn0001145,FBgn0001186,FBgn0001187,FBgn0001208,FBgn0001248,FBgn0002069,FBgn0003071,FBgn0003074,FBgn0003189,FBgn0003308,FBgn0003965,FBgn0004034,FBgn0004087,FBgn0004654,FBgn0005626,FBgn0005674,FBgn0010352,FBgn0010387,FBgn0010516,FBgn0010591,FBgn0010803,FBgn0011361,FBgn0011770,FBgn0013772,FBg…	GO:0043436
ribonucleoprotein complex biogenesis	2.816006867269974e-26	FBgn0000100,FBgn0000377,FBgn0001330,FBgn0002590,FBgn0003062,FBgn0003517,FBgn0004403,FBgn0004404,FBgn0004926,FBgn0005593,FBgn0010220,FBgn0010292,FBgn0010412,FBgn0010926,FBgn0014022,FBgn0014026,FBgn0015521,FBgn0017579,FBgn0020255,FBgn0020305,FBgn0020909,FBgn0020910,FBgn0021874,FBgn0021875,FBgn0023514,FBgn0023527,FBgn0023542,FBgn0024364,FBgn0024733,FBgn0025366,FBgn0026196,FBgn0026372,FBgn0027330,FBg…	GO:0022613
mitochondrial translation	2.396829238635235e-23	FBgn0001995,FBgn0003714,FBgn0011787,FBgn0014023,FBgn0021750,FBgn0023519,FBgn0024556,FBgn0026261,FBgn0026741,FBgn0027085,FBgn0027087,FBgn0027088,FBgn0027794,FBgn0028648,FBgn0029718,FBgn0030433,FBgn0030552,FBgn0030572,FBgn0030678,FBgn0030686,FBgn0030692,FBgn0030786,FBgn0031231,FBgn0031357,FBgn0031639,FBgn0031651,FBgn0031660,FBgn0032053,FBgn0032236,FBgn0032486,FBgn0032720,FBgn0033208,FBgn0033480,FBg…	GO:0032543
ncRNA metabolic process	3.6514317759840715e-23	FBgn0001330,FBgn0002069,FBgn0003062,FBgn0003687,FBgn0004403,FBgn0004404,FBgn0004463,FBgn0004597,FBgn0005593,FBgn0005674,FBgn0010220,FBgn0010292,FBgn0010803,FBgn0010926,FBgn0011638,FBgn0014022,FBgn0014026,FBgn0015351,FBgn0015521,FBgn0020305,FBgn0020909,FBgn0021750,FBgn0021765,FBgn0023514,FBgn0023527,FBgn0024364,FBgn0025366,FBgn0025629,FBgn0026079,FBgn0026196,FBgn0026679,FBgn0026722,FBgn0027079,FBg…	GO:0034660
ncRNA processing	1.5050614459169556e-22	FBgn0001330,FBgn0003062,FBgn0004403,FBgn0004404,FBgn0004597,FBgn0005593,FBgn0010220,FBgn0010292,FBgn0010926,FBgn0011638,FBgn0014022,FBgn0014026,FBgn0015521,FBgn0020305,FBgn0020909,FBgn0021765,FBgn0023514,FBgn0023527,FBgn0024364,FBgn0025366,FBgn0025629,FBgn0026079,FBgn0026196,FBgn0026679,FBgn0026722,FBgn0027094,FBgn0027330,FBgn0027525,FBgn0028707,FBgn0028962,FBgn0029148,FBgn0029714,FBgn0029755,FBg…	GO:0034470
mitochondrial gene expression	4.389480699129917e-21	FBgn0001995,FBgn0003714,FBgn0011787,FBgn0014023,FBgn0021750,FBgn0021765,FBgn0023519,FBgn0024556,FBgn0026261,FBgn0026741,FBgn0027085,FBgn0027087,FBgn0027088,FBgn0027794,FBgn0028530,FBgn0028648,FBgn0029718,FBgn0029858,FBgn0030433,FBgn0030552,FBgn0030572,FBgn0030678,FBgn0030686,FBgn0030692,FBgn0030786,FBgn0031231,FBgn0031357,FBgn0031359,FBgn0031639,FBgn0031651,FBgn0031660,FBgn0032053,FBgn0032236,FBg…	GO:0140053
rRNA processing	3.317599273611117e-20	FBgn0001330,FBgn0003062,FBgn0004403,FBgn0004404,FBgn0005593,FBgn0010220,FBgn0010292,FBgn0010926,FBgn0014022,FBgn0014026,FBgn0015521,FBgn0020305,FBgn0020909,FBgn0023514,FBgn0023527,FBgn0024364,FBgn0025366,FBgn0026196,FBgn0027330,FBgn0027525,FBgn0029148,FBgn0029714,FBgn0029755,FBgn0029785,FBgn0030000,FBgn0030061,FBgn0030063,FBgn0030067,FBgn0030081,FBgn0030136,FBgn0030177,FBgn0030406,FBgn0030704,FBg…	GO:0006364
rRNA metabolic process	4.603762126111271e-20	FBgn0001330,FBgn0003062,FBgn0004403,FBgn0004404,FBgn0005593,FBgn0010220,FBgn0010292,FBgn0010926,FBgn0014022,FBgn0014026,FBgn0015521,FBgn0020305,FBgn0020909,FBgn0023514,FBgn0023527,FBgn0024364,FBgn0025366,FBgn0026196,FBgn0026722,FBgn0027330,FBgn0027525,FBgn0028685,FBgn0029148,FBgn0029714,FBgn0029755,FBgn0029785,FBgn0030000,FBgn0030061,FBgn0030063,FBgn0030067,FBgn0030081,FBgn0030136,FBgn0030177,FBg…	GO:0016072
ribosomal large subunit biogenesis	4.12720555779762e-16	FBgn0000100,FBgn0005593,FBgn0014026,FBgn0017579,FBgn0020910,FBgn0021874,FBgn0024733,FBgn0025366,FBgn0026372,FBgn0028473,FBgn0029148,FBgn0029785,FBgn0030061,FBgn0030067,FBgn0030406,FBgn0030630,FBgn0030720,FBgn0030878,FBgn0032138,FBgn0032298,FBgn0032408,FBgn0032925,FBgn0033379,FBgn0033485,FBgn0033741,FBgn0034915,FBgn0035524,FBgn0036213,FBgn0036335,FBgn0036825,FBgn0037328,FBgn0037439,FBgn0037566,FBg…	GO:0042273
cellular amino acid metabolic process	4.912814035623232e-15	FBgn0000075,FBgn0000153,FBgn0000527,FBgn0000566,FBgn0001125,FBgn0001142,FBgn0001145,FBgn0001208,FBgn0002069,FBgn0003189,FBgn0003308,FBgn0003965,FBgn0004034,FBgn0004087,FBgn0005626,FBgn0005674,FBgn0010803,FBgn0014427,FBgn0014455,FBgn0015781,FBgn0016013,FBgn0017482,FBgn0020385,FBgn0021750,FBgn0022774,FBgn0023129,FBgn0023535,FBgn0027079,FBgn0027080,FBgn0027081,FBgn0027082,FBgn0027084,FBgn0027085,FBg…	GO:0006520
small molecule catabolic process	3.2882604382305166e-13	FBgn0000579,FBgn0001125,FBgn0001145,FBgn0001208,FBgn0003071,FBgn0003965,FBgn0004654,FBgn0010383,FBgn0010516,FBgn0011768,FBgn0014455,FBgn0016013,FBgn0017482,FBgn0022359,FBgn0022774,FBgn0023535,FBgn0025352,FBgn0027572,FBgn0028479,FBgn0029823,FBgn0029924,FBgn0029969,FBgn0030465,FBgn0030558,FBgn0030612,FBgn0030731,FBgn0030761,FBgn0031069,FBgn0031092,FBgn0031489,FBgn0031824,FBgn0031860,FBgn0031877,FBg…	GO:0044282
generation of precursor metabolites and energy	4.3995378063528446e-13	FBgn0000579,FBgn0001091,FBgn0001092,FBgn0001186,FBgn0001187,FBgn0001989,FBgn0003071,FBgn0003074,FBgn0003076,FBgn0004507,FBgn0004654,FBgn0004888,FBgn0010100,FBgn0010217,FBgn0010352,FBgn0011211,FBgn0011227,FBgn0011768,FBgn0013674,FBgn0013675,FBgn0013676,FBgn0013678,FBgn0013679,FBgn0013680,FBgn0013683,FBgn0013684,FBgn0014028,FBgn0014391,FBgn0014869,FBgn0016691,FBgn0017566,FBgn0017567,FBgn0019624,FBg…	GO:0006091
tRNA metabolic process	6.937644747229062e-13	FBgn0002069,FBgn0003687,FBgn0004463,FBgn0005674,FBgn0010803,FBgn0011638,FBgn0021750,FBgn0021765,FBgn0025629,FBgn0026079,FBgn0027079,FBgn0027080,FBgn0027081,FBgn0027082,FBgn0027084,FBgn0027085,FBgn0027086,FBgn0027087,FBgn0027088,FBgn0027090,FBgn0027091,FBgn0027093,FBgn0027094,FBgn0028707,FBgn0028962,FBgn0029664,FBgn0029858,FBgn0030007,FBgn0030554,FBgn0030789,FBgn0031189,FBgn0031321,FBgn0031497,FBg…	GO:0006399
organic acid catabolic process	7.908237460534164e-13	FBgn0001125,FBgn0001145,FBgn0001208,FBgn0003965,FBgn0004654,FBgn0010516,FBgn0014455,FBgn0016013,FBgn0017482,FBgn0022774,FBgn0023535,FBgn0025352,FBgn0027572,FBgn0028479,FBgn0029823,FBgn0029924,FBgn0029969,FBgn0030558,FBgn0030612,FBgn0030731,FBgn0031069,FBgn0031092,FBgn0031824,FBgn0031860,FBgn0031877,FBgn0032160,FBgn0032162,FBgn0032287,FBgn0032881,FBgn0033543,FBgn0033717,FBgn0033761,FBgn0033879,FBg…	GO:0016054
cellular respiration	1.5479207971944116e-12	FBgn0001989,FBgn0004888,FBgn0010100,FBgn0010217,FBgn0010352,FBgn0011227,FBgn0013674,FBgn0013675,FBgn0013676,FBgn0013678,FBgn0013679,FBgn0013680,FBgn0013683,FBgn0013684,FBgn0014028,FBgn0014391,FBgn0016691,FBgn0017566,FBgn0017567,FBgn0019624,FBgn0019957,FBgn0021906,FBgn0022160,FBgn0024957,FBgn0024958,FBgn0025839,FBgn0027291,FBgn0027785,FBgn0027794,FBgn0028646,FBgn0029888,FBgn0030092,FBgn0030718,FBg…	GO:0045333
carboxylic acid catabolic process	1.9595880508335935e-12	FBgn0001125,FBgn0001145,FBgn0001208,FBgn0003965,FBgn0004654,FBgn0010516,FBgn0014455,FBgn0016013,FBgn0017482,FBgn0022774,FBgn0023535,FBgn0025352,FBgn0027572,FBgn0028479,FBgn0029823,FBgn0029924,FBgn0029969,FBgn0030558,FBgn0030612,FBgn0030731,FBgn0031069,FBgn0031092,FBgn0031824,FBgn0031860,FBgn0031877,FBgn0032160,FBgn0032162,FBgn0032287,FBgn0032881,FBgn0033543,FBgn0033717,FBgn0033761,FBgn0033879,FBg…	GO:0046395
aerobic respiration	2.4364182491565715e-12	FBgn0001989,FBgn0004888,FBgn0010100,FBgn0010217,FBgn0010352,FBgn0011227,FBgn0013674,FBgn0013675,FBgn0013676,FBgn0013678,FBgn0013679,FBgn0013680,FBgn0013683,FBgn0013684,FBgn0014028,FBgn0014391,FBgn0016691,FBgn0017566,FBgn0017567,FBgn0019624,FBgn0019957,FBgn0021906,FBgn0024957,FBgn0024958,FBgn0025839,FBgn0027291,FBgn0027794,FBgn0029888,FBgn0030092,FBgn0030718,FBgn0030724,FBgn0030733,FBgn0030853,FBg…	GO:0009060
carbohydrate derivative metabolic process	2.6356520498263122e-11	FBgn0000052,FBgn0000053,FBgn0000109,FBgn0000150,FBgn0000221,FBgn0000370,FBgn0000579,FBgn0001091,FBgn0001092,FBgn0001128,FBgn0001186,FBgn0001187,FBgn0001311,FBgn0001321,FBgn0003071,FBgn0003074,FBgn0003189,FBgn0003204,FBgn0003360,FBgn0003965,FBgn0004654,FBgn0004901,FBgn0010217,FBgn0010612,FBgn0011205,FBgn0011211,FBgn0011297,FBgn0011336,FBgn0011591,FBgn0011703,FBgn0013763,FBgn0014075,FBgn0014391,FBg…	GO:1901135
organonitrogen compound biosynthetic process	1.0062174360222396e-10	FBgn0000052,FBgn0000053,FBgn0000100,FBgn0000109,FBgn0000116,FBgn0000150,FBgn0000153,FBgn0000221,FBgn0000316,FBgn0000370,FBgn0000482,FBgn0000527,FBgn0000559,FBgn0000566,FBgn0001125,FBgn0001142,FBgn0001145,FBgn0001208,FBgn0001311,FBgn0001321,FBgn0001942,FBgn0001995,FBgn0002069,FBgn0002579,FBgn0002590,FBgn0002593,FBgn0002622,FBgn0002626,FBgn0003117,FBgn0003141,FBgn0003162,FBgn0003189,FBgn0003204,FBg…	GO:1901566
ribosomal small subunit biogenesis	1.0379400249411993e-10	FBgn0001330,FBgn0002590,FBgn0003517,FBgn0004403,FBgn0004404,FBgn0010412,FBgn0010926,FBgn0014022,FBgn0015521,FBgn0021875,FBgn0023527,FBgn0027330,FBgn0027525,FBgn0029755,FBgn0030000,FBgn0030081,FBgn0030136,FBgn0030177,FBgn0031643,FBgn0031764,FBgn0032236,FBgn0033169,FBgn0033454,FBgn0033557,FBgn0034138,FBgn0034743,FBgn0035393,FBgn0036187,FBgn0036500,FBgn0036686,FBgn0037073,FBgn0038106,FBgn0038313,FBg…	GO:0042274
ATP metabolic process	1.1504874624731944e-10	FBgn0000579,FBgn0001091,FBgn0001092,FBgn0001186,FBgn0001187,FBgn0001989,FBgn0003071,FBgn0003074,FBgn0003360,FBgn0010217,FBgn0010612,FBgn0011211,FBgn0011227,FBgn0013674,FBgn0013675,FBgn0013676,FBgn0013678,FBgn0013680,FBgn0013683,FBgn0013684,FBgn0014028,FBgn0014391,FBgn0014869,FBgn0016119,FBgn0016120,FBgn0016691,FBgn0017566,FBgn0017567,FBgn0019624,FBgn0019644,FBgn0019957,FBgn0020235,FBgn0021906,FBg…	GO:0046034
oxidative phosphorylation	7.841121834062981e-10	FBgn0001989,FBgn0010217,FBgn0011227,FBgn0013674,FBgn0013675,FBgn0013676,FBgn0013678,FBgn0013680,FBgn0013683,FBgn0013684,FBgn0014028,FBgn0014391,FBgn0016691,FBgn0017566,FBgn0017567,FBgn0019624,FBgn0019957,FBgn0021906,FBgn0025839,FBgn0027794,FBgn0029888,FBgn0030092,FBgn0030724,FBgn0030733,FBgn0030853,FBgn0031263,FBgn0031436,FBgn0031505,FBgn0031684,FBgn0031771,FBgn0031830,FBgn0032511,FBgn0032833,FBg…	GO:0006119
energy derivation by oxidation of organic compounds	2.4028806461016534e-9	FBgn0001989,FBgn0003076,FBgn0004507,FBgn0004888,FBgn0010100,FBgn0010217,FBgn0010352,FBgn0011227,FBgn0013674,FBgn0013675,FBgn0013676,FBgn0013678,FBgn0013679,FBgn0013680,FBgn0013683,FBgn0013684,FBgn0014028,FBgn0014391,FBgn0016691,FBgn0017566,FBgn0017567,FBgn0019624,FBgn0019957,FBgn0020618,FBgn0021906,FBgn0022160,FBgn0024957,FBgn0024958,FBgn0025839,FBgn0027291,FBgn0027785,FBgn0027794,FBgn0028646,FBg…	GO:0015980
electron transport chain	7.451307077926596e-9	FBgn0001989,FBgn0011211,FBgn0011227,FBgn0013674,FBgn0013675,FBgn0013676,FBgn0013678,FBgn0013680,FBgn0013683,FBgn0013684,FBgn0014028,FBgn0017566,FBgn0017567,FBgn0019624,FBgn0019957,FBgn0021906,FBgn0022160,FBgn0025839,FBgn0027785,FBgn0028646,FBgn0029888,FBgn0030733,FBgn0030853,FBgn0031021,FBgn0031436,FBgn0031505,FBgn0031684,FBgn0031771,FBgn0031830,FBgn0032511,FBgn0032833,FBgn0033274,FBgn0034645,FBg…	GO:0022900
monocarboxylic acid catabolic process	2.592201309726294e-8	FBgn0004654,FBgn0010516,FBgn0016013,FBgn0025352,FBgn0027572,FBgn0028479,FBgn0029924,FBgn0029969,FBgn0030731,FBgn0031069,FBgn0031092,FBgn0031824,FBgn0032160,FBgn0032162,FBgn0032881,FBgn0033717,FBgn0033761,FBgn0033879,FBgn0034356,FBgn0034488,FBgn0035203,FBgn0035383,FBgn0035811,FBgn0037019,FBgn0037440,FBgn0037547,FBgn0037548,FBgn0037999,FBgn0038742,FBgn0038803,FBgn0039341,FBgn0039543,FBgn0039697,FBg…	GO:0072329
fatty acid catabolic process	2.9608747462344387e-8	FBgn0010516,FBgn0025352,FBgn0027572,FBgn0028479,FBgn0029924,FBgn0029969,FBgn0030731,FBgn0031069,FBgn0031092,FBgn0031824,FBgn0032160,FBgn0032162,FBgn0032881,FBgn0033717,FBgn0033761,FBgn0033879,FBgn0034356,FBgn0034488,FBgn0035203,FBgn0035383,FBgn0035811,FBgn0037019,FBgn0037440,FBgn0037547,FBgn0037548,FBgn0037999,FBgn0038742,FBgn0038803,FBgn0039341,FBgn0039543,FBgn0039697,FBgn0040064,FBgn0040336,FBg…	GO:0009062
defense response to Gram-positive bacterium	3.0697291859466706e-8	FBgn0000094,FBgn0000276,FBgn0000277,FBgn0000278,FBgn0000279,FBgn0003495,FBgn0010385,FBgn0010388,FBgn0012042,FBgn0014865,FBgn0030051,FBgn0030310,FBgn0030926,FBgn0031701,FBgn0032638,FBgn0033367,FBgn0033593,FBgn0034328,FBgn0034407,FBgn0035806,FBgn0037515,FBgn0037906,FBgn0038530,FBgn0039102,FBgn0039494,FBgn0040323,FBgn0040660,FBgn0041579,FBgn0041581,FBgn0043576,FBgn0050098,FBgn0052185,FBgn0243514,FBg…	GO:0050830
respiratory electron transport chain	3.450440398479544e-8	FBgn0001989,FBgn0011227,FBgn0013674,FBgn0013675,FBgn0013676,FBgn0013678,FBgn0013680,FBgn0013683,FBgn0013684,FBgn0014028,FBgn0017566,FBgn0017567,FBgn0019624,FBgn0019957,FBgn0021906,FBgn0022160,FBgn0025839,FBgn0027785,FBgn0028646,FBgn0029888,FBgn0030733,FBgn0030853,FBgn0031436,FBgn0031505,FBgn0031684,FBgn0031771,FBgn0031830,FBgn0032511,FBgn0032833,FBgn0033274,FBgn0034877,FBgn0035046,FBgn0035600,FBg…	GO:0022904
alpha-amino acid metabolic process	3.700010712930889e-8	FBgn0000527,FBgn0000566,FBgn0001125,FBgn0001142,FBgn0001145,FBgn0001208,FBgn0003189,FBgn0003308,FBgn0003965,FBgn0004034,FBgn0004087,FBgn0005626,FBgn0014427,FBgn0014455,FBgn0015781,FBgn0016013,FBgn0017482,FBgn0022774,FBgn0023129,FBgn0023535,FBgn0029823,FBgn0030482,FBgn0030518,FBgn0030558,FBgn0030612,FBgn0031148,FBgn0031860,FBgn0031877,FBgn0032287,FBgn0033543,FBgn0034215,FBgn0034276,FBgn0034364,FBg…	GO:1901605
ATP synthesis coupled electron transport	7.31533357901539e-8	FBgn0001989,FBgn0011227,FBgn0013674,FBgn0013675,FBgn0013676,FBgn0013678,FBgn0013680,FBgn0013683,FBgn0013684,FBgn0014028,FBgn0017566,FBgn0017567,FBgn0019624,FBgn0019957,FBgn0021906,FBgn0025839,FBgn0029888,FBgn0030733,FBgn0030853,FBgn0031436,FBgn0031505,FBgn0031684,FBgn0031771,FBgn0031830,FBgn0032511,FBgn0032833,FBgn0033274,FBgn0034877,FBgn0035046,FBgn0035600,FBgn0036728,FBgn0037873,FBgn0039112,FBg…	GO:0042773
small molecule biosynthetic process	1.0860598316430027e-7	FBgn0000153,FBgn0000527,FBgn0000543,FBgn0000566,FBgn0001125,FBgn0001142,FBgn0001145,FBgn0001208,FBgn0003074,FBgn0003141,FBgn0003162,FBgn0003189,FBgn0004087,FBgn0004959,FBgn0011361,FBgn0014032,FBgn0014427,FBgn0014930,FBgn0015582,FBgn0015781,FBgn0020385,FBgn0023129,FBgn0024841,FBgn0025885,FBgn0027580,FBgn0029158,FBgn0029502,FBgn0029648,FBgn0029823,FBgn0029980,FBgn0030029,FBgn0030041,FBgn0030066,FBg…	GO:0044283
monocarboxylic acid metabolic process	1.6302844172237718e-7	FBgn0000527,FBgn0000579,FBgn0001091,FBgn0001092,FBgn0001186,FBgn0001187,FBgn0003071,FBgn0003074,FBgn0004654,FBgn0010387,FBgn0010516,FBgn0011361,FBgn0011770,FBgn0013772,FBgn0014869,FBgn0016013,FBgn0021765,FBgn0025352,FBgn0027572,FBgn0027580,FBgn0027601,FBgn0028325,FBgn0028479,FBgn0029158,FBgn0029648,FBgn0029924,FBgn0029969,FBgn0030731,FBgn0031069,FBgn0031092,FBgn0031478,FBgn0031824,FBgn0031992,FBg…	GO:0032787
maturation of SSU-rRNA	5.615287375094133e-7	FBgn0001330,FBgn0004403,FBgn0004404,FBgn0010926,FBgn0014022,FBgn0015521,FBgn0023527,FBgn0027330,FBgn0029755,FBgn0030000,FBgn0030081,FBgn0030136,FBgn0030177,FBgn0031643,FBgn0033169,FBgn0033454,FBgn0033557,FBgn0034743,FBgn0035393,FBgn0036187,FBgn0036500,FBgn0036686,FBgn0037073,FBgn0038313,FBgn0038474,FBgn0038597,FBgn0039306,FBgn0039713,FBgn0050349,FBgn0052409,FBgn0052708,FBgn0086451,FBgn0261535,FBg…	GO:0030490
fatty acid oxidation	8.083345686348443e-7	FBgn0010516,FBgn0025352,FBgn0027572,FBgn0028479,FBgn0029924,FBgn0029969,FBgn0030731,FBgn0031069,FBgn0031092,FBgn0031824,FBgn0032160,FBgn0032162,FBgn0032881,FBgn0033761,FBgn0033879,FBgn0034488,FBgn0035203,FBgn0035383,FBgn0035811,FBgn0037440,FBgn0037999,FBgn0038742,FBgn0039543,FBgn0039697,FBgn0040064,FBgn0040336,FBgn0086712,FBgn0263006,FBgn0286783	GO:0019395
biological process involved in interspecies interaction between organisms	0.000001797129962742836	FBgn0000094,FBgn0000250,FBgn0000276,FBgn0000277,FBgn0000278,FBgn0000279,FBgn0000543,FBgn0001114,FBgn0001990,FBgn0002526,FBgn0002930,FBgn0003117,FBgn0003495,FBgn0004047,FBgn0004240,FBgn0004425,FBgn0004427,FBgn0004428,FBgn0004507,FBgn0008635,FBgn0010380,FBgn0010385,FBgn0010388,FBgn0010441,FBgn0010602,FBgn0010812,FBgn0011672,FBgn0011695,FBgn0012042,FBgn0012051,FBgn0013749,FBgn0013983,FBgn0014000,FBg…	GO:0044419
fatty acid beta-oxidation	0.000002369892107036507	FBgn0010516,FBgn0025352,FBgn0027572,FBgn0028479,FBgn0029924,FBgn0029969,FBgn0030731,FBgn0031069,FBgn0031092,FBgn0031824,FBgn0032160,FBgn0032162,FBgn0033761,FBgn0033879,FBgn0035203,FBgn0035383,FBgn0035811,FBgn0037440,FBgn0037999,FBgn0038742,FBgn0039543,FBgn0039697,FBgn0040064,FBgn0040336,FBgn0086712,FBgn0263006,FBgn0286783	GO:0006635
lipid oxidation	0.0000023725943639536434	FBgn0010516,FBgn0025352,FBgn0027572,FBgn0028479,FBgn0029924,FBgn0029969,FBgn0030731,FBgn0031069,FBgn0031092,FBgn0031824,FBgn0032160,FBgn0032162,FBgn0032881,FBgn0033761,FBgn0033879,FBgn0034488,FBgn0035203,FBgn0035383,FBgn0035811,FBgn0037440,FBgn0037999,FBgn0038742,FBgn0039543,FBgn0039697,FBgn0040064,FBgn0040336,FBgn0086712,FBgn0263006,FBgn0286783	GO:0034440
RNA modification	0.0000025073843988855626	FBgn0003062,FBgn0015351,FBgn0025629,FBgn0026079,FBgn0027094,FBgn0027330,FBgn0028707,FBgn0028962,FBgn0029148,FBgn0029693,FBgn0029714,FBgn0029857,FBgn0030554,FBgn0030720,FBgn0031189,FBgn0031321,FBgn0031832,FBgn0032016,FBgn0032393,FBgn0032430,FBgn0032701,FBgn0032793,FBgn0032812,FBgn0033375,FBgn0033540,FBgn0033548,FBgn0033741,FBgn0034214,FBgn0034614,FBgn0034735,FBgn0034748,FBgn0035247,FBgn0035323,FBg…	GO:0009451
aerobic electron transport chain	0.0000026197732972450215	FBgn0001989,FBgn0011227,FBgn0013674,FBgn0013675,FBgn0013676,FBgn0013678,FBgn0013680,FBgn0014028,FBgn0017567,FBgn0019624,FBgn0019957,FBgn0021906,FBgn0025839,FBgn0029888,FBgn0030733,FBgn0030853,FBgn0031505,FBgn0031684,FBgn0031771,FBgn0031830,FBgn0032511,FBgn0032833,FBgn0033274,FBgn0034877,FBgn0035046,FBgn0035600,FBgn0036728,FBgn0037873,FBgn0039112,FBgn0039689,FBgn0039909,FBgn0040773,FBgn0250814,FBg…	GO:0019646
mitochondrial ATP synthesis coupled electron transport	0.000003162596643694615	FBgn0001989,FBgn0011227,FBgn0013674,FBgn0013675,FBgn0013676,FBgn0013678,FBgn0013680,FBgn0014028,FBgn0017567,FBgn0019624,FBgn0019957,FBgn0021906,FBgn0025839,FBgn0029888,FBgn0030733,FBgn0030853,FBgn0031436,FBgn0031505,FBgn0031684,FBgn0031771,FBgn0031830,FBgn0032511,FBgn0032833,FBgn0033274,FBgn0034877,FBgn0035046,FBgn0035600,FBgn0036728,FBgn0037873,FBgn0039112,FBgn0039689,FBgn0039802,FBgn0039909,FBg…	GO:0042775
nucleobase-containing small molecule metabolic process	0.000006123797850526072	FBgn0000052,FBgn0000053,FBgn0000109,FBgn0000150,FBgn0000153,FBgn0000579,FBgn0001091,FBgn0001092,FBgn0001186,FBgn0001187,FBgn0003071,FBgn0003074,FBgn0003189,FBgn0003204,FBgn0003308,FBgn0003360,FBgn0003965,FBgn0004901,FBgn0010217,FBgn0010612,FBgn0011205,FBgn0011211,FBgn0011703,FBgn0014391,FBgn0014455,FBgn0014869,FBgn0014930,FBgn0016119,FBgn0016120,FBgn0016691,FBgn0019644,FBgn0020235,FBgn0020513,FBg…	GO:0055086
tRNA aminoacylation for protein translation	0.0000068996468834752066	FBgn0002069,FBgn0005674,FBgn0010803,FBgn0021750,FBgn0027079,FBgn0027080,FBgn0027081,FBgn0027082,FBgn0027084,FBgn0027085,FBgn0027086,FBgn0027087,FBgn0027088,FBgn0027090,FBgn0027091,FBgn0027093,FBgn0027094,FBgn0028962,FBgn0029664,FBgn0030007,FBgn0031497,FBgn0034177,FBgn0035064,FBgn0036629,FBgn0039175,FBgn0086443,FBgn0275436,FBgn0284253	GO:0006418
fatty acid metabolic process	0.000007420877779998517	FBgn0000527,FBgn0010387,FBgn0010516,FBgn0011361,FBgn0013772,FBgn0021765,FBgn0025352,FBgn0027572,FBgn0027601,FBgn0028479,FBgn0029158,FBgn0029648,FBgn0029924,FBgn0029969,FBgn0030731,FBgn0031069,FBgn0031092,FBgn0031478,FBgn0031824,FBgn0031992,FBgn0032160,FBgn0032162,FBgn0032394,FBgn0032524,FBgn0032881,FBgn0033717,FBgn0033761,FBgn0033879,FBgn0033949,FBgn0034356,FBgn0034382,FBgn0034488,FBgn0035203,FBg…	GO:0006631
cellular lipid metabolic process	0.000008449057768180083	FBgn0000221,FBgn0000370,FBgn0000416,FBgn0000527,FBgn0001128,FBgn0003034,FBgn0003308,FBgn0004797,FBgn0010052,FBgn0010053,FBgn0010387,FBgn0010516,FBgn0010591,FBgn0011361,FBgn0013772,FBgn0015277,FBgn0016031,FBgn0021765,FBgn0023545,FBgn0025335,FBgn0025352,FBgn0025592,FBgn0025615,FBgn0025697,FBgn0025742,FBgn0025885,FBgn0026576,FBgn0027538,FBgn0027564,FBgn0027572,FBgn0027601,FBgn0028479,FBgn0028841,FBg…	GO:0044255
response to biotic stimulus	0.000013148142935875382	FBgn0000094,FBgn0000250,FBgn0000276,FBgn0000277,FBgn0000278,FBgn0000279,FBgn0000543,FBgn0001114,FBgn0001990,FBgn0002526,FBgn0002930,FBgn0003117,FBgn0003495,FBgn0004047,FBgn0004240,FBgn0004425,FBgn0004427,FBgn0004428,FBgn0004507,FBgn0008635,FBgn0010385,FBgn0010388,FBgn0010441,FBgn0010602,FBgn0010812,FBgn0011695,FBgn0012042,FBgn0012051,FBgn0013983,FBgn0014000,FBgn0014018,FBgn0014033,FBgn0014865,FBg…	GO:0009607
response to external biotic stimulus	0.000013148142935875382	FBgn0000094,FBgn0000250,FBgn0000276,FBgn0000277,FBgn0000278,FBgn0000279,FBgn0000543,FBgn0001114,FBgn0001990,FBgn0002526,FBgn0002930,FBgn0003117,FBgn0003495,FBgn0004047,FBgn0004240,FBgn0004425,FBgn0004427,FBgn0004428,FBgn0004507,FBgn0008635,FBgn0010385,FBgn0010388,FBgn0010441,FBgn0010602,FBgn0010812,FBgn0011695,FBgn0012042,FBgn0012051,FBgn0013983,FBgn0014000,FBgn0014018,FBgn0014033,FBgn0014865,FBg…	GO:0043207
response to other organism	0.000013148142935875382	FBgn0000094,FBgn0000250,FBgn0000276,FBgn0000277,FBgn0000278,FBgn0000279,FBgn0000543,FBgn0001114,FBgn0001990,FBgn0002526,FBgn0002930,FBgn0003117,FBgn0003495,FBgn0004047,FBgn0004240,FBgn0004425,FBgn0004427,FBgn0004428,FBgn0004507,FBgn0008635,FBgn0010385,FBgn0010388,FBgn0010441,FBgn0010602,FBgn0010812,FBgn0011695,FBgn0012042,FBgn0012051,FBgn0013983,FBgn0014000,FBgn0014018,FBgn0014033,FBgn0014865,FBg…	GO:0051707
cellular lipid catabolic process	0.000014309048227510964	FBgn0010052,FBgn0010053,FBgn0010516,FBgn0010591,FBgn0016031,FBgn0025352,FBgn0027572,FBgn0027601,FBgn0028479,FBgn0029924,FBgn0029969,FBgn0030607,FBgn0030731,FBgn0030800,FBgn0031069,FBgn0031092,FBgn0031824,FBgn0032014,FBgn0032160,FBgn0032162,FBgn0032881,FBgn0033717,FBgn0033761,FBgn0033879,FBgn0034076,FBgn0034117,FBgn0034356,FBgn0034405,FBgn0034488,FBgn0034588,FBgn0035203,FBgn0035383,FBgn0035811,FBg…	GO:0044242
amino acid activation	0.000014858235156687934	FBgn0000527,FBgn0002069,FBgn0005674,FBgn0010803,FBgn0021750,FBgn0027079,FBgn0027080,FBgn0027081,FBgn0027082,FBgn0027084,FBgn0027085,FBgn0027086,FBgn0027087,FBgn0027088,FBgn0027090,FBgn0027091,FBgn0027093,FBgn0027094,FBgn0028962,FBgn0029664,FBgn0030007,FBgn0031497,FBgn0034177,FBgn0035064,FBgn0036629,FBgn0039175,FBgn0086443,FBgn0260779,FBgn0275436,FBgn0284253	GO:0043038
tRNA aminoacylation	0.000016687621652452732	FBgn0002069,FBgn0005674,FBgn0010803,FBgn0021750,FBgn0027079,FBgn0027080,FBgn0027081,FBgn0027082,FBgn0027084,FBgn0027085,FBgn0027086,FBgn0027087,FBgn0027088,FBgn0027090,FBgn0027091,FBgn0027093,FBgn0027094,FBgn0028962,FBgn0029664,FBgn0030007,FBgn0031497,FBgn0034177,FBgn0035064,FBgn0036629,FBgn0039175,FBgn0086443,FBgn0260779,FBgn0275436,FBgn0284253	GO:0043039
protein N-linked glycosylation	0.000019873261973264334	FBgn0000370,FBgn0011336,FBgn0014075,FBgn0014868,FBgn0027564,FBgn0029906,FBgn0030289,FBgn0030327,FBgn0030645,FBgn0031149,FBgn0032014,FBgn0032015,FBgn0032234,FBgn0032477,FBgn0034277,FBgn0034521,FBgn0036300,FBgn0036667,FBgn0037108,FBgn0039580,FBgn0039639,FBgn0053303,FBgn0053774,FBgn0250820,FBgn0261020,FBgn0263852,FBgn0287209	GO:0006487
antibacterial humoral response	0.00005482471625314943	FBgn0000094,FBgn0000276,FBgn0000277,FBgn0000278,FBgn0000279,FBgn0004240,FBgn0010385,FBgn0010388,FBgn0012042,FBgn0013983,FBgn0014865,FBgn0016675,FBgn0034328,FBgn0035976,FBgn0035977,FBgn0040104,FBgn0040736,FBgn0041579,FBgn0041581,FBgn0261560,FBgn0283461	GO:0019731
lipid metabolic process	0.00005617412676979858	FBgn0000221,FBgn0000370,FBgn0000406,FBgn0000416,FBgn0000527,FBgn0000543,FBgn0001128,FBgn0003034,FBgn0003308,FBgn0004045,FBgn0004047,FBgn0004797,FBgn0004959,FBgn0005391,FBgn0010052,FBgn0010053,FBgn0010383,FBgn0010387,FBgn0010516,FBgn0010591,FBgn0011361,FBgn0013772,FBgn0015277,FBgn0015582,FBgn0016031,FBgn0021765,FBgn0023169,FBgn0023545,FBgn0025335,FBgn0025352,FBgn0025592,FBgn0025615,FBgn0025697,FBg…	GO:0006629
NADH dehydrogenase complex assembly	0.000056736560069275564	FBgn0002021,FBgn0011361,FBgn0011455,FBgn0017567,FBgn0021967,FBgn0029868,FBgn0029888,FBgn0030352,FBgn0030605,FBgn0030718,FBgn0031021,FBgn0031228,FBgn0031436,FBgn0031505,FBgn0032033,FBgn0032511,FBgn0033570,FBgn0033961,FBgn0034576,FBgn0034645,FBgn0034919,FBgn0035046,FBgn0037001,FBgn0037880,FBgn0039689,FBgn0040705	GO:0010257
mitochondrial respiratory chain complex I assembly	0.000056736560069275564	FBgn0002021,FBgn0011361,FBgn0011455,FBgn0017567,FBgn0021967,FBgn0029868,FBgn0029888,FBgn0030352,FBgn0030605,FBgn0030718,FBgn0031021,FBgn0031228,FBgn0031436,FBgn0031505,FBgn0032033,FBgn0032511,FBgn0033570,FBgn0033961,FBgn0034576,FBgn0034645,FBgn0034919,FBgn0035046,FBgn0037001,FBgn0037880,FBgn0039689,FBgn0040705	GO:0032981
aminoglycan catabolic process	0.000060744162634315025	FBgn0013763,FBgn0020414,FBgn0020415,FBgn0020416,FBgn0022702,FBgn0026415,FBgn0029913,FBgn0030310,FBgn0034582,FBgn0035398,FBgn0035445,FBgn0035806,FBgn0035975,FBgn0035976,FBgn0035977,FBgn0037906,FBgn0038180,FBgn0038660,FBgn0040323,FBgn0043575,FBgn0043576,FBgn0043577,FBgn0043578,FBgn0064237,FBgn0263132	GO:0006026
response to fungus	0.00006958850663063447	FBgn0000250,FBgn0002930,FBgn0003495,FBgn0010441,FBgn0012051,FBgn0014018,FBgn0014865,FBgn0015221,FBgn0015222,FBgn0015797,FBgn0022355,FBgn0024846,FBgn0027930,FBgn0028425,FBgn0028988,FBgn0028990,FBgn0030051,FBgn0030925,FBgn0030926,FBgn0033367,FBgn0034511,FBgn0035434,FBgn0036891,FBgn0038299,FBgn0039102,FBgn0039494,FBgn0039682,FBgn0040070,FBgn0040321,FBgn0040323,FBgn0040653,FBgn0041180,FBgn0052282,FBg…	GO:0009620
tRNA modification	0.00007383200963391364	FBgn0025629,FBgn0026079,FBgn0027094,FBgn0028707,FBgn0028962,FBgn0030554,FBgn0031189,FBgn0031321,FBgn0031832,FBgn0032393,FBgn0032430,FBgn0032793,FBgn0033375,FBgn0033540,FBgn0034214,FBgn0034614,FBgn0034735,FBgn0034748,FBgn0035247,FBgn0036000,FBgn0037061,FBgn0037350,FBgn0037435,FBgn0037492,FBgn0037708,FBgn0037816,FBgn0037883,FBgn0038811,FBgn0038861,FBgn0039189,FBgn0039407,FBgn0039508,FBgn0039836,FBg…	GO:0006400
Golgi vesicle transport	0.00009306149799798043	FBgn0000115,FBgn0000339,FBgn0003008,FBgn0004132,FBgn0004643,FBgn0008635,FBgn0011232,FBgn0015797,FBgn0024509,FBgn0024689,FBgn0024983,FBgn0025519,FBgn0025724,FBgn0025725,FBgn0027496,FBgn0028919,FBgn0028968,FBgn0028969,FBgn0029709,FBgn0030341,FBgn0031106,FBgn0031536,FBgn0031710,FBgn0032020,FBgn0032204,FBgn0032258,FBgn0033339,FBgn0033401,FBgn0034697,FBgn0034849,FBgn0035165,FBgn0035762,FBgn0035877,FBg…	GO:0048193
tRNA processing	0.00010208090975179457	FBgn0011638,FBgn0021765,FBgn0025629,FBgn0026079,FBgn0027094,FBgn0028707,FBgn0028962,FBgn0029858,FBgn0030554,FBgn0031189,FBgn0031321,FBgn0031832,FBgn0032393,FBgn0032430,FBgn0032750,FBgn0032781,FBgn0032793,FBgn0032819,FBgn0033092,FBgn0033375,FBgn0033540,FBgn0034214,FBgn0034614,FBgn0034735,FBgn0034748,FBgn0035247,FBgn0035831,FBgn0036000,FBgn0036696,FBgn0037061,FBgn0037350,FBgn0037435,FBgn0037492,FBg…	GO:0008033
pteridine-containing compound metabolic process	0.0001150400418472777	FBgn0000482,FBgn0003116,FBgn0003141,FBgn0003162,FBgn0004087,FBgn0010222,FBgn0014032,FBgn0020385,FBgn0024841,FBgn0029823,FBgn0030041,FBgn0030407,FBgn0035964,FBgn0036157,FBgn0085453,FBgn0086348,FBgn0261436,FBgn0263607	GO:0042558
response to bacterium	0.00012832395956282106	FBgn0000094,FBgn0000276,FBgn0000277,FBgn0000278,FBgn0000279,FBgn0003117,FBgn0003495,FBgn0004047,FBgn0004240,FBgn0004425,FBgn0004427,FBgn0004428,FBgn0004507,FBgn0008635,FBgn0010385,FBgn0010388,FBgn0010812,FBgn0012042,FBgn0013983,FBgn0014018,FBgn0014033,FBgn0014865,FBgn0015247,FBgn0016675,FBgn0024846,FBgn0025583,FBgn0025637,FBgn0025827,FBgn0026323,FBgn0026878,FBgn0028396,FBgn0028411,FBgn0028541,FBg…	GO:0009617
lipid catabolic process	0.00013813120560108672	FBgn0004045,FBgn0004047,FBgn0005391,FBgn0010052,FBgn0010053,FBgn0010383,FBgn0010516,FBgn0010591,FBgn0016031,FBgn0025352,FBgn0027572,FBgn0027601,FBgn0028479,FBgn0029924,FBgn0029969,FBgn0030092,FBgn0030607,FBgn0030731,FBgn0030800,FBgn0031069,FBgn0031092,FBgn0031824,FBgn0032014,FBgn0032029,FBgn0032160,FBgn0032162,FBgn0032264,FBgn0032881,FBgn0032973,FBgn0033717,FBgn0033761,FBgn0033879,FBgn0034076,FBg…	GO:0016042
cotranslational protein targeting to membrane	0.00014231688078370424	FBgn0010391,FBgn0010638,FBgn0010747,FBgn0015298,FBgn0025700,FBgn0031049,FBgn0033691,FBgn0035771,FBgn0035827,FBgn0035947,FBgn0038808,FBgn0038810,FBgn0039296,FBgn0040340,FBgn0086357	GO:0006613
SRP-dependent cotranslational protein targeting to membrane	0.00014231688078370424	FBgn0010391,FBgn0010638,FBgn0010747,FBgn0015298,FBgn0025700,FBgn0031049,FBgn0033691,FBgn0035771,FBgn0035827,FBgn0035947,FBgn0038808,FBgn0038810,FBgn0039296,FBgn0040340,FBgn0086357	GO:0006614
humoral immune response	0.0001518886115516208	FBgn0000094,FBgn0000250,FBgn0000276,FBgn0000277,FBgn0000278,FBgn0000279,FBgn0001114,FBgn0003117,FBgn0003495,FBgn0004240,FBgn0010385,FBgn0010388,FBgn0010441,FBgn0010602,FBgn0012042,FBgn0013983,FBgn0014018,FBgn0014865,FBgn0015247,FBgn0016675,FBgn0025637,FBgn0026323,FBgn0026878,FBgn0028988,FBgn0029167,FBgn0029512,FBgn0030310,FBgn0030926,FBgn0031145,FBgn0031975,FBgn0032773,FBgn0033367,FBgn0033388,FBg…	GO:0006959
RNA processing	0.00015805907755167477	FBgn0000377,FBgn0000543,FBgn0001330,FBgn0001942,FBgn0002736,FBgn0002780,FBgn0003062,FBgn0003449,FBgn0004403,FBgn0004404,FBgn0004597,FBgn0004856,FBgn0005593,FBgn0010220,FBgn0010292,FBgn0010926,FBgn0011638,FBgn0013435,FBgn0014022,FBgn0014026,FBgn0014189,FBgn0015521,FBgn0015621,FBgn0020305,FBgn0020909,FBgn0021765,FBgn0022224,FBgn0023514,FBgn0023527,FBgn0024285,FBgn0024364,FBgn0024491,FBgn0025366,FBg…	GO:0006396
protein targeting to ER	0.00017255484187495538	FBgn0010391,FBgn0010638,FBgn0010747,FBgn0011509,FBgn0011584,FBgn0015298,FBgn0025700,FBgn0030306,FBgn0031049,FBgn0033691,FBgn0035771,FBgn0035827,FBgn0035947,FBgn0038808,FBgn0038810,FBgn0039172,FBgn0039296,FBgn0040340,FBgn0040623,FBgn0086357	GO:0045047
protein localization to endoplasmic reticulum	0.00018499002146270954	FBgn0010391,FBgn0010638,FBgn0010747,FBgn0011509,FBgn0011584,FBgn0015298,FBgn0025700,FBgn0026378,FBgn0030306,FBgn0031049,FBgn0033691,FBgn0035165,FBgn0035771,FBgn0035827,FBgn0035947,FBgn0038808,FBgn0038810,FBgn0039172,FBgn0039296,FBgn0040340,FBgn0040623,FBgn0086357,FBgn0267330	GO:0070972
ribosome assembly	0.0002890118118970382	FBgn0000100,FBgn0002590,FBgn0003517,FBgn0004403,FBgn0004404,FBgn0010412,FBgn0020910,FBgn0021874,FBgn0024733,FBgn0026372,FBgn0030061,FBgn0030136,FBgn0030481,FBgn0030786,FBgn0031764,FBgn0032236,FBgn0033485,FBgn0033557,FBgn0034138,FBgn0034259,FBgn0034915,FBgn0035524,FBgn0036335,FBgn0038106,FBgn0038474,FBgn0039233,FBgn0039300,FBgn0039857,FBgn0052708,FBgn0064225,FBgn0086130	GO:0042255
organonitrogen compound metabolic process	0.000330800444085862	FBgn0000052,FBgn0000053,FBgn0000075,FBgn0000100,FBgn0000109,FBgn0000116,FBgn0000150,FBgn0000153,FBgn0000221,FBgn0000316,FBgn0000330,FBgn0000370,FBgn0000416,FBgn0000455,FBgn0000482,FBgn0000527,FBgn0000533,FBgn0000542,FBgn0000559,FBgn0000566,FBgn0000579,FBgn0000617,FBgn0000618,FBgn0000658,FBgn0001091,FBgn0001092,FBgn0001125,FBgn0001142,FBgn0001145,FBgn0001149,FBgn0001186,FBgn0001187,FBgn0001208,FBg…	GO:1901564
endoplasmic reticulum to Golgi vesicle-mediated transport	0.0003519465640339997	FBgn0000115,FBgn0000339,FBgn0004132,FBgn0004643,FBgn0008635,FBgn0024509,FBgn0024983,FBgn0025724,FBgn0025725,FBgn0027496,FBgn0028919,FBgn0028968,FBgn0028969,FBgn0029709,FBgn0030341,FBgn0031536,FBgn0033339,FBgn0034849,FBgn0035165,FBgn0035762,FBgn0035909,FBgn0036489,FBgn0040087,FBgn0044871,FBgn0045866,FBgn0052069,FBgn0061492,FBgn0069242,FBgn0260855,FBgn0260857,FBgn0260860,FBgn0260861,FBgn0260862,FBg…	GO:0006888
maturation of SSU-rRNA from tricistronic rRNA transcript (SSU-rRNA, 5.8S rRNA, LSU-rRNA)	0.00044743905936463506	FBgn0001330,FBgn0004403,FBgn0004404,FBgn0015521,FBgn0023527,FBgn0029755,FBgn0030000,FBgn0030081,FBgn0033169,FBgn0033454,FBgn0033557,FBgn0034743,FBgn0035393,FBgn0036500,FBgn0036686,FBgn0037073,FBgn0038474,FBgn0039713,FBgn0050349,FBgn0052409,FBgn0052708,FBgn0086451,FBgn0261535,FBgn0263605	GO:0000462
cellular amino acid biosynthetic process	0.0005349255589880588	FBgn0000153,FBgn0000566,FBgn0001125,FBgn0001142,FBgn0001145,FBgn0001208,FBgn0003189,FBgn0004087,FBgn0014427,FBgn0015781,FBgn0020385,FBgn0023129,FBgn0029823,FBgn0030482,FBgn0030518,FBgn0031148,FBgn0034215,FBgn0036157,FBgn0037146,FBgn0037305,FBgn0037513,FBgn0038074,FBgn0039094,FBgn0039849,FBgn0052068,FBgn0265356,FBgn0270926,FBgn0286198	GO:0008652
carbohydrate derivative biosynthetic process	0.000564161556045418	FBgn0000052,FBgn0000053,FBgn0000109,FBgn0000150,FBgn0000221,FBgn0000370,FBgn0001311,FBgn0001321,FBgn0003189,FBgn0003204,FBgn0003360,FBgn0010217,FBgn0010612,FBgn0011205,FBgn0011211,FBgn0011297,FBgn0011336,FBgn0011591,FBgn0011703,FBgn0014075,FBgn0014391,FBgn0014868,FBgn0014930,FBgn0016119,FBgn0016120,FBgn0016691,FBgn0019644,FBgn0020235,FBgn0020513,FBgn0023545,FBgn0024920,FBgn0025592,FBgn0027493,FBg…	GO:1901137
establishment of protein localization to endoplasmic reticulum	0.0005647849116906986	FBgn0010391,FBgn0010638,FBgn0010747,FBgn0011509,FBgn0011584,FBgn0015298,FBgn0025700,FBgn0030306,FBgn0031049,FBgn0033691,FBgn0035771,FBgn0035827,FBgn0035947,FBgn0038808,FBgn0038810,FBgn0039172,FBgn0039296,FBgn0040340,FBgn0040623,FBgn0086357	GO:0072599
aminoglycan metabolic process	0.0006778443078806254	FBgn0001311,FBgn0001321,FBgn0013763,FBgn0020414,FBgn0020415,FBgn0020416,FBgn0022702,FBgn0026415,FBgn0029913,FBgn0030310,FBgn0033315,FBgn0033836,FBgn0034582,FBgn0035398,FBgn0035445,FBgn0035806,FBgn0035975,FBgn0035976,FBgn0035977,FBgn0037906,FBgn0038180,FBgn0038660,FBgn0040323,FBgn0041629,FBgn0041630,FBgn0043575,FBgn0043576,FBgn0043577,FBgn0043578,FBgn0064237,FBgn0259749,FBgn0260653,FBgn0263132	GO:0006022
alpha-amino acid catabolic process	0.000864309909523636	FBgn0001125,FBgn0001145,FBgn0001208,FBgn0003965,FBgn0014455,FBgn0016013,FBgn0017482,FBgn0022774,FBgn0023535,FBgn0029823,FBgn0030558,FBgn0030612,FBgn0031860,FBgn0031877,FBgn0032287,FBgn0033543,FBgn0034276,FBgn0034364,FBgn0034390,FBgn0035911,FBgn0035964,FBgn0036208,FBgn0036762,FBgn0036992,FBgn0036997,FBgn0037696,FBgn0037801,FBgn0039094,FBgn0040211,FBgn0042083,FBgn0286198,FBgn0287695	GO:1901606
maturation of LSU-rRNA	0.0015385074024124067	FBgn0005593,FBgn0014026,FBgn0025366,FBgn0029148,FBgn0029785,FBgn0030067,FBgn0030406,FBgn0030720,FBgn0032138,FBgn0032298,FBgn0032408,FBgn0033741,FBgn0034915,FBgn0036213,FBgn0037566,FBgn0038275,FBgn0038968,FBgn0038989,FBgn0052075,FBgn0266581,FBgn0286786	GO:0000470
metabolic process	0.001739137756081665	FBgn0000052,FBgn0000053,FBgn0000075,FBgn0000078,FBgn0000079,FBgn0000100,FBgn0000109,FBgn0000116,FBgn0000150,FBgn0000153,FBgn0000221,FBgn0000250,FBgn0000261,FBgn0000316,FBgn0000318,FBgn0000330,FBgn0000370,FBgn0000377,FBgn0000406,FBgn0000416,FBgn0000455,FBgn0000477,FBgn0000482,FBgn0000520,FBgn0000527,FBgn0000533,FBgn0000542,FBgn0000543,FBgn0000559,FBgn0000566,FBgn0000576,FBgn0000579,FBgn0000592,FBg…	GO:0008152
defense response	0.0026311039619908985	FBgn0000094,FBgn0000250,FBgn0000276,FBgn0000277,FBgn0000278,FBgn0000279,FBgn0001114,FBgn0001990,FBgn0002526,FBgn0002930,FBgn0003117,FBgn0003495,FBgn0004240,FBgn0004414,FBgn0004425,FBgn0004427,FBgn0004428,FBgn0004507,FBgn0008635,FBgn0010385,FBgn0010388,FBgn0010441,FBgn0010602,FBgn0010812,FBgn0012042,FBgn0012051,FBgn0013983,FBgn0014000,FBgn0014018,FBgn0014033,FBgn0014865,FBgn0015247,FBgn0015797,FBg…	GO:0006952
carbohydrate derivative catabolic process	0.0031334439580873274	FBgn0001128,FBgn0013763,FBgn0014455,FBgn0020414,FBgn0020415,FBgn0020416,FBgn0022702,FBgn0026415,FBgn0029913,FBgn0030310,FBgn0031099,FBgn0031459,FBgn0031489,FBgn0032001,FBgn0032002,FBgn0034117,FBgn0034582,FBgn0034988,FBgn0035398,FBgn0035445,FBgn0035586,FBgn0035806,FBgn0035975,FBgn0035976,FBgn0035977,FBgn0037906,FBgn0038172,FBgn0038173,FBgn0038180,FBgn0038660,FBgn0039464,FBgn0039650,FBgn0040323,FBg…	GO:1901136
mitochondrial respiratory chain complex assembly	0.0037004168178677893	FBgn0002021,FBgn0002354,FBgn0011361,FBgn0011455,FBgn0017567,FBgn0021967,FBgn0029117,FBgn0029868,FBgn0029888,FBgn0030352,FBgn0030605,FBgn0030610,FBgn0030718,FBgn0031021,FBgn0031066,FBgn0031228,FBgn0031436,FBgn0031505,FBgn0032033,FBgn0032195,FBgn0032511,FBgn0032595,FBgn0033274,FBgn0033570,FBgn0033961,FBgn0034248,FBgn0034576,FBgn0034645,FBgn0034919,FBgn0035046,FBgn0035722,FBgn0037001,FBgn0037880,FBg…	GO:0033108
RNA methylation	0.0038789524840107284	FBgn0003062,FBgn0015351,FBgn0025629,FBgn0026079,FBgn0028707,FBgn0029693,FBgn0029714,FBgn0029857,FBgn0030720,FBgn0031189,FBgn0031832,FBgn0032016,FBgn0032430,FBgn0032812,FBgn0033741,FBgn0034735,FBgn0035247,FBgn0035323,FBgn0037061,FBgn0037137,FBgn0037200,FBgn0037435,FBgn0037543,FBgn0037708,FBgn0037778,FBgn0038737,FBgn0038861,FBgn0039189,FBgn0039407,FBgn0039508,FBgn0039627,FBgn0053172,FBgn0283525	GO:0001510
cellular amino acid catabolic process	0.0038789524840107284	FBgn0001125,FBgn0001145,FBgn0001208,FBgn0003965,FBgn0014455,FBgn0016013,FBgn0017482,FBgn0022774,FBgn0023535,FBgn0029823,FBgn0030558,FBgn0030612,FBgn0031860,FBgn0031877,FBgn0032287,FBgn0033543,FBgn0034276,FBgn0034364,FBgn0034390,FBgn0035911,FBgn0035964,FBgn0036208,FBgn0036762,FBgn0036997,FBgn0037696,FBgn0037709,FBgn0037801,FBgn0039094,FBgn0039349,FBgn0040211,FBgn0042083,FBgn0286198,FBgn0287695	GO:0009063
cellular macromolecule biosynthetic process	0.007408500194341941	FBgn0000100,FBgn0000221,FBgn0000370,FBgn0000559,FBgn0000927,FBgn0001942,FBgn0001995,FBgn0002069,FBgn0002579,FBgn0002590,FBgn0002593,FBgn0002622,FBgn0002626,FBgn0003076,FBgn0003116,FBgn0003274,FBgn0003279,FBgn0003479,FBgn0003517,FBgn0003714,FBgn0003941,FBgn0003942,FBgn0004403,FBgn0004404,FBgn0004867,FBgn0004926,FBgn0005533,FBgn0005593,FBgn0005655,FBgn0005674,FBgn0005696,FBgn0010078,FBgn0010173,FBg…	GO:0034645
glycosylation	0.0074271766608128755	FBgn0000221,FBgn0000370,FBgn0011297,FBgn0011336,FBgn0011591,FBgn0014075,FBgn0014868,FBgn0027538,FBgn0027564,FBgn0027791,FBgn0029849,FBgn0029906,FBgn0030289,FBgn0030327,FBgn0030645,FBgn0031149,FBgn0031312,FBgn0031466,FBgn0032014,FBgn0032015,FBgn0032234,FBgn0032477,FBgn0032799,FBgn0033315,FBgn0033901,FBgn0034277,FBgn0034521,FBgn0035401,FBgn0036300,FBgn0036667,FBgn0037108,FBgn0038552,FBgn0038870,FBg…	GO:0070085
translational elongation	0.007641250436073127	FBgn0000559,FBgn0002593,FBgn0003274,FBgn0020618,FBgn0024556,FBgn0024558,FBgn0028737,FBgn0029176,FBgn0029892,FBgn0032198,FBgn0035827,FBgn0036194,FBgn0037330,FBgn0037350,FBgn0037391,FBgn0037883,FBgn0038272,FBgn0039566,FBgn0087039,FBgn0263133,FBgn0284245,FBgn0285952	GO:0006414
organic acid biosynthetic process	0.009447783871434861	FBgn0000153,FBgn0000527,FBgn0000566,FBgn0001125,FBgn0001142,FBgn0001145,FBgn0001208,FBgn0003189,FBgn0004087,FBgn0011361,FBgn0014427,FBgn0015781,FBgn0020385,FBgn0023129,FBgn0029158,FBgn0029648,FBgn0029823,FBgn0030066,FBgn0030362,FBgn0030482,FBgn0030518,FBgn0031148,FBgn0032394,FBgn0032524,FBgn0034215,FBgn0034382,FBgn0035471,FBgn0036157,FBgn0036691,FBgn0037146,FBgn0037305,FBgn0037356,FBgn0037513,FBg…	GO:0016053
carboxylic acid biosynthetic process	0.009447783871434861	FBgn0000153,FBgn0000527,FBgn0000566,FBgn0001125,FBgn0001142,FBgn0001145,FBgn0001208,FBgn0003189,FBgn0004087,FBgn0011361,FBgn0014427,FBgn0015781,FBgn0020385,FBgn0023129,FBgn0029158,FBgn0029648,FBgn0029823,FBgn0030066,FBgn0030362,FBgn0030482,FBgn0030518,FBgn0031148,FBgn0032394,FBgn0032524,FBgn0034215,FBgn0034382,FBgn0035471,FBgn0036157,FBgn0036691,FBgn0037146,FBgn0037305,FBgn0037356,FBgn0037513,FBg…	GO:0046394
amino sugar metabolic process	0.010696514238807752	FBgn0001311,FBgn0001321,FBgn0013763,FBgn0020414,FBgn0020415,FBgn0020416,FBgn0022702,FBgn0026415,FBgn0027538,FBgn0029913,FBgn0031099,FBgn0034582,FBgn0035398,FBgn0036298,FBgn0038180,FBgn0039580,FBgn0039625,FBgn0039690,FBgn0051637,FBgn0064237,FBgn0259749,FBgn0260653,FBgn0263132,FBgn0287209	GO:0006040
alpha-amino acid biosynthetic process	0.010696514238807752	FBgn0000566,FBgn0001125,FBgn0001142,FBgn0001145,FBgn0001208,FBgn0003189,FBgn0004087,FBgn0014427,FBgn0015781,FBgn0023129,FBgn0029823,FBgn0030482,FBgn0030518,FBgn0031148,FBgn0034215,FBgn0036157,FBgn0037146,FBgn0037305,FBgn0038074,FBgn0039094,FBgn0039849,FBgn0052068,FBgn0270926,FBgn0286198	GO:1901607
defense response to other organism	0.011521966230925808	FBgn0000094,FBgn0000250,FBgn0000276,FBgn0000277,FBgn0000278,FBgn0000279,FBgn0001114,FBgn0001990,FBgn0002526,FBgn0002930,FBgn0003117,FBgn0003495,FBgn0004240,FBgn0004425,FBgn0004427,FBgn0004428,FBgn0004507,FBgn0008635,FBgn0010385,FBgn0010388,FBgn0010441,FBgn0010602,FBgn0010812,FBgn0012042,FBgn0012051,FBgn0013983,FBgn0014000,FBgn0014018,FBgn0014033,FBgn0014865,FBgn0015247,FBgn0015797,FBgn0015924,FBg…	GO:0098542
aromatic amino acid family metabolic process	0.015035630595111975	FBgn0000527,FBgn0001208,FBgn0003308,FBgn0003965,FBgn0004034,FBgn0005626,FBgn0016013,FBgn0030558,FBgn0035964,FBgn0036992,FBgn0037696,FBgn0038105,FBgn0040211,FBgn0041710,FBgn0287695	GO:0009072
nucleoside phosphate metabolic process	0.015250654253605065	FBgn0000052,FBgn0000053,FBgn0000109,FBgn0000150,FBgn0000579,FBgn0001091,FBgn0001092,FBgn0001186,FBgn0001187,FBgn0003071,FBgn0003074,FBgn0003189,FBgn0003204,FBgn0003360,FBgn0003965,FBgn0004901,FBgn0010217,FBgn0010612,FBgn0011205,FBgn0011211,FBgn0011703,FBgn0014391,FBgn0014869,FBgn0014930,FBgn0016119,FBgn0016120,FBgn0016691,FBgn0019644,FBgn0020235,FBgn0020513,FBgn0021765,FBgn0022709,FBgn0022710,FBg…	GO:0006753
organic substance catabolic process	0.018715318462000308	FBgn0000075,FBgn0000153,FBgn0000477,FBgn0000579,FBgn0000592,FBgn0001091,FBgn0001092,FBgn0001125,FBgn0001128,FBgn0001145,FBgn0001186,FBgn0001187,FBgn0001208,FBgn0001218,FBgn0001942,FBgn0002284,FBgn0003071,FBgn0003074,FBgn0003308,FBgn0003941,FBgn0003942,FBgn0003965,FBgn0004045,FBgn0004047,FBgn0004066,FBgn0004507,FBgn0004654,FBgn0005391,FBgn0005585,FBgn0010052,FBgn0010053,FBgn0010383,FBgn0010441,FBg…	GO:1901575
defense response to bacterium	0.019204306780956904	FBgn0000094,FBgn0000276,FBgn0000277,FBgn0000278,FBgn0000279,FBgn0003117,FBgn0003495,FBgn0004240,FBgn0004425,FBgn0004427,FBgn0004428,FBgn0004507,FBgn0008635,FBgn0010385,FBgn0010388,FBgn0010812,FBgn0012042,FBgn0013983,FBgn0014018,FBgn0014033,FBgn0014865,FBgn0015247,FBgn0016675,FBgn0024846,FBgn0025637,FBgn0025827,FBgn0026323,FBgn0026878,FBgn0028411,FBgn0028541,FBgn0028986,FBgn0029093,FBgn0029714,FBg…	GO:0042742
pigment biosynthetic process	0.02214110904883979	FBgn0000052,FBgn0000053,FBgn0000109,FBgn0000318,FBgn0000330,FBgn0000482,FBgn0000527,FBgn0001208,FBgn0003008,FBgn0003141,FBgn0003162,FBgn0003965,FBgn0004034,FBgn0004901,FBgn0010786,FBgn0020764,FBgn0025697,FBgn0026616,FBgn0029823,FBgn0030066,FBgn0032222,FBgn0033428,FBgn0034902,FBgn0034938,FBgn0036271,FBgn0038105,FBgn0040660,FBgn0041630,FBgn0041710,FBgn0085452,FBgn0086348,FBgn0250838,FBgn0261436,FBg…	GO:0046148
pteridine-containing compound biosynthetic process	0.02432236597281783	FBgn0000482,FBgn0003141,FBgn0003162,FBgn0004087,FBgn0014032,FBgn0024841,FBgn0030041,FBgn0030407,FBgn0035964,FBgn0085453,FBgn0086348	GO:0042559
protein glycosylation	0.03368794200629446	FBgn0000221,FBgn0000370,FBgn0011297,FBgn0011336,FBgn0011591,FBgn0014075,FBgn0014868,FBgn0027564,FBgn0027791,FBgn0029849,FBgn0029906,FBgn0030289,FBgn0030327,FBgn0030645,FBgn0031149,FBgn0031312,FBgn0031466,FBgn0032014,FBgn0032015,FBgn0032234,FBgn0032477,FBgn0032799,FBgn0033315,FBgn0033901,FBgn0034277,FBgn0034521,FBgn0035401,FBgn0036300,FBgn0036667,FBgn0037108,FBgn0038552,FBgn0038870,FBgn0039580,FBg…	GO:0006486
macromolecule glycosylation	0.03368794200629446	FBgn0000221,FBgn0000370,FBgn0011297,FBgn0011336,FBgn0011591,FBgn0014075,FBgn0014868,FBgn0027564,FBgn0027791,FBgn0029849,FBgn0029906,FBgn0030289,FBgn0030327,FBgn0030645,FBgn0031149,FBgn0031312,FBgn0031466,FBgn0032014,FBgn0032015,FBgn0032234,FBgn0032477,FBgn0032799,FBgn0033315,FBgn0033901,FBgn0034277,FBgn0034521,FBgn0035401,FBgn0036300,FBgn0036667,FBgn0037108,FBgn0038552,FBgn0038870,FBgn0039580,FBg…	GO:0043413
tRNA methylation	0.04266108582217485	FBgn0025629,FBgn0026079,FBgn0028707,FBgn0031189,FBgn0031832,FBgn0032430,FBgn0034735,FBgn0035247,FBgn0037061,FBgn0037435,FBgn0037708,FBgn0038861,FBgn0039189,FBgn0039407,FBgn0039508,FBgn0053172	GO:0030488
catabolic process	0.04304038845189038	FBgn0000075,FBgn0000153,FBgn0000261,FBgn0000477,FBgn0000482,FBgn0000579,FBgn0000592,FBgn0001091,FBgn0001092,FBgn0001125,FBgn0001128,FBgn0001145,FBgn0001186,FBgn0001187,FBgn0001208,FBgn0001218,FBgn0001942,FBgn0002284,FBgn0003071,FBgn0003074,FBgn0003308,FBgn0003360,FBgn0003462,FBgn0003507,FBgn0003941,FBgn0003942,FBgn0003965,FBgn0004045,FBgn0004047,FBgn0004066,FBgn0004507,FBgn0004597,FBgn0004654,FBg…	GO:0009056
cellular amide metabolic process	0.049323861966211045	FBgn0000100,FBgn0000527,FBgn0000559,FBgn0000566,FBgn0001149,FBgn0001942,FBgn0001995,FBgn0002069,FBgn0002579,FBgn0002590,FBgn0002593,FBgn0002622,FBgn0002626,FBgn0003117,FBgn0003274,FBgn0003279,FBgn0003495,FBgn0003517,FBgn0003714,FBgn0003941,FBgn0003942,FBgn0003965,FBgn0004087,FBgn0004403,FBgn0004404,FBgn0004867,FBgn0004926,FBgn0005533,FBgn0005593,FBgn0005674,FBgn0010038,FBgn0010040,FBgn0010078,FBg…	GO:0043603

## Sheet: Pret both strains 8h DOWN
GO term	p-value	Genes	GO code
plasma membrane bounded cell projection organization	6.150104679856996e-17	FBgn0000017,FBgn0000028,FBgn0000108,FBgn0000253,FBgn0000411,FBgn0000464,FBgn0000499,FBgn0000504,FBgn0000577,FBgn0000581,FBgn0001122,FBgn0001150,FBgn0001319,FBgn0001325,FBgn0002023,FBgn0002573,FBgn0002873,FBgn0003053,FBgn0003187,FBgn0003301,FBgn0003380,FBgn0003435,FBgn0003892,FBgn0003896,FBgn0003950,FBgn0004102,FBgn0004172,FBgn0004198,FBgn0004369,FBgn0004595,FBgn0004644,FBgn0004652,FBgn0004839,FBg…	GO:0120036
cell projection organization	1.9819123022321467e-16	FBgn0000017,FBgn0000028,FBgn0000108,FBgn0000253,FBgn0000411,FBgn0000464,FBgn0000499,FBgn0000504,FBgn0000577,FBgn0000581,FBgn0001122,FBgn0001150,FBgn0001319,FBgn0001325,FBgn0002023,FBgn0002573,FBgn0002873,FBgn0003053,FBgn0003187,FBgn0003301,FBgn0003380,FBgn0003435,FBgn0003892,FBgn0003896,FBgn0003950,FBgn0003984,FBgn0004102,FBgn0004172,FBgn0004198,FBgn0004369,FBgn0004595,FBgn0004644,FBgn0004652,FBg…	GO:0030030
regulation of cellular process	1.3860547270665103e-13	FBgn0000014,FBgn0000015,FBgn0000017,FBgn0000028,FBgn0000036,FBgn0000037,FBgn0000038,FBgn0000057,FBgn0000108,FBgn0000114,FBgn0000179,FBgn0000182,FBgn0000253,FBgn0000274,FBgn0000286,FBgn0000287,FBgn0000337,FBgn0000411,FBgn0000448,FBgn0000464,FBgn0000489,FBgn0000499,FBgn0000504,FBgn0000535,FBgn0000541,FBgn0000560,FBgn0000567,FBgn0000568,FBgn0000577,FBgn0000615,FBgn0000659,FBgn0000928,FBgn0001077,FBg…	GO:0050794
cilium organization	5.742378500125844e-13	FBgn0003950,FBgn0004172,FBgn0013733,FBgn0023090,FBgn0025612,FBgn0026371,FBgn0028734,FBgn0028902,FBgn0029993,FBgn0030268,FBgn0030395,FBgn0031191,FBgn0031235,FBgn0031255,FBgn0031292,FBgn0031545,FBgn0031546,FBgn0031753,FBgn0031829,FBgn0031853,FBgn0031952,FBgn0032369,FBgn0032428,FBgn0032470,FBgn0032478,FBgn0032520,FBgn0033212,FBgn0033224,FBgn0033447,FBgn0033818,FBgn0033819,FBgn0034487,FBgn0034740,FBg…	GO:0044782
movement of cell or subcellular component	4.344201323982399e-12	FBgn0000014,FBgn0000015,FBgn0000017,FBgn0000028,FBgn0000182,FBgn0000253,FBgn0000411,FBgn0000464,FBgn0000499,FBgn0000504,FBgn0000577,FBgn0000581,FBgn0001077,FBgn0001087,FBgn0001150,FBgn0001313,FBgn0001325,FBgn0002023,FBgn0002573,FBgn0002873,FBgn0003053,FBgn0003254,FBgn0003255,FBgn0003388,FBgn0003392,FBgn0003435,FBgn0003545,FBgn0003892,FBgn0003896,FBgn0003984,FBgn0004172,FBgn0004198,FBgn0004369,FBg…	GO:0006928
regulation of biological process	1.2812063167522276e-11	FBgn0000014,FBgn0000015,FBgn0000017,FBgn0000028,FBgn0000036,FBgn0000037,FBgn0000038,FBgn0000057,FBgn0000108,FBgn0000114,FBgn0000179,FBgn0000182,FBgn0000253,FBgn0000274,FBgn0000286,FBgn0000287,FBgn0000337,FBgn0000411,FBgn0000448,FBgn0000464,FBgn0000489,FBgn0000499,FBgn0000504,FBgn0000535,FBgn0000541,FBgn0000560,FBgn0000567,FBgn0000568,FBgn0000577,FBgn0000615,FBgn0000659,FBgn0000928,FBgn0001077,FBg…	GO:0050789
cilium assembly	1.823872423599509e-11	FBgn0003950,FBgn0004172,FBgn0013733,FBgn0023090,FBgn0026371,FBgn0028734,FBgn0028902,FBgn0029993,FBgn0030268,FBgn0030395,FBgn0031235,FBgn0031255,FBgn0031292,FBgn0031545,FBgn0031546,FBgn0031753,FBgn0031829,FBgn0031853,FBgn0031952,FBgn0032369,FBgn0032428,FBgn0032470,FBgn0032478,FBgn0032520,FBgn0033212,FBgn0033224,FBgn0033447,FBgn0033818,FBgn0033819,FBgn0034487,FBgn0034740,FBgn0034816,FBgn0034827,FBg…	GO:0060271
microtubule-based process	4.769837199078462e-11	FBgn0000182,FBgn0000253,FBgn0000499,FBgn0001087,FBgn0001313,FBgn0002873,FBgn0003475,FBgn0003545,FBgn0004172,FBgn0004379,FBgn0011224,FBgn0011225,FBgn0011606,FBgn0011737,FBgn0013733,FBgn0013765,FBgn0013810,FBgn0013811,FBgn0013813,FBgn0016081,FBgn0019968,FBgn0020503,FBgn0021760,FBgn0024273,FBgn0025388,FBgn0026147,FBgn0026371,FBgn0028567,FBgn0028734,FBgn0028901,FBgn0028902,FBgn0029667,FBgn0029881,FBg…	GO:0007017
cilium movement	7.55727628056705e-11	FBgn0004172,FBgn0011225,FBgn0013810,FBgn0013811,FBgn0026371,FBgn0028734,FBgn0028902,FBgn0029667,FBgn0029993,FBgn0031292,FBgn0031853,FBgn0032369,FBgn0032520,FBgn0033447,FBgn0034532,FBgn0034566,FBgn0034740,FBgn0034816,FBgn0034827,FBgn0035491,FBgn0035638,FBgn0035799,FBgn0036480,FBgn0037059,FBgn0038607,FBgn0039070,FBgn0039510,FBgn0040696,FBgn0041195,FBgn0051320,FBgn0083946,FBgn0083960,FBgn0085454,FBg…	GO:0003341
spermatid differentiation	2.958222588751212e-10	FBgn0000541,FBgn0002865,FBgn0003392,FBgn0004171,FBgn0004172,FBgn0011224,FBgn0011225,FBgn0011239,FBgn0011569,FBgn0011596,FBgn0013300,FBgn0013301,FBgn0014342,FBgn0019828,FBgn0024273,FBgn0026371,FBgn0028484,FBgn0028734,FBgn0031853,FBgn0032492,FBgn0033447,FBgn0034740,FBgn0034827,FBgn0034841,FBgn0035461,FBgn0035608,FBgn0036180,FBgn0036365,FBgn0036480,FBgn0036895,FBgn0037675,FBgn0038225,FBgn0038607,FBg…	GO:0048515
plasma membrane bounded cell projection assembly	4.3483226571812656e-10	FBgn0000017,FBgn0000464,FBgn0003950,FBgn0004172,FBgn0004644,FBgn0013733,FBgn0014135,FBgn0023090,FBgn0026371,FBgn0028734,FBgn0028902,FBgn0029157,FBgn0029993,FBgn0030268,FBgn0030395,FBgn0031235,FBgn0031255,FBgn0031292,FBgn0031545,FBgn0031546,FBgn0031753,FBgn0031829,FBgn0031853,FBgn0031952,FBgn0032369,FBgn0032428,FBgn0032470,FBgn0032478,FBgn0032520,FBgn0033212,FBgn0033224,FBgn0033447,FBgn0033818,FBg…	GO:0120031
biological regulation	1.7293397758436492e-9	FBgn0000014,FBgn0000015,FBgn0000017,FBgn0000024,FBgn0000028,FBgn0000036,FBgn0000037,FBgn0000038,FBgn0000057,FBgn0000108,FBgn0000114,FBgn0000179,FBgn0000182,FBgn0000253,FBgn0000274,FBgn0000286,FBgn0000287,FBgn0000337,FBgn0000411,FBgn0000448,FBgn0000449,FBgn0000464,FBgn0000489,FBgn0000499,FBgn0000504,FBgn0000535,FBgn0000541,FBgn0000560,FBgn0000567,FBgn0000568,FBgn0000577,FBgn0000615,FBgn0000659,FBg…	GO:0065007
cytoskeleton organization	2.3368264288235793e-9	FBgn0000017,FBgn0000114,FBgn0000182,FBgn0000253,FBgn0000256,FBgn0000499,FBgn0001122,FBgn0002873,FBgn0003187,FBgn0003254,FBgn0003392,FBgn0003475,FBgn0003545,FBgn0003900,FBgn0004172,FBgn0004379,FBgn0004876,FBgn0005586,FBgn0010246,FBgn0011224,FBgn0011225,FBgn0011606,FBgn0011737,FBgn0013733,FBgn0013765,FBgn0015008,FBgn0015278,FBgn0019968,FBgn0020503,FBgn0021760,FBgn0024273,FBgn0025388,FBgn0025702,FBg…	GO:0007010
male gamete generation	2.719306936529404e-9	FBgn0000464,FBgn0000541,FBgn0000615,FBgn0002673,FBgn0002715,FBgn0002865,FBgn0002873,FBgn0003009,FBgn0003392,FBgn0003545,FBgn0003742,FBgn0003950,FBgn0004171,FBgn0004172,FBgn0004379,FBgn0004581,FBgn0011206,FBgn0011224,FBgn0011225,FBgn0011239,FBgn0011569,FBgn0011596,FBgn0011606,FBgn0013300,FBgn0013301,FBgn0014342,FBgn0014870,FBgn0019828,FBgn0020399,FBgn0024273,FBgn0025388,FBgn0026206,FBgn0026371,FBg…	GO:0048232
cell projection assembly	5.1763334499250755e-9	FBgn0000017,FBgn0000464,FBgn0003950,FBgn0003984,FBgn0004172,FBgn0004644,FBgn0013733,FBgn0014135,FBgn0023090,FBgn0026371,FBgn0028734,FBgn0028902,FBgn0029157,FBgn0029993,FBgn0030268,FBgn0030395,FBgn0031235,FBgn0031255,FBgn0031292,FBgn0031545,FBgn0031546,FBgn0031753,FBgn0031829,FBgn0031853,FBgn0031952,FBgn0032369,FBgn0032428,FBgn0032470,FBgn0032478,FBgn0032520,FBgn0033212,FBgn0033224,FBgn0033447,FBg…	GO:0030031
locomotion	1.0869192360445553e-8	FBgn0000014,FBgn0000015,FBgn0000017,FBgn0000028,FBgn0000182,FBgn0000253,FBgn0000411,FBgn0000464,FBgn0000499,FBgn0000504,FBgn0000577,FBgn0000581,FBgn0001077,FBgn0001150,FBgn0001325,FBgn0001991,FBgn0002023,FBgn0002573,FBgn0002873,FBgn0003053,FBgn0003254,FBgn0003255,FBgn0003388,FBgn0003392,FBgn0003435,FBgn0003892,FBgn0003896,FBgn0003984,FBgn0004172,FBgn0004198,FBgn0004369,FBgn0004595,FBgn0004644,FBg…	GO:0040011
spermatid development	1.1725682640280658e-8	FBgn0002865,FBgn0003392,FBgn0004171,FBgn0004172,FBgn0011224,FBgn0011225,FBgn0011569,FBgn0011596,FBgn0013300,FBgn0013301,FBgn0014342,FBgn0019828,FBgn0024273,FBgn0026371,FBgn0028484,FBgn0028734,FBgn0031853,FBgn0032492,FBgn0033447,FBgn0034740,FBgn0034827,FBgn0034841,FBgn0035461,FBgn0035608,FBgn0036180,FBgn0036365,FBgn0036480,FBgn0037675,FBgn0038225,FBgn0038607,FBgn0039707,FBgn0040038,FBgn0043025,FBg…	GO:0007286
microtubule-based movement	1.961864928030092e-8	FBgn0001087,FBgn0001313,FBgn0003545,FBgn0004172,FBgn0004379,FBgn0011225,FBgn0011606,FBgn0013810,FBgn0013811,FBgn0013813,FBgn0016081,FBgn0019968,FBgn0026371,FBgn0028567,FBgn0028734,FBgn0028902,FBgn0029667,FBgn0029993,FBgn0030268,FBgn0031292,FBgn0031829,FBgn0031853,FBgn0031955,FBgn0032369,FBgn0032470,FBgn0032520,FBgn0033447,FBgn0034532,FBgn0034566,FBgn0034740,FBgn0034816,FBgn0034824,FBgn0034827,FBg…	GO:0007018
spermatogenesis	4.011478773773539e-8	FBgn0000464,FBgn0000541,FBgn0000615,FBgn0002673,FBgn0002865,FBgn0002873,FBgn0003392,FBgn0003742,FBgn0003950,FBgn0004171,FBgn0004172,FBgn0004581,FBgn0011206,FBgn0011224,FBgn0011225,FBgn0011239,FBgn0011569,FBgn0011596,FBgn0013300,FBgn0013301,FBgn0014342,FBgn0014870,FBgn0019828,FBgn0020399,FBgn0024273,FBgn0025388,FBgn0026206,FBgn0026371,FBgn0028484,FBgn0028734,FBgn0030313,FBgn0031728,FBgn0031853,FBg…	GO:0007283
nervous system development	9.800405745572574e-8	FBgn0000014,FBgn0000017,FBgn0000028,FBgn0000108,FBgn0000253,FBgn0000411,FBgn0000448,FBgn0000449,FBgn0000464,FBgn0000499,FBgn0000504,FBgn0000535,FBgn0000560,FBgn0000577,FBgn0000581,FBgn0001077,FBgn0001122,FBgn0001150,FBgn0001235,FBgn0001269,FBgn0001319,FBgn0001325,FBgn0001991,FBgn0002023,FBgn0002522,FBgn0002573,FBgn0002873,FBgn0002921,FBgn0002945,FBgn0003053,FBgn0003187,FBgn0003254,FBgn0003267,FBg…	GO:0007399
neuron differentiation	2.9386409919847544e-7	FBgn0000017,FBgn0000028,FBgn0000108,FBgn0000253,FBgn0000411,FBgn0000464,FBgn0000499,FBgn0000504,FBgn0000577,FBgn0000581,FBgn0001122,FBgn0001150,FBgn0001235,FBgn0001269,FBgn0001319,FBgn0001325,FBgn0001991,FBgn0002023,FBgn0002573,FBgn0002873,FBgn0003053,FBgn0003187,FBgn0003267,FBgn0003301,FBgn0003310,FBgn0003380,FBgn0003435,FBgn0003892,FBgn0003896,FBgn0004102,FBgn0004198,FBgn0004369,FBgn0004595,FBg…	GO:0030182
cell differentiation	0.0000010212510799773572	FBgn0000014,FBgn0000015,FBgn0000017,FBgn0000028,FBgn0000108,FBgn0000114,FBgn0000179,FBgn0000182,FBgn0000253,FBgn0000256,FBgn0000286,FBgn0000411,FBgn0000464,FBgn0000499,FBgn0000504,FBgn0000535,FBgn0000541,FBgn0000567,FBgn0000568,FBgn0000577,FBgn0000581,FBgn0000615,FBgn0000659,FBgn0000928,FBgn0001077,FBgn0001122,FBgn0001150,FBgn0001215,FBgn0001235,FBgn0001269,FBgn0001319,FBgn0001324,FBgn0001325,FBg…	GO:0030154
cellular process	0.0000010224176776573418	FBgn0000014,FBgn0000015,FBgn0000017,FBgn0000024,FBgn0000028,FBgn0000036,FBgn0000037,FBgn0000038,FBgn0000057,FBgn0000108,FBgn0000114,FBgn0000179,FBgn0000182,FBgn0000253,FBgn0000256,FBgn0000274,FBgn0000286,FBgn0000287,FBgn0000337,FBgn0000411,FBgn0000448,FBgn0000449,FBgn0000464,FBgn0000489,FBgn0000499,FBgn0000504,FBgn0000535,FBgn0000541,FBgn0000560,FBgn0000567,FBgn0000568,FBgn0000577,FBgn0000581,FBg…	GO:0009987
microtubule cytoskeleton organization	0.0000011986456192512074	FBgn0000182,FBgn0000253,FBgn0000499,FBgn0002873,FBgn0003475,FBgn0003545,FBgn0004172,FBgn0004379,FBgn0011224,FBgn0011225,FBgn0011606,FBgn0011737,FBgn0013733,FBgn0013765,FBgn0019968,FBgn0020503,FBgn0021760,FBgn0024273,FBgn0026147,FBgn0026371,FBgn0028734,FBgn0028901,FBgn0029881,FBgn0029993,FBgn0030191,FBgn0030242,FBgn0030268,FBgn0030395,FBgn0030823,FBgn0031191,FBgn0031292,FBgn0031574,FBgn0031575,FBg…	GO:0000226
neuron development	0.0000017793553665954076	FBgn0000017,FBgn0000028,FBgn0000108,FBgn0000253,FBgn0000411,FBgn0000464,FBgn0000499,FBgn0000504,FBgn0000577,FBgn0000581,FBgn0001150,FBgn0001319,FBgn0001325,FBgn0001991,FBgn0002023,FBgn0002573,FBgn0002873,FBgn0003053,FBgn0003301,FBgn0003380,FBgn0003435,FBgn0003892,FBgn0003896,FBgn0004102,FBgn0004198,FBgn0004369,FBgn0004595,FBgn0004652,FBgn0004839,FBgn0004956,FBgn0005536,FBgn0005631,FBgn0005636,FBg…	GO:0048666
cellular developmental process	0.0000022846516807650088	FBgn0000014,FBgn0000015,FBgn0000017,FBgn0000028,FBgn0000108,FBgn0000114,FBgn0000179,FBgn0000182,FBgn0000253,FBgn0000256,FBgn0000286,FBgn0000411,FBgn0000464,FBgn0000499,FBgn0000504,FBgn0000535,FBgn0000541,FBgn0000567,FBgn0000568,FBgn0000577,FBgn0000581,FBgn0000615,FBgn0000659,FBgn0000928,FBgn0001077,FBgn0001122,FBgn0001150,FBgn0001215,FBgn0001235,FBgn0001269,FBgn0001319,FBgn0001324,FBgn0001325,FBg…	GO:0048869
adenylate cyclase-activating G protein-coupled receptor signaling pathway	0.000004143970222313613	FBgn0003255,FBgn0003301,FBgn0004573,FBgn0004852,FBgn0016650,FBgn0023416,FBgn0032048,FBgn0033313,FBgn0035538,FBgn0038063,FBgn0038542,FBgn0038980,FBgn0039354,FBgn0039818,FBgn0040506,FBgn0040507,FBgn0040508,FBgn0040509,FBgn0040510,FBgn0052301,FBgn0052305,FBgn0053517,FBgn0085440,FBgn0263131	GO:0007189
axon development	0.000004400145448045508	FBgn0000017,FBgn0000028,FBgn0000108,FBgn0000253,FBgn0000411,FBgn0000464,FBgn0000499,FBgn0000504,FBgn0000577,FBgn0001150,FBgn0001325,FBgn0002023,FBgn0002573,FBgn0002873,FBgn0003053,FBgn0003301,FBgn0003380,FBgn0003435,FBgn0003892,FBgn0003896,FBgn0004369,FBgn0004595,FBgn0004652,FBgn0004839,FBgn0005631,FBgn0005636,FBgn0005677,FBgn0005775,FBgn0010453,FBgn0010473,FBgn0010504,FBgn0011259,FBgn0011653,FBg…	GO:0061564
adenylate cyclase-modulating G protein-coupled receptor signaling pathway	0.000006849400602207181	FBgn0000037,FBgn0001122,FBgn0003255,FBgn0003301,FBgn0004573,FBgn0004852,FBgn0016650,FBgn0023416,FBgn0032048,FBgn0033313,FBgn0033744,FBgn0033932,FBgn0035538,FBgn0038063,FBgn0038542,FBgn0038653,FBgn0038980,FBgn0039354,FBgn0039818,FBgn0040506,FBgn0040507,FBgn0040508,FBgn0040509,FBgn0040510,FBgn0052301,FBgn0052305,FBgn0053517,FBgn0085440,FBgn0260446,FBgn0263131	GO:0007188
cellular component organization	0.000008526673662472203	FBgn0000017,FBgn0000028,FBgn0000108,FBgn0000114,FBgn0000182,FBgn0000253,FBgn0000256,FBgn0000286,FBgn0000411,FBgn0000464,FBgn0000499,FBgn0000504,FBgn0000541,FBgn0000577,FBgn0000581,FBgn0000615,FBgn0000659,FBgn0001087,FBgn0001122,FBgn0001150,FBgn0001319,FBgn0001325,FBgn0002023,FBgn0002573,FBgn0002673,FBgn0002715,FBgn0002716,FBgn0002873,FBgn0002921,FBgn0003009,FBgn0003053,FBgn0003091,FBgn0003093,FBg…	GO:0016043
generation of neurons	0.000011776556020005322	FBgn0000014,FBgn0000017,FBgn0000028,FBgn0000108,FBgn0000253,FBgn0000411,FBgn0000464,FBgn0000499,FBgn0000504,FBgn0000577,FBgn0000581,FBgn0001122,FBgn0001150,FBgn0001235,FBgn0001269,FBgn0001319,FBgn0001325,FBgn0001991,FBgn0002023,FBgn0002573,FBgn0002873,FBgn0002945,FBgn0003053,FBgn0003187,FBgn0003267,FBgn0003301,FBgn0003310,FBgn0003380,FBgn0003435,FBgn0003892,FBgn0003896,FBgn0004102,FBgn0004198,FBg…	GO:0048699
ion transport	0.000011815204279971027	FBgn0000036,FBgn0000038,FBgn0000253,FBgn0000535,FBgn0001991,FBgn0002917,FBgn0002921,FBgn0003380,FBgn0003386,FBgn0003429,FBgn0003710,FBgn0004242,FBgn0004244,FBgn0004619,FBgn0005564,FBgn0010399,FBgn0010549,FBgn0015519,FBgn0015558,FBgn0015622,FBgn0016920,FBgn0020307,FBgn0024315,FBgn0024963,FBgn0025111,FBgn0025777,FBgn0027556,FBgn0027582,FBgn0028513,FBgn0028669,FBgn0028704,FBgn0028863,FBgn0028875,FBg…	GO:0006811
axonogenesis	0.000013793788883521455	FBgn0000017,FBgn0000028,FBgn0000108,FBgn0000253,FBgn0000411,FBgn0000464,FBgn0000499,FBgn0000504,FBgn0000577,FBgn0001150,FBgn0001325,FBgn0002023,FBgn0002573,FBgn0002873,FBgn0003053,FBgn0003301,FBgn0003380,FBgn0003435,FBgn0003892,FBgn0003896,FBgn0004369,FBgn0004595,FBgn0004652,FBgn0004839,FBgn0005631,FBgn0005636,FBgn0005677,FBgn0010453,FBgn0010473,FBgn0010504,FBgn0011259,FBgn0013433,FBgn0013733,FBg…	GO:0007409
G protein-coupled receptor signaling pathway	0.000015191879322048186	FBgn0000037,FBgn0000253,FBgn0001122,FBgn0003218,FBgn0003255,FBgn0003301,FBgn0004573,FBgn0004622,FBgn0004841,FBgn0004852,FBgn0016650,FBgn0019985,FBgn0023416,FBgn0024941,FBgn0025777,FBgn0027109,FBgn0029909,FBgn0030242,FBgn0031275,FBgn0031770,FBgn0032048,FBgn0032336,FBgn0033058,FBgn0033313,FBgn0033579,FBgn0033744,FBgn0033932,FBgn0034219,FBgn0035538,FBgn0035610,FBgn0036789,FBgn0036790,FBgn0037100,FBg…	GO:0007186
cAMP metabolic process	0.000015312133910605388	FBgn0003301,FBgn0004852,FBgn0023416,FBgn0040506,FBgn0040507,FBgn0040508,FBgn0040509,FBgn0040510,FBgn0052301,FBgn0052305,FBgn0263131,FBgn0264815,FBgn0266377	GO:0046058
axoneme assembly	0.000016159397063855088	FBgn0004172,FBgn0013733,FBgn0026371,FBgn0028734,FBgn0029993,FBgn0030395,FBgn0031292,FBgn0031853,FBgn0032478,FBgn0032520,FBgn0033224,FBgn0033447,FBgn0034740,FBgn0034827,FBgn0035799,FBgn0036480,FBgn0037059,FBgn0038607,FBgn0039070,FBgn0051158,FBgn0051320,FBgn0052392,FBgn0083960,FBgn0261004,FBgn0262123,FBgn0262167,FBgn0264307,FBgn0267432	GO:0035082
transmembrane transport	0.000019783613855306708	FBgn0000036,FBgn0000038,FBgn0000253,FBgn0000535,FBgn0001991,FBgn0002917,FBgn0002921,FBgn0003380,FBgn0003386,FBgn0003429,FBgn0004244,FBgn0005564,FBgn0010241,FBgn0010549,FBgn0011244,FBgn0015230,FBgn0015519,FBgn0016920,FBgn0020371,FBgn0024315,FBgn0024963,FBgn0025111,FBgn0028513,FBgn0028560,FBgn0028561,FBgn0028669,FBgn0028704,FBgn0028863,FBgn0028875,FBgn0028879,FBgn0029761,FBgn0029964,FBgn0031011,FBg…	GO:0055085
localization	0.000022894823197466544	FBgn0000014,FBgn0000015,FBgn0000017,FBgn0000036,FBgn0000038,FBgn0000057,FBgn0000182,FBgn0000253,FBgn0000256,FBgn0000411,FBgn0000464,FBgn0000499,FBgn0000535,FBgn0000615,FBgn0001077,FBgn0001087,FBgn0001217,FBgn0001235,FBgn0001991,FBgn0002873,FBgn0002917,FBgn0002921,FBgn0003009,FBgn0003053,FBgn0003091,FBgn0003187,FBgn0003218,FBgn0003254,FBgn0003255,FBgn0003310,FBgn0003321,FBgn0003380,FBgn0003386,FBg…	GO:0051179
neurogenesis	0.00002577557472133969	FBgn0000014,FBgn0000017,FBgn0000028,FBgn0000108,FBgn0000253,FBgn0000411,FBgn0000464,FBgn0000499,FBgn0000504,FBgn0000535,FBgn0000577,FBgn0000581,FBgn0001122,FBgn0001150,FBgn0001235,FBgn0001269,FBgn0001319,FBgn0001325,FBgn0001991,FBgn0002023,FBgn0002573,FBgn0002873,FBgn0002945,FBgn0003053,FBgn0003187,FBgn0003267,FBgn0003301,FBgn0003310,FBgn0003380,FBgn0003435,FBgn0003892,FBgn0003896,FBgn0004102,FBg…	GO:0022008
cell morphogenesis involved in neuron differentiation	0.00003742059274273261	FBgn0000017,FBgn0000028,FBgn0000108,FBgn0000253,FBgn0000411,FBgn0000464,FBgn0000499,FBgn0000504,FBgn0000577,FBgn0000581,FBgn0001150,FBgn0001319,FBgn0001325,FBgn0002023,FBgn0002573,FBgn0002873,FBgn0003053,FBgn0003301,FBgn0003380,FBgn0003435,FBgn0003892,FBgn0003896,FBgn0004102,FBgn0004198,FBgn0004369,FBgn0004595,FBgn0004652,FBgn0004839,FBgn0005631,FBgn0005636,FBgn0005677,FBgn0010453,FBgn0010473,FBg…	GO:0048667
regulation of RNA metabolic process	0.00004326996723500229	FBgn0000014,FBgn0000015,FBgn0000028,FBgn0000114,FBgn0000179,FBgn0000286,FBgn0000287,FBgn0000411,FBgn0000448,FBgn0000504,FBgn0000541,FBgn0000560,FBgn0000567,FBgn0000568,FBgn0000577,FBgn0000659,FBgn0001077,FBgn0001150,FBgn0001215,FBgn0001235,FBgn0001269,FBgn0001319,FBgn0001324,FBgn0001325,FBgn0002023,FBgn0002522,FBgn0002573,FBgn0002985,FBgn0003053,FBgn0003254,FBgn0003267,FBgn0003415,FBgn0003527,FBg…	GO:0051252
microtubule bundle formation	0.00005413716392656934	FBgn0004172,FBgn0013733,FBgn0024273,FBgn0026371,FBgn0028734,FBgn0029881,FBgn0029993,FBgn0030395,FBgn0031292,FBgn0031853,FBgn0032478,FBgn0032520,FBgn0033224,FBgn0033447,FBgn0034740,FBgn0034827,FBgn0035799,FBgn0036480,FBgn0037059,FBgn0037750,FBgn0038607,FBgn0039070,FBgn0051158,FBgn0051320,FBgn0052392,FBgn0083960,FBgn0261004,FBgn0262123,FBgn0262167,FBgn0264307,FBgn0267432	GO:0001578
cell projection morphogenesis	0.00005913661902381058	FBgn0000017,FBgn0000028,FBgn0000108,FBgn0000253,FBgn0000411,FBgn0000464,FBgn0000499,FBgn0000504,FBgn0000577,FBgn0000581,FBgn0001150,FBgn0001319,FBgn0001325,FBgn0002023,FBgn0002573,FBgn0002873,FBgn0003053,FBgn0003301,FBgn0003380,FBgn0003435,FBgn0003892,FBgn0003896,FBgn0004102,FBgn0004198,FBgn0004369,FBgn0004595,FBgn0004644,FBgn0004652,FBgn0004839,FBgn0005536,FBgn0005631,FBgn0005636,FBgn0005677,FBg…	GO:0048858
plasma membrane bounded cell projection morphogenesis	0.00005913661902381058	FBgn0000017,FBgn0000028,FBgn0000108,FBgn0000253,FBgn0000411,FBgn0000464,FBgn0000499,FBgn0000504,FBgn0000577,FBgn0000581,FBgn0001150,FBgn0001319,FBgn0001325,FBgn0002023,FBgn0002573,FBgn0002873,FBgn0003053,FBgn0003301,FBgn0003380,FBgn0003435,FBgn0003892,FBgn0003896,FBgn0004102,FBgn0004198,FBgn0004369,FBgn0004595,FBgn0004644,FBgn0004652,FBgn0004839,FBgn0005536,FBgn0005631,FBgn0005636,FBgn0005677,FBg…	GO:0120039
cell-cell signaling	0.00006761218086806936	FBgn0000017,FBgn0000024,FBgn0000036,FBgn0000037,FBgn0000038,FBgn0000499,FBgn0001122,FBgn0001319,FBgn0002921,FBgn0003301,FBgn0003380,FBgn0003392,FBgn0003429,FBgn0003900,FBgn0004197,FBgn0004242,FBgn0004244,FBgn0004573,FBgn0004575,FBgn0004622,FBgn0004644,FBgn0004956,FBgn0005564,FBgn0005586,FBgn0010399,FBgn0010453,FBgn0010504,FBgn0013334,FBgn0013342,FBgn0015380,FBgn0015519,FBgn0019985,FBgn0023090,FBg…	GO:0007267
behavior	0.00007338930876385221	FBgn0000015,FBgn0000017,FBgn0000028,FBgn0000108,FBgn0000504,FBgn0000535,FBgn0002873,FBgn0002917,FBgn0002921,FBgn0003093,FBgn0003301,FBgn0003310,FBgn0003380,FBgn0003392,FBgn0003429,FBgn0003435,FBgn0003710,FBgn0003950,FBgn0003984,FBgn0004102,FBgn0004242,FBgn0004244,FBgn0004573,FBgn0004575,FBgn0004595,FBgn0004622,FBgn0004652,FBgn0004841,FBgn0004956,FBgn0005386,FBgn0005536,FBgn0005558,FBgn0005564,FBg…	GO:0007610
taxis	0.0000795835237239909	FBgn0000017,FBgn0000028,FBgn0000253,FBgn0000411,FBgn0000464,FBgn0000499,FBgn0000504,FBgn0000577,FBgn0000581,FBgn0001150,FBgn0001325,FBgn0002023,FBgn0002573,FBgn0002873,FBgn0003053,FBgn0003435,FBgn0003892,FBgn0003896,FBgn0004198,FBgn0004369,FBgn0004595,FBgn0004644,FBgn0004652,FBgn0004839,FBgn0005631,FBgn0005636,FBgn0005677,FBgn0005775,FBgn0010399,FBgn0010453,FBgn0010473,FBgn0010504,FBgn0011259,FBg…	GO:0042330
cAMP biosynthetic process	0.00008770697436016563	FBgn0003301,FBgn0004852,FBgn0023416,FBgn0040506,FBgn0040507,FBgn0040508,FBgn0040509,FBgn0040510,FBgn0052301,FBgn0052305,FBgn0263131	GO:0006171
neuron projection development	0.0000969844488871186	FBgn0000017,FBgn0000028,FBgn0000108,FBgn0000253,FBgn0000411,FBgn0000464,FBgn0000499,FBgn0000504,FBgn0000577,FBgn0000581,FBgn0001150,FBgn0001319,FBgn0001325,FBgn0002023,FBgn0002573,FBgn0002873,FBgn0003053,FBgn0003301,FBgn0003380,FBgn0003435,FBgn0003892,FBgn0003896,FBgn0004102,FBgn0004198,FBgn0004369,FBgn0004595,FBgn0004652,FBgn0004839,FBgn0005536,FBgn0005631,FBgn0005636,FBgn0005677,FBgn0005775,FBg…	GO:0031175
regulation of nucleobase-containing compound metabolic process	0.00014561785626223607	FBgn0000014,FBgn0000015,FBgn0000028,FBgn0000114,FBgn0000179,FBgn0000286,FBgn0000287,FBgn0000411,FBgn0000448,FBgn0000504,FBgn0000541,FBgn0000560,FBgn0000567,FBgn0000568,FBgn0000577,FBgn0000659,FBgn0001077,FBgn0001150,FBgn0001215,FBgn0001235,FBgn0001269,FBgn0001319,FBgn0001324,FBgn0001325,FBgn0002023,FBgn0002522,FBgn0002573,FBgn0002985,FBgn0003053,FBgn0003254,FBgn0003267,FBgn0003415,FBgn0003527,FBg…	GO:0019219
cilium or flagellum-dependent cell motility	0.00016875928948252596	FBgn0004172,FBgn0011225,FBgn0026371,FBgn0028734,FBgn0028902,FBgn0029667,FBgn0033447,FBgn0034487,FBgn0034740,FBgn0034816,FBgn0034827,FBgn0035491,FBgn0035638,FBgn0035799,FBgn0036480,FBgn0037059,FBgn0038607,FBgn0041195,FBgn0051320,FBgn0083946,FBgn0083960,FBgn0261004,FBgn0262167,FBgn0264307,FBgn0267326,FBgn0283476	GO:0001539
cilium-dependent cell motility	0.00016875928948252596	FBgn0004172,FBgn0011225,FBgn0026371,FBgn0028734,FBgn0028902,FBgn0029667,FBgn0033447,FBgn0034487,FBgn0034740,FBgn0034816,FBgn0034827,FBgn0035491,FBgn0035638,FBgn0035799,FBgn0036480,FBgn0037059,FBgn0038607,FBgn0041195,FBgn0051320,FBgn0083946,FBgn0083960,FBgn0261004,FBgn0262167,FBgn0264307,FBgn0267326,FBgn0283476	GO:0060285
cell part morphogenesis	0.00017549241574538394	FBgn0000017,FBgn0000028,FBgn0000108,FBgn0000253,FBgn0000411,FBgn0000464,FBgn0000499,FBgn0000504,FBgn0000577,FBgn0000581,FBgn0001150,FBgn0001319,FBgn0001325,FBgn0002023,FBgn0002573,FBgn0002873,FBgn0003053,FBgn0003301,FBgn0003380,FBgn0003435,FBgn0003892,FBgn0003896,FBgn0004102,FBgn0004198,FBgn0004369,FBgn0004595,FBgn0004644,FBgn0004652,FBgn0004839,FBgn0005536,FBgn0005631,FBgn0005636,FBgn0005677,FBg…	GO:0032990
neuron projection morphogenesis	0.00017858781384023394	FBgn0000017,FBgn0000028,FBgn0000108,FBgn0000253,FBgn0000411,FBgn0000464,FBgn0000499,FBgn0000504,FBgn0000577,FBgn0000581,FBgn0001150,FBgn0001319,FBgn0001325,FBgn0002023,FBgn0002573,FBgn0002873,FBgn0003053,FBgn0003301,FBgn0003380,FBgn0003435,FBgn0003892,FBgn0003896,FBgn0004102,FBgn0004198,FBgn0004369,FBgn0004595,FBgn0004652,FBgn0004839,FBgn0005536,FBgn0005631,FBgn0005636,FBgn0005677,FBgn0010453,FBg…	GO:0048812
cilium movement involved in cell motility	0.0002919998913133416	FBgn0004172,FBgn0011225,FBgn0026371,FBgn0028734,FBgn0028902,FBgn0029667,FBgn0033447,FBgn0034740,FBgn0034816,FBgn0034827,FBgn0035491,FBgn0035638,FBgn0035799,FBgn0036480,FBgn0038607,FBgn0041195,FBgn0051320,FBgn0083946,FBgn0083960,FBgn0261004,FBgn0262167,FBgn0264307,FBgn0267326	GO:0060294
protein polyglutamylation	0.0003643917439831937	FBgn0026147,FBgn0030823,FBgn0031574,FBgn0032470,FBgn0034459,FBgn0036236,FBgn0039501,FBgn0051108,FBgn0052238	GO:0018095
synapse organization	0.0003799734219994795	FBgn0000017,FBgn0000108,FBgn0000464,FBgn0001122,FBgn0002921,FBgn0003301,FBgn0003429,FBgn0004575,FBgn0004595,FBgn0005427,FBgn0005586,FBgn0010395,FBgn0010762,FBgn0011259,FBgn0011817,FBgn0015269,FBgn0015380,FBgn0019985,FBgn0023095,FBgn0024273,FBgn0025702,FBgn0025726,FBgn0028734,FBgn0029974,FBgn0030600,FBgn0030897,FBgn0031725,FBgn0031866,FBgn0032447,FBgn0034135,FBgn0034286,FBgn0034720,FBgn0034789,FBg…	GO:0050808
cell communication	0.00041193806097093234	FBgn0000017,FBgn0000024,FBgn0000036,FBgn0000037,FBgn0000038,FBgn0000253,FBgn0000274,FBgn0000464,FBgn0000489,FBgn0000499,FBgn0000541,FBgn0000568,FBgn0000659,FBgn0001122,FBgn0001319,FBgn0001324,FBgn0001991,FBgn0002921,FBgn0002945,FBgn0003053,FBgn0003091,FBgn0003093,FBgn0003132,FBgn0003218,FBgn0003255,FBgn0003301,FBgn0003380,FBgn0003392,FBgn0003415,FBgn0003429,FBgn0003892,FBgn0003900,FBgn0003984,FBg…	GO:0007154
neuron projection guidance	0.0004774603197563289	FBgn0000017,FBgn0000028,FBgn0000253,FBgn0000411,FBgn0000464,FBgn0000499,FBgn0000504,FBgn0000577,FBgn0000581,FBgn0001150,FBgn0001325,FBgn0002023,FBgn0002573,FBgn0002873,FBgn0003053,FBgn0003435,FBgn0003892,FBgn0003896,FBgn0004198,FBgn0004369,FBgn0004595,FBgn0004652,FBgn0004839,FBgn0005631,FBgn0005636,FBgn0005677,FBgn0010453,FBgn0010473,FBgn0010504,FBgn0011259,FBgn0013433,FBgn0013733,FBgn0014179,FBg…	GO:0097485
chemotaxis	0.0005121460243239528	FBgn0000017,FBgn0000028,FBgn0000253,FBgn0000411,FBgn0000464,FBgn0000499,FBgn0000504,FBgn0000577,FBgn0000581,FBgn0001150,FBgn0001325,FBgn0002023,FBgn0002573,FBgn0002873,FBgn0003053,FBgn0003435,FBgn0003892,FBgn0003896,FBgn0004198,FBgn0004369,FBgn0004595,FBgn0004644,FBgn0004652,FBgn0004839,FBgn0005631,FBgn0005636,FBgn0005677,FBgn0005775,FBgn0010453,FBgn0010473,FBgn0010504,FBgn0011259,FBgn0013433,FBg…	GO:0006935
axon guidance	0.0006200300936643027	FBgn0000017,FBgn0000028,FBgn0000253,FBgn0000411,FBgn0000464,FBgn0000499,FBgn0000504,FBgn0000577,FBgn0001150,FBgn0001325,FBgn0002023,FBgn0002573,FBgn0002873,FBgn0003053,FBgn0003435,FBgn0003892,FBgn0003896,FBgn0004369,FBgn0004595,FBgn0004652,FBgn0004839,FBgn0005631,FBgn0005636,FBgn0005677,FBgn0010453,FBgn0010473,FBgn0010504,FBgn0011259,FBgn0013433,FBgn0013733,FBgn0014179,FBgn0015380,FBgn0015609,FBg…	GO:0007411
cation transport	0.0007424297449754231	FBgn0000036,FBgn0000253,FBgn0000535,FBgn0001991,FBgn0002921,FBgn0003380,FBgn0003386,FBgn0003429,FBgn0003710,FBgn0004242,FBgn0004619,FBgn0005564,FBgn0015519,FBgn0015622,FBgn0016920,FBgn0020307,FBgn0025777,FBgn0027556,FBgn0027582,FBgn0028669,FBgn0028704,FBgn0028863,FBgn0028875,FBgn0028879,FBgn0029761,FBgn0031187,FBgn0031514,FBgn0032151,FBgn0032219,FBgn0032464,FBgn0032593,FBgn0032602,FBgn0032946,FBg…	GO:0006812
signaling	0.0009441135402426126	FBgn0000017,FBgn0000024,FBgn0000036,FBgn0000037,FBgn0000038,FBgn0000253,FBgn0000274,FBgn0000464,FBgn0000489,FBgn0000499,FBgn0000541,FBgn0000568,FBgn0000659,FBgn0001122,FBgn0001319,FBgn0001324,FBgn0001991,FBgn0002921,FBgn0002945,FBgn0003053,FBgn0003091,FBgn0003093,FBgn0003132,FBgn0003218,FBgn0003255,FBgn0003301,FBgn0003380,FBgn0003392,FBgn0003415,FBgn0003429,FBgn0003892,FBgn0003900,FBgn0003984,FBg…	GO:0023052
synaptic signaling	0.0014878681614050948	FBgn0000017,FBgn0000024,FBgn0000036,FBgn0000037,FBgn0000038,FBgn0002921,FBgn0003301,FBgn0003380,FBgn0003392,FBgn0003429,FBgn0004242,FBgn0004244,FBgn0004573,FBgn0004575,FBgn0004622,FBgn0005564,FBgn0005586,FBgn0010399,FBgn0013334,FBgn0013342,FBgn0015519,FBgn0019985,FBgn0023090,FBgn0024963,FBgn0025702,FBgn0025726,FBgn0026379,FBgn0027505,FBgn0028531,FBgn0028734,FBgn0028875,FBgn0029909,FBgn0030228,FBg…	GO:0099536
cell morphogenesis involved in differentiation	0.0015712849613958926	FBgn0000017,FBgn0000028,FBgn0000108,FBgn0000253,FBgn0000411,FBgn0000464,FBgn0000499,FBgn0000504,FBgn0000577,FBgn0000581,FBgn0001150,FBgn0001319,FBgn0001325,FBgn0002023,FBgn0002573,FBgn0002873,FBgn0003053,FBgn0003301,FBgn0003380,FBgn0003435,FBgn0003892,FBgn0003896,FBgn0004102,FBgn0004198,FBgn0004369,FBgn0004595,FBgn0004652,FBgn0004839,FBgn0004956,FBgn0005631,FBgn0005636,FBgn0005677,FBgn0010453,FBg…	GO:0000904
cell development	0.0016722955683538014	FBgn0000014,FBgn0000017,FBgn0000028,FBgn0000108,FBgn0000114,FBgn0000182,FBgn0000253,FBgn0000256,FBgn0000286,FBgn0000411,FBgn0000464,FBgn0000499,FBgn0000504,FBgn0000535,FBgn0000567,FBgn0000568,FBgn0000577,FBgn0000581,FBgn0000615,FBgn0000659,FBgn0000928,FBgn0001122,FBgn0001150,FBgn0001215,FBgn0001319,FBgn0001324,FBgn0001325,FBgn0001991,FBgn0002023,FBgn0002573,FBgn0002716,FBgn0002865,FBgn0002873,FBg…	GO:0048468
regulation of transcription by RNA polymerase II	0.0028609772341822042	FBgn0000014,FBgn0000015,FBgn0000028,FBgn0000179,FBgn0000286,FBgn0000287,FBgn0000411,FBgn0000448,FBgn0000504,FBgn0000541,FBgn0000560,FBgn0000567,FBgn0000568,FBgn0000577,FBgn0000659,FBgn0001077,FBgn0001150,FBgn0001235,FBgn0001269,FBgn0001319,FBgn0001324,FBgn0001325,FBgn0002023,FBgn0002522,FBgn0002573,FBgn0002985,FBgn0003053,FBgn0003267,FBgn0003415,FBgn0003896,FBgn0003900,FBgn0003944,FBgn0004102,FBg…	GO:0006357
chemical synaptic transmission	0.0030191476104029064	FBgn0000017,FBgn0000024,FBgn0000036,FBgn0000037,FBgn0000038,FBgn0002921,FBgn0003301,FBgn0003380,FBgn0003392,FBgn0003429,FBgn0004242,FBgn0004244,FBgn0004573,FBgn0004575,FBgn0004622,FBgn0005564,FBgn0005586,FBgn0010399,FBgn0013334,FBgn0013342,FBgn0015519,FBgn0019985,FBgn0023090,FBgn0024963,FBgn0025702,FBgn0025726,FBgn0026379,FBgn0027505,FBgn0028734,FBgn0028875,FBgn0030228,FBgn0030412,FBgn0030505,FBg…	GO:0007268
anterograde trans-synaptic signaling	0.0030191476104029064	FBgn0000017,FBgn0000024,FBgn0000036,FBgn0000037,FBgn0000038,FBgn0002921,FBgn0003301,FBgn0003380,FBgn0003392,FBgn0003429,FBgn0004242,FBgn0004244,FBgn0004573,FBgn0004575,FBgn0004622,FBgn0005564,FBgn0005586,FBgn0010399,FBgn0013334,FBgn0013342,FBgn0015519,FBgn0019985,FBgn0023090,FBgn0024963,FBgn0025702,FBgn0025726,FBgn0026379,FBgn0027505,FBgn0028734,FBgn0028875,FBgn0030228,FBgn0030412,FBgn0030505,FBg…	GO:0098916
cyclic nucleotide metabolic process	0.0032247294692591714	FBgn0003301,FBgn0004852,FBgn0010197,FBgn0023416,FBgn0038237,FBgn0038295,FBgn0040506,FBgn0040507,FBgn0040508,FBgn0040509,FBgn0040510,FBgn0052301,FBgn0052305,FBgn0085386,FBgn0263131,FBgn0264815,FBgn0266377	GO:0009187
cellular component organization or biogenesis	0.0033262153166477475	FBgn0000017,FBgn0000028,FBgn0000108,FBgn0000114,FBgn0000182,FBgn0000253,FBgn0000256,FBgn0000286,FBgn0000411,FBgn0000464,FBgn0000499,FBgn0000504,FBgn0000541,FBgn0000577,FBgn0000581,FBgn0000615,FBgn0000659,FBgn0001087,FBgn0001122,FBgn0001150,FBgn0001319,FBgn0001325,FBgn0002023,FBgn0002573,FBgn0002673,FBgn0002715,FBgn0002716,FBgn0002873,FBgn0002921,FBgn0003009,FBgn0003053,FBgn0003091,FBgn0003093,FBg…	GO:0071840
trans-synaptic signaling	0.004023436286939164	FBgn0000017,FBgn0000024,FBgn0000036,FBgn0000037,FBgn0000038,FBgn0002921,FBgn0003301,FBgn0003380,FBgn0003392,FBgn0003429,FBgn0004242,FBgn0004244,FBgn0004573,FBgn0004575,FBgn0004622,FBgn0005564,FBgn0005586,FBgn0010399,FBgn0013334,FBgn0013342,FBgn0015519,FBgn0019985,FBgn0023090,FBgn0024963,FBgn0025702,FBgn0025726,FBgn0026379,FBgn0027505,FBgn0028734,FBgn0028875,FBgn0030228,FBgn0030412,FBgn0030505,FBg…	GO:0099537
regulation of ion transport	0.004211883300287987	FBgn0000253,FBgn0000535,FBgn0003710,FBgn0004242,FBgn0015622,FBgn0025777,FBgn0027556,FBgn0028863,FBgn0031187,FBgn0033872,FBgn0035504,FBgn0035505,FBgn0037098,FBgn0037100,FBgn0037766,FBgn0038837,FBgn0039900,FBgn0040697,FBgn0085419,FBgn0085426,FBgn0085431,FBgn0260499,FBgn0261041,FBgn0261085,FBgn0261090,FBgn0263111,FBgn0263220,FBgn0263397,FBgn0264006,FBgn0264598	GO:0043269
cell morphogenesis	0.00501285402881137	FBgn0000017,FBgn0000028,FBgn0000108,FBgn0000253,FBgn0000411,FBgn0000464,FBgn0000499,FBgn0000504,FBgn0000577,FBgn0000581,FBgn0001150,FBgn0001319,FBgn0001325,FBgn0002023,FBgn0002573,FBgn0002873,FBgn0003053,FBgn0003254,FBgn0003301,FBgn0003380,FBgn0003435,FBgn0003892,FBgn0003896,FBgn0004102,FBgn0004198,FBgn0004369,FBgn0004595,FBgn0004644,FBgn0004652,FBgn0004839,FBgn0004956,FBgn0005536,FBgn0005631,FBg…	GO:0000902
peptidyl-glutamic acid modification	0.00526019168626976	FBgn0026147,FBgn0030823,FBgn0031574,FBgn0031853,FBgn0032470,FBgn0034459,FBgn0036236,FBgn0039501,FBgn0051108,FBgn0052238,FBgn0053544,FBgn0265726,FBgn0267326	GO:0018200
regulation of transcription, DNA-templated	0.00630915742935255	FBgn0000014,FBgn0000015,FBgn0000028,FBgn0000179,FBgn0000286,FBgn0000287,FBgn0000411,FBgn0000448,FBgn0000504,FBgn0000541,FBgn0000560,FBgn0000567,FBgn0000568,FBgn0000577,FBgn0000659,FBgn0001077,FBgn0001150,FBgn0001235,FBgn0001269,FBgn0001319,FBgn0001324,FBgn0001325,FBgn0002023,FBgn0002522,FBgn0002573,FBgn0002985,FBgn0003053,FBgn0003254,FBgn0003267,FBgn0003415,FBgn0003527,FBgn0003896,FBgn0003900,FBg…	GO:0006355
regulation of nucleic acid-templated transcription	0.00630915742935255	FBgn0000014,FBgn0000015,FBgn0000028,FBgn0000179,FBgn0000286,FBgn0000287,FBgn0000411,FBgn0000448,FBgn0000504,FBgn0000541,FBgn0000560,FBgn0000567,FBgn0000568,FBgn0000577,FBgn0000659,FBgn0001077,FBgn0001150,FBgn0001235,FBgn0001269,FBgn0001319,FBgn0001324,FBgn0001325,FBgn0002023,FBgn0002522,FBgn0002573,FBgn0002985,FBgn0003053,FBgn0003254,FBgn0003267,FBgn0003415,FBgn0003527,FBgn0003896,FBgn0003900,FBg…	GO:1903506
regulation of RNA biosynthetic process	0.00630915742935255	FBgn0000014,FBgn0000015,FBgn0000028,FBgn0000179,FBgn0000286,FBgn0000287,FBgn0000411,FBgn0000448,FBgn0000504,FBgn0000541,FBgn0000560,FBgn0000567,FBgn0000568,FBgn0000577,FBgn0000659,FBgn0001077,FBgn0001150,FBgn0001235,FBgn0001269,FBgn0001319,FBgn0001324,FBgn0001325,FBgn0002023,FBgn0002522,FBgn0002573,FBgn0002985,FBgn0003053,FBgn0003254,FBgn0003267,FBgn0003415,FBgn0003527,FBgn0003896,FBgn0003900,FBg…	GO:2001141
flagellated sperm motility	0.007544012450892963	FBgn0004172,FBgn0011225,FBgn0026371,FBgn0028734,FBgn0029667,FBgn0033447,FBgn0034740,FBgn0034827,FBgn0035491,FBgn0036480,FBgn0038607,FBgn0041195,FBgn0051320,FBgn0083946,FBgn0083960,FBgn0261004,FBgn0262167,FBgn0264307,FBgn0267326	GO:0030317
sperm motility	0.007544012450892963	FBgn0004172,FBgn0011225,FBgn0026371,FBgn0028734,FBgn0029667,FBgn0033447,FBgn0034740,FBgn0034827,FBgn0035491,FBgn0036480,FBgn0038607,FBgn0041195,FBgn0051320,FBgn0083946,FBgn0083960,FBgn0261004,FBgn0262167,FBgn0264307,FBgn0267326	GO:0097722
sperm individualization	0.00841719125193034	FBgn0003392,FBgn0011224,FBgn0011225,FBgn0019828,FBgn0028484,FBgn0031853,FBgn0032492,FBgn0034740,FBgn0035461,FBgn0035608,FBgn0036180,FBgn0036365,FBgn0038225,FBgn0038607,FBgn0040038,FBgn0045842,FBgn0052392,FBgn0086907,FBgn0250823,FBgn0261015,FBgn0261268,FBgn0261397,FBgn0264307,FBgn0265512	GO:0007291
negative regulation of cellular process	0.010443501623428582	FBgn0000014,FBgn0000015,FBgn0000017,FBgn0000057,FBgn0000108,FBgn0000114,FBgn0000179,FBgn0000182,FBgn0000253,FBgn0000287,FBgn0000411,FBgn0000448,FBgn0000464,FBgn0000504,FBgn0000541,FBgn0000568,FBgn0000577,FBgn0000659,FBgn0000928,FBgn0001077,FBgn0001122,FBgn0001150,FBgn0001215,FBgn0001325,FBgn0002573,FBgn0002945,FBgn0002985,FBgn0003053,FBgn0003093,FBgn0003132,FBgn0003187,FBgn0003255,FBgn0003392,FBg…	GO:0048523
neuron recognition	0.012446968722129286	FBgn0000017,FBgn0000028,FBgn0000499,FBgn0000504,FBgn0004369,FBgn0004652,FBgn0004956,FBgn0005631,FBgn0005775,FBgn0010453,FBgn0010473,FBgn0011259,FBgn0013433,FBgn0013733,FBgn0015380,FBgn0015609,FBgn0016081,FBgn0024273,FBgn0028644,FBgn0028734,FBgn0029679,FBgn0032629,FBgn0033159,FBgn0035101,FBgn0036202,FBgn0036899,FBgn0051721,FBgn0085414,FBgn0261046,FBgn0262509,FBgn0263219,FBgn0263934,FBgn0264273,FBg…	GO:0008038
cyclic purine nucleotide metabolic process	0.01274915320954636	FBgn0003301,FBgn0004852,FBgn0010197,FBgn0023416,FBgn0038295,FBgn0040506,FBgn0040507,FBgn0040508,FBgn0040509,FBgn0040510,FBgn0052301,FBgn0052305,FBgn0085386,FBgn0263131	GO:0052652
nervous system process	0.013461775240962252	FBgn0000017,FBgn0000028,FBgn0000036,FBgn0000038,FBgn0000108,FBgn0000253,FBgn0000287,FBgn0000535,FBgn0001122,FBgn0002917,FBgn0002921,FBgn0003093,FBgn0003218,FBgn0003301,FBgn0003380,FBgn0003392,FBgn0003656,FBgn0003950,FBgn0003984,FBgn0004198,FBgn0004244,FBgn0004575,FBgn0004595,FBgn0004622,FBgn0004956,FBgn0005564,FBgn0010399,FBgn0010762,FBgn0013334,FBgn0013810,FBgn0013995,FBgn0015269,FBgn0015380,FBg…	GO:0050877
establishment of localization	0.014535107707128682	FBgn0000017,FBgn0000036,FBgn0000038,FBgn0000253,FBgn0000499,FBgn0000535,FBgn0000615,FBgn0001087,FBgn0001217,FBgn0001991,FBgn0002873,FBgn0002917,FBgn0002921,FBgn0003091,FBgn0003187,FBgn0003218,FBgn0003310,FBgn0003321,FBgn0003380,FBgn0003386,FBgn0003392,FBgn0003429,FBgn0003475,FBgn0003710,FBgn0004242,FBgn0004244,FBgn0004379,FBgn0004575,FBgn0004619,FBgn0004956,FBgn0005564,FBgn0005586,FBgn0010241,FBg…	GO:0051234
transcription by RNA polymerase II	0.02010945727835787	FBgn0000014,FBgn0000015,FBgn0000028,FBgn0000179,FBgn0000286,FBgn0000287,FBgn0000411,FBgn0000448,FBgn0000504,FBgn0000541,FBgn0000560,FBgn0000567,FBgn0000568,FBgn0000577,FBgn0000659,FBgn0001077,FBgn0001150,FBgn0001235,FBgn0001269,FBgn0001319,FBgn0001324,FBgn0001325,FBgn0002023,FBgn0002522,FBgn0002573,FBgn0002985,FBgn0003053,FBgn0003267,FBgn0003415,FBgn0003896,FBgn0003900,FBgn0003944,FBgn0004102,FBg…	GO:0006366
transport	0.022543080469603936	FBgn0000017,FBgn0000036,FBgn0000038,FBgn0000253,FBgn0000535,FBgn0000615,FBgn0001087,FBgn0001217,FBgn0001991,FBgn0002917,FBgn0002921,FBgn0003091,FBgn0003187,FBgn0003218,FBgn0003310,FBgn0003321,FBgn0003380,FBgn0003386,FBgn0003392,FBgn0003429,FBgn0003475,FBgn0003710,FBgn0004242,FBgn0004244,FBgn0004575,FBgn0004619,FBgn0004956,FBgn0005564,FBgn0005586,FBgn0010241,FBgn0010246,FBgn0010395,FBgn0010399,FBg…	GO:0006810
organelle assembly	0.02522383883412857	FBgn0000114,FBgn0000253,FBgn0002873,FBgn0003545,FBgn0003950,FBgn0004172,FBgn0004379,FBgn0011596,FBgn0011737,FBgn0013733,FBgn0013765,FBgn0015778,FBgn0021760,FBgn0023090,FBgn0025388,FBgn0026371,FBgn0028734,FBgn0028901,FBgn0028902,FBgn0029993,FBgn0030191,FBgn0030242,FBgn0030268,FBgn0030395,FBgn0031191,FBgn0031235,FBgn0031255,FBgn0031292,FBgn0031545,FBgn0031546,FBgn0031575,FBgn0031585,FBgn0031753,FBg…	GO:0070925
cell junction organization	0.0277178467075174	FBgn0000017,FBgn0000108,FBgn0000464,FBgn0001122,FBgn0002921,FBgn0003301,FBgn0003392,FBgn0003429,FBgn0004575,FBgn0004595,FBgn0005427,FBgn0005586,FBgn0010395,FBgn0010762,FBgn0011225,FBgn0011259,FBgn0011817,FBgn0015269,FBgn0015380,FBgn0019985,FBgn0023095,FBgn0024273,FBgn0025702,FBgn0025726,FBgn0026379,FBgn0028734,FBgn0029974,FBgn0030600,FBgn0030897,FBgn0031725,FBgn0031866,FBgn0032447,FBgn0034135,FBg…	GO:0034330
regulation of nitrogen compound metabolic process	0.028036451983367152	FBgn0000014,FBgn0000015,FBgn0000028,FBgn0000114,FBgn0000179,FBgn0000182,FBgn0000286,FBgn0000287,FBgn0000411,FBgn0000448,FBgn0000504,FBgn0000541,FBgn0000560,FBgn0000567,FBgn0000568,FBgn0000577,FBgn0000659,FBgn0001077,FBgn0001150,FBgn0001215,FBgn0001229,FBgn0001235,FBgn0001269,FBgn0001319,FBgn0001324,FBgn0001325,FBgn0002023,FBgn0002522,FBgn0002573,FBgn0002985,FBgn0003053,FBgn0003254,FBgn0003267,FBg…	GO:0051171
cell-cell adhesion	0.029213480182527028	FBgn0000464,FBgn0000633,FBgn0003053,FBgn0003255,FBgn0004644,FBgn0005631,FBgn0005775,FBgn0010395,FBgn0010473,FBgn0011642,FBgn0013433,FBgn0015609,FBgn0023095,FBgn0028644,FBgn0031866,FBgn0032629,FBgn0035101,FBgn0037107,FBgn0038084,FBgn0038087,FBgn0038167,FBgn0038439,FBgn0038498,FBgn0038901,FBgn0039584,FBgn0051774,FBgn0052087,FBgn0053179,FBgn0083963,FBgn0083975,FBgn0250908,FBgn0260934,FBgn0261046,FBg…	GO:0098609
regulation of primary metabolic process	0.031205183689558134	FBgn0000014,FBgn0000015,FBgn0000028,FBgn0000057,FBgn0000114,FBgn0000179,FBgn0000182,FBgn0000286,FBgn0000287,FBgn0000411,FBgn0000448,FBgn0000504,FBgn0000541,FBgn0000560,FBgn0000567,FBgn0000568,FBgn0000577,FBgn0000659,FBgn0001077,FBgn0001150,FBgn0001215,FBgn0001229,FBgn0001235,FBgn0001269,FBgn0001319,FBgn0001324,FBgn0001325,FBgn0002023,FBgn0002522,FBgn0002573,FBgn0002985,FBgn0003053,FBgn0003254,FBg…	GO:0080090
system development	0.032664416348348664	FBgn0000014,FBgn0000015,FBgn0000017,FBgn0000028,FBgn0000108,FBgn0000179,FBgn0000253,FBgn0000287,FBgn0000411,FBgn0000448,FBgn0000449,FBgn0000464,FBgn0000489,FBgn0000499,FBgn0000504,FBgn0000535,FBgn0000541,FBgn0000560,FBgn0000567,FBgn0000577,FBgn0000581,FBgn0000659,FBgn0001077,FBgn0001122,FBgn0001150,FBgn0001215,FBgn0001235,FBgn0001269,FBgn0001319,FBgn0001324,FBgn0001325,FBgn0001991,FBgn0002023,FBg…	GO:0048731
cell recognition	0.039527096688357924	FBgn0000017,FBgn0000028,FBgn0000499,FBgn0000504,FBgn0004369,FBgn0004652,FBgn0004956,FBgn0005631,FBgn0005775,FBgn0010453,FBgn0010473,FBgn0011259,FBgn0013433,FBgn0013733,FBgn0015380,FBgn0015609,FBgn0016081,FBgn0024273,FBgn0028644,FBgn0028734,FBgn0029679,FBgn0032629,FBgn0033159,FBgn0035101,FBgn0036202,FBgn0036899,FBgn0051721,FBgn0085414,FBgn0261046,FBgn0262509,FBgn0263219,FBgn0263934,FBgn0264273,FBg…	GO:0008037
regulation of macromolecule biosynthetic process	0.04099756056654133	FBgn0000014,FBgn0000015,FBgn0000028,FBgn0000114,FBgn0000179,FBgn0000182,FBgn0000286,FBgn0000287,FBgn0000411,FBgn0000448,FBgn0000504,FBgn0000541,FBgn0000560,FBgn0000567,FBgn0000568,FBgn0000577,FBgn0000659,FBgn0001077,FBgn0001150,FBgn0001215,FBgn0001229,FBgn0001235,FBgn0001269,FBgn0001319,FBgn0001324,FBgn0001325,FBgn0002023,FBgn0002522,FBgn0002573,FBgn0002985,FBgn0003053,FBgn0003254,FBgn0003267,FBg…	GO:0010556
cell fate commitment	0.04531616654612415	FBgn0000014,FBgn0000015,FBgn0000179,FBgn0000577,FBgn0001077,FBgn0001235,FBgn0001269,FBgn0001319,FBgn0001325,FBgn0002522,FBgn0002573,FBgn0002873,FBgn0002945,FBgn0003267,FBgn0003310,FBgn0003415,FBgn0003892,FBgn0003896,FBgn0003900,FBgn0003944,FBgn0003984,FBgn0004102,FBgn0004197,FBgn0004595,FBgn0004644,FBgn0004875,FBgn0004876,FBgn0005558,FBgn0005561,FBgn0005677,FBgn0010453,FBgn0010762,FBgn0011225,FBg…	GO:0045165
cyclic nucleotide biosynthetic process	0.04623846392484593	FBgn0003301,FBgn0004852,FBgn0010197,FBgn0023416,FBgn0038295,FBgn0040506,FBgn0040507,FBgn0040508,FBgn0040509,FBgn0040510,FBgn0052301,FBgn0052305,FBgn0085386,FBgn0263131	GO:0009190
adenylate cyclase-inhibiting G protein-coupled receptor signaling pathway	0.048417741486436884	FBgn0000037,FBgn0004852,FBgn0038653,FBgn0040506,FBgn0040507,FBgn0040508,FBgn0040509,FBgn0040510,FBgn0052301,FBgn0052305,FBgn0260446,FBgn0263131	GO:0007193

## Sheet: Pret 8h mtORT UP
GO term	p-value	Genes	GO code
multicellular organism reproduction	2.629995892568611E-36	FBgn0035042, FBgn0034195, FBgn0259949, FBgn0011670, FBgn0052382, FBgn0051493, FBgn0038395, FBgn0039483, FBgn0023415, FBgn0265264, FBgn0052985, FBgn0038919, FBgn0038918, FBgn0083965, FBgn0050488, FBgn0051496, FBgn0051419, FBgn0000092, FBgn0032853, FBgn0259956, FBgn0259958, FBgn0260745, FBgn0036186, FBgn0015583, FBgn0259959, FBgn0037039, FBgn0030362, FBgn0051680, FBgn0031412, FBgn0030562, FBgn00378…	GO:0032504
sexual reproduction	1.8213225372798576E-35	FBgn0035042, FBgn0034195, FBgn0259949, FBgn0011670, FBgn0052382, FBgn0051493, FBgn0038395, FBgn0023415, FBgn0265264, FBgn0038919, FBgn0052985, FBgn0038918, FBgn0083965, FBgn0050488, FBgn0051496, FBgn0051419, FBgn0032853, FBgn0259956, FBgn0259958, FBgn0260745, FBgn0036186, FBgn0015583, FBgn0259959, FBgn0037039, FBgn0030362, FBgn0051680, FBgn0031412, FBgn0039616, FBgn0259952, FBgn0259951, FBgn00380…	GO:0019953
peptidyl-proline hydroxylation to 4-hydroxy-L-proline	0.020843966327682706	FBgn0051017, FBgn0051021, FBgn0052199, FBgn0036795, FBgn0040528, FBgn0039616, FBgn0039779, FBgn0026190, FBgn0265268	GO:0018401
sensory perception of chemical stimulus	0.0254303809239792	FBgn0039685, FBgn0043534, FBgn0043533, FBgn0033573, FBgn0043530, FBgn0261289, FBgn0046875, FBgn0262595, FBgn0043539, FBgn0050067, FBgn0261291, FBgn0261290, FBgn0030103, FBgn0053348, FBgn0261294, FBgn0031111, FBgn0050145, FBgn0010403, FBgn0034769	GO:0007606

## Sheet: Pret 8h mtKSA2 UP
GO term	p-value	Genes	GO code
female gamete generation	1.5463333081819937e-24	FBgn0000117,FBgn0000146,FBgn0000152,FBgn0000166,FBgn0000212,FBgn0000319,FBgn0000351,FBgn0000356,FBgn0000427,FBgn0000463,FBgn0000964,FBgn0000996,FBgn0001079,FBgn0001085,FBgn0002707,FBgn0002781,FBgn0002899,FBgn0002948,FBgn0002962,FBgn0002989,FBgn0003015,FBgn0003023,FBgn0003028,FBgn0003205,FBgn0003401,FBgn0003416,FBgn0003480,FBgn0003482,FBgn0003486,FBgn0003502,FBgn0003655,FBgn0003733,FBgn0003964,FBg…	GO:0007292
oogenesis	3.641713169778014e-23	FBgn0000117,FBgn0000146,FBgn0000166,FBgn0000212,FBgn0000319,FBgn0000356,FBgn0000427,FBgn0000463,FBgn0000964,FBgn0000996,FBgn0001079,FBgn0001085,FBgn0002781,FBgn0002899,FBgn0002962,FBgn0002989,FBgn0003015,FBgn0003023,FBgn0003028,FBgn0003205,FBgn0003401,FBgn0003416,FBgn0003480,FBgn0003482,FBgn0003486,FBgn0003502,FBgn0003655,FBgn0003733,FBgn0003964,FBgn0003979,FBgn0003980,FBgn0004400,FBgn0004419,FBg…	GO:0048477
nucleic acid metabolic process	1.5214745675510957e-21	FBgn0000117,FBgn0000146,FBgn0000166,FBgn0000212,FBgn0000376,FBgn0000426,FBgn0000427,FBgn0000529,FBgn0000964,FBgn0000996,FBgn0001079,FBgn0001180,FBgn0001222,FBgn0001276,FBgn0001341,FBgn0002441,FBgn0002609,FBgn0002707,FBgn0002781,FBgn0002783,FBgn0002878,FBgn0002899,FBgn0002962,FBgn0002989,FBgn0003015,FBgn0003028,FBgn0003277,FBgn0003401,FBgn0003480,FBgn0003482,FBgn0003964,FBgn0004362,FBgn0004400,FBg…	GO:0090304
cellular process involved in reproduction in multicellular organism	7.87842009018631e-19	FBgn0000117,FBgn0000146,FBgn0000152,FBgn0000166,FBgn0000212,FBgn0000319,FBgn0000351,FBgn0000356,FBgn0000427,FBgn0000463,FBgn0000964,FBgn0000996,FBgn0001079,FBgn0001085,FBgn0001612,FBgn0001941,FBgn0002441,FBgn0002707,FBgn0002781,FBgn0002899,FBgn0002948,FBgn0002962,FBgn0002989,FBgn0003015,FBgn0003023,FBgn0003028,FBgn0003169,FBgn0003205,FBgn0003401,FBgn0003416,FBgn0003480,FBgn0003482,FBgn0003486,FBg…	GO:0022412
germ cell development	2.7089689788409387e-18	FBgn0000117,FBgn0000146,FBgn0000166,FBgn0000212,FBgn0000319,FBgn0000356,FBgn0000427,FBgn0000463,FBgn0000964,FBgn0000996,FBgn0001079,FBgn0001085,FBgn0002441,FBgn0002781,FBgn0002899,FBgn0002962,FBgn0002989,FBgn0003015,FBgn0003023,FBgn0003028,FBgn0003169,FBgn0003205,FBgn0003401,FBgn0003416,FBgn0003480,FBgn0003482,FBgn0003486,FBgn0003502,FBgn0003655,FBgn0003733,FBgn0003964,FBgn0003979,FBgn0003980,FBg…	GO:0007281
gamete generation	3.4118700543703704e-18	FBgn0000117,FBgn0000146,FBgn0000152,FBgn0000166,FBgn0000212,FBgn0000319,FBgn0000351,FBgn0000356,FBgn0000427,FBgn0000463,FBgn0000964,FBgn0000996,FBgn0001079,FBgn0001085,FBgn0001612,FBgn0001941,FBgn0002441,FBgn0002707,FBgn0002781,FBgn0002899,FBgn0002948,FBgn0002962,FBgn0002989,FBgn0003015,FBgn0003023,FBgn0003028,FBgn0003169,FBgn0003205,FBgn0003401,FBgn0003416,FBgn0003480,FBgn0003482,FBgn0003486,FBg…	GO:0007276
chorion-containing eggshell formation	1.7993927346209473e-17	FBgn0000146,FBgn0000356,FBgn0000427,FBgn0000996,FBgn0002989,FBgn0003205,FBgn0003482,FBgn0003733,FBgn0003979,FBgn0003980,FBgn0004400,FBgn0005390,FBgn0011763,FBgn0014465,FBgn0014466,FBgn0015270,FBgn0015295,FBgn0020407,FBgn0023509,FBgn0024194,FBgn0026238,FBgn0030438,FBgn0030439,FBgn0032126,FBgn0033081,FBgn0033846,FBgn0035694,FBgn0036690,FBgn0036715,FBgn0036938,FBgn0037405,FBgn0038011,FBgn0039709,FBg…	GO:0007304
reproductive process	3.667709146266875e-17	FBgn0000117,FBgn0000146,FBgn0000152,FBgn0000166,FBgn0000212,FBgn0000319,FBgn0000351,FBgn0000356,FBgn0000427,FBgn0000463,FBgn0000826,FBgn0000964,FBgn0000996,FBgn0001079,FBgn0001085,FBgn0001120,FBgn0001276,FBgn0001612,FBgn0001941,FBgn0002441,FBgn0002707,FBgn0002781,FBgn0002899,FBgn0002948,FBgn0002962,FBgn0002989,FBgn0003015,FBgn0003023,FBgn0003028,FBgn0003041,FBgn0003114,FBgn0003169,FBgn0003205,FBg…	GO:0022414
eggshell formation	3.730323688869337e-17	FBgn0000146,FBgn0000356,FBgn0000427,FBgn0000996,FBgn0002989,FBgn0003205,FBgn0003482,FBgn0003733,FBgn0003979,FBgn0003980,FBgn0004400,FBgn0005390,FBgn0011763,FBgn0014465,FBgn0014466,FBgn0015270,FBgn0015295,FBgn0020407,FBgn0023509,FBgn0024194,FBgn0026238,FBgn0030438,FBgn0030439,FBgn0032126,FBgn0033081,FBgn0033846,FBgn0035694,FBgn0036690,FBgn0036715,FBgn0036938,FBgn0037405,FBgn0038011,FBgn0039709,FBg…	GO:0030703
nucleobase-containing compound metabolic process	1.094064612811677e-16	FBgn0000117,FBgn0000146,FBgn0000166,FBgn0000212,FBgn0000376,FBgn0000426,FBgn0000427,FBgn0000529,FBgn0000964,FBgn0000996,FBgn0001079,FBgn0001180,FBgn0001222,FBgn0001276,FBgn0001341,FBgn0002441,FBgn0002609,FBgn0002707,FBgn0002781,FBgn0002783,FBgn0002878,FBgn0002899,FBgn0002962,FBgn0002989,FBgn0003015,FBgn0003028,FBgn0003257,FBgn0003277,FBgn0003401,FBgn0003480,FBgn0003482,FBgn0003964,FBgn0004362,FBg…	GO:0006139
heterocycle metabolic process	1.4039163708327885e-16	FBgn0000117,FBgn0000146,FBgn0000166,FBgn0000212,FBgn0000257,FBgn0000376,FBgn0000426,FBgn0000427,FBgn0000529,FBgn0000964,FBgn0000996,FBgn0001079,FBgn0001180,FBgn0001222,FBgn0001276,FBgn0001341,FBgn0002441,FBgn0002609,FBgn0002707,FBgn0002781,FBgn0002783,FBgn0002878,FBgn0002899,FBgn0002962,FBgn0002989,FBgn0003015,FBgn0003028,FBgn0003210,FBgn0003257,FBgn0003277,FBgn0003401,FBgn0003480,FBgn0003482,FBg…	GO:0046483
cell cycle	2.203245173413883e-16	FBgn0000146,FBgn0000152,FBgn0000212,FBgn0000351,FBgn0000404,FBgn0000463,FBgn0000826,FBgn0000996,FBgn0001104,FBgn0001108,FBgn0001120,FBgn0001612,FBgn0001941,FBgn0002441,FBgn0002638,FBgn0002707,FBgn0002781,FBgn0002783,FBgn0002878,FBgn0002899,FBgn0002948,FBgn0002989,FBgn0003023,FBgn0003041,FBgn0003114,FBgn0003480,FBgn0003482,FBgn0003502,FBgn0003525,FBgn0004107,FBgn0004655,FBgn0010097,FBgn0010109,FBg…	GO:0007049
sexual reproduction	4.806369241366715e-16	FBgn0000117,FBgn0000146,FBgn0000152,FBgn0000166,FBgn0000212,FBgn0000319,FBgn0000351,FBgn0000356,FBgn0000427,FBgn0000463,FBgn0000826,FBgn0000964,FBgn0000996,FBgn0001079,FBgn0001085,FBgn0001120,FBgn0001612,FBgn0001941,FBgn0002441,FBgn0002707,FBgn0002781,FBgn0002899,FBgn0002948,FBgn0002962,FBgn0002989,FBgn0003015,FBgn0003023,FBgn0003028,FBgn0003114,FBgn0003169,FBgn0003205,FBgn0003401,FBgn0003416,FBg…	GO:0019953
multi-organism reproductive process	4.806369241366715e-16	FBgn0000117,FBgn0000146,FBgn0000152,FBgn0000166,FBgn0000212,FBgn0000319,FBgn0000351,FBgn0000356,FBgn0000427,FBgn0000463,FBgn0000826,FBgn0000964,FBgn0000996,FBgn0001079,FBgn0001085,FBgn0001120,FBgn0001612,FBgn0001941,FBgn0002441,FBgn0002707,FBgn0002781,FBgn0002899,FBgn0002948,FBgn0002962,FBgn0002989,FBgn0003015,FBgn0003023,FBgn0003028,FBgn0003114,FBgn0003169,FBgn0003205,FBgn0003401,FBgn0003416,FBg…	GO:0044703
organic cyclic compound metabolic process	1.5802142885920567e-15	FBgn0000117,FBgn0000146,FBgn0000166,FBgn0000212,FBgn0000257,FBgn0000376,FBgn0000426,FBgn0000427,FBgn0000529,FBgn0000964,FBgn0000996,FBgn0001079,FBgn0001108,FBgn0001180,FBgn0001222,FBgn0001276,FBgn0001341,FBgn0002441,FBgn0002609,FBgn0002707,FBgn0002781,FBgn0002783,FBgn0002878,FBgn0002899,FBgn0002962,FBgn0002989,FBgn0003015,FBgn0003028,FBgn0003210,FBgn0003257,FBgn0003277,FBgn0003312,FBgn0003401,FBg…	GO:1901360
cellular aromatic compound metabolic process	3.5336550138461624e-15	FBgn0000117,FBgn0000146,FBgn0000166,FBgn0000212,FBgn0000257,FBgn0000376,FBgn0000426,FBgn0000427,FBgn0000529,FBgn0000964,FBgn0000996,FBgn0001079,FBgn0001108,FBgn0001180,FBgn0001222,FBgn0001276,FBgn0001341,FBgn0002441,FBgn0002609,FBgn0002707,FBgn0002781,FBgn0002783,FBgn0002878,FBgn0002899,FBgn0002962,FBgn0002989,FBgn0003015,FBgn0003028,FBgn0003210,FBgn0003257,FBgn0003277,FBgn0003401,FBgn0003480,FBg…	GO:0006725
ovarian follicle cell development	5.203168452285858e-15	FBgn0000146,FBgn0000356,FBgn0000427,FBgn0000463,FBgn0000964,FBgn0000996,FBgn0001085,FBgn0002989,FBgn0003205,FBgn0003416,FBgn0003482,FBgn0003733,FBgn0003964,FBgn0003979,FBgn0003980,FBgn0004400,FBgn0004419,FBgn0004657,FBgn0005390,FBgn0010269,FBgn0010278,FBgn0011648,FBgn0011763,FBgn0014465,FBgn0014466,FBgn0015270,FBgn0015295,FBgn0020407,FBgn0023509,FBgn0024194,FBgn0026238,FBgn0026598,FBgn0028982,FBg…	GO:0030707
cell cycle process	1.2501387943867207e-14	FBgn0000146,FBgn0000152,FBgn0000212,FBgn0000351,FBgn0000404,FBgn0000996,FBgn0001104,FBgn0001108,FBgn0001612,FBgn0001941,FBgn0002707,FBgn0002781,FBgn0002783,FBgn0002878,FBgn0002899,FBgn0002948,FBgn0002989,FBgn0003023,FBgn0003041,FBgn0003480,FBgn0003482,FBgn0003502,FBgn0003525,FBgn0004107,FBgn0004655,FBgn0010097,FBgn0010109,FBgn0010269,FBgn0010315,FBgn0010431,FBgn0011020,FBgn0011648,FBgn0011674,FBg…	GO:0022402
multicellular organismal reproductive process	1.8478049657391967e-14	FBgn0000117,FBgn0000146,FBgn0000152,FBgn0000166,FBgn0000212,FBgn0000319,FBgn0000351,FBgn0000356,FBgn0000427,FBgn0000463,FBgn0000964,FBgn0000996,FBgn0001079,FBgn0001085,FBgn0001276,FBgn0001612,FBgn0001941,FBgn0002441,FBgn0002707,FBgn0002781,FBgn0002899,FBgn0002948,FBgn0002962,FBgn0002989,FBgn0003015,FBgn0003023,FBgn0003028,FBgn0003169,FBgn0003205,FBgn0003401,FBgn0003416,FBgn0003480,FBgn0003482,FBg…	GO:0048609
developmental process involved in reproduction	4.0478163661278214e-14	FBgn0000117,FBgn0000146,FBgn0000166,FBgn0000212,FBgn0000319,FBgn0000351,FBgn0000356,FBgn0000427,FBgn0000463,FBgn0000964,FBgn0000996,FBgn0001079,FBgn0001085,FBgn0001276,FBgn0001941,FBgn0002441,FBgn0002781,FBgn0002899,FBgn0002962,FBgn0002989,FBgn0003015,FBgn0003023,FBgn0003028,FBgn0003169,FBgn0003205,FBgn0003401,FBgn0003416,FBgn0003480,FBgn0003482,FBgn0003486,FBgn0003502,FBgn0003655,FBgn0003733,FBg…	GO:0003006
epithelial cell development	8.537331963726116e-14	FBgn0000146,FBgn0000356,FBgn0000384,FBgn0000427,FBgn0000463,FBgn0000719,FBgn0000964,FBgn0000996,FBgn0001085,FBgn0002989,FBgn0003205,FBgn0003416,FBgn0003482,FBgn0003733,FBgn0003964,FBgn0003979,FBgn0003980,FBgn0004400,FBgn0004419,FBgn0004657,FBgn0005390,FBgn0010269,FBgn0010278,FBgn0011648,FBgn0011763,FBgn0014465,FBgn0014466,FBgn0015270,FBgn0015295,FBgn0020407,FBgn0023509,FBgn0024194,FBgn0026238,FBg…	GO:0002064
DNA metabolic process	1.481662658069345e-12	FBgn0000996,FBgn0002707,FBgn0002878,FBgn0002989,FBgn0003028,FBgn0003480,FBgn0003482,FBgn0004872,FBgn0011659,FBgn0011763,FBgn0011774,FBgn0015270,FBgn0015376,FBgn0015546,FBgn0015553,FBgn0015664,FBgn0015929,FBgn0016983,FBgn0019686,FBgn0023177,FBgn0023180,FBgn0023181,FBgn0023509,FBgn0024732,FBgn0026015,FBgn0027864,FBgn0028434,FBgn0028525,FBgn0030054,FBgn0030170,FBgn0030877,FBgn0030931,FBgn0031848,FBg…	GO:0006259
epithelial cell differentiation	6.644821049408627e-12	FBgn0000146,FBgn0000356,FBgn0000384,FBgn0000427,FBgn0000463,FBgn0000719,FBgn0000964,FBgn0000996,FBgn0001085,FBgn0001108,FBgn0002989,FBgn0003028,FBgn0003205,FBgn0003416,FBgn0003482,FBgn0003733,FBgn0003964,FBgn0003979,FBgn0003980,FBgn0004400,FBgn0004419,FBgn0004657,FBgn0005390,FBgn0010269,FBgn0010278,FBgn0011648,FBgn0011763,FBgn0014465,FBgn0014466,FBgn0015270,FBgn0015295,FBgn0015615,FBgn0020407,FBg…	GO:0030855
reproduction	2.0851008126048047e-10	FBgn0000117,FBgn0000146,FBgn0000152,FBgn0000166,FBgn0000212,FBgn0000319,FBgn0000351,FBgn0000356,FBgn0000427,FBgn0000463,FBgn0000826,FBgn0000964,FBgn0000996,FBgn0001079,FBgn0001085,FBgn0001120,FBgn0001276,FBgn0001612,FBgn0001941,FBgn0002441,FBgn0002707,FBgn0002781,FBgn0002899,FBgn0002948,FBgn0002962,FBgn0002989,FBgn0003015,FBgn0003023,FBgn0003028,FBgn0003041,FBgn0003114,FBgn0003169,FBgn0003205,FBg…	GO:0000003
cell development	3.599848210375588e-10	FBgn0000117,FBgn0000146,FBgn0000166,FBgn0000212,FBgn0000319,FBgn0000351,FBgn0000356,FBgn0000384,FBgn0000427,FBgn0000463,FBgn0000719,FBgn0000964,FBgn0000996,FBgn0001079,FBgn0001085,FBgn0001104,FBgn0001108,FBgn0001180,FBgn0002441,FBgn0002609,FBgn0002638,FBgn0002781,FBgn0002783,FBgn0002899,FBgn0002962,FBgn0002989,FBgn0003015,FBgn0003023,FBgn0003028,FBgn0003041,FBgn0003169,FBgn0003205,FBgn0003285,FBg…	GO:0048468
RNA metabolic process	9.338408863143909e-10	FBgn0000117,FBgn0000146,FBgn0000166,FBgn0000212,FBgn0000376,FBgn0000426,FBgn0000427,FBgn0000529,FBgn0000964,FBgn0001079,FBgn0001180,FBgn0001222,FBgn0001276,FBgn0001341,FBgn0002441,FBgn0002609,FBgn0002781,FBgn0002783,FBgn0002899,FBgn0002962,FBgn0003015,FBgn0003028,FBgn0003277,FBgn0003401,FBgn0003964,FBgn0004362,FBgn0004400,FBgn0004419,FBgn0004666,FBgn0004872,FBgn0005613,FBgn0005695,FBgn0010109,FBg…	GO:0016070
cell differentiation	1.7647424451996885e-9	FBgn0000117,FBgn0000146,FBgn0000166,FBgn0000212,FBgn0000319,FBgn0000351,FBgn0000356,FBgn0000384,FBgn0000404,FBgn0000427,FBgn0000463,FBgn0000529,FBgn0000719,FBgn0000964,FBgn0000996,FBgn0001079,FBgn0001085,FBgn0001104,FBgn0001108,FBgn0001180,FBgn0002441,FBgn0002609,FBgn0002638,FBgn0002707,FBgn0002781,FBgn0002783,FBgn0002899,FBgn0002962,FBgn0002989,FBgn0003015,FBgn0003023,FBgn0003028,FBgn0003041,FBg…	GO:0030154
anatomical structure formation involved in morphogenesis	1.87886997586893e-9	FBgn0000117,FBgn0000146,FBgn0000319,FBgn0000351,FBgn0000356,FBgn0000427,FBgn0000463,FBgn0000719,FBgn0000808,FBgn0000996,FBgn0001079,FBgn0001085,FBgn0001108,FBgn0002899,FBgn0002989,FBgn0003015,FBgn0003041,FBgn0003169,FBgn0003205,FBgn0003285,FBgn0003292,FBgn0003480,FBgn0003482,FBgn0003502,FBgn0003733,FBgn0003979,FBgn0003980,FBgn0004359,FBgn0004400,FBgn0004419,FBgn0004657,FBgn0004872,FBgn0005390,FBg…	GO:0048646
developmental process	3.899371528889731e-9	FBgn0000117,FBgn0000146,FBgn0000166,FBgn0000212,FBgn0000257,FBgn0000319,FBgn0000351,FBgn0000355,FBgn0000356,FBgn0000357,FBgn0000376,FBgn0000384,FBgn0000404,FBgn0000427,FBgn0000463,FBgn0000524,FBgn0000529,FBgn0000719,FBgn0000808,FBgn0000964,FBgn0000996,FBgn0001079,FBgn0001085,FBgn0001104,FBgn0001108,FBgn0001180,FBgn0001276,FBgn0001941,FBgn0001992,FBgn0002441,FBgn0002524,FBgn0002609,FBgn0002638,FBg…	GO:0032502
mitotic cell cycle	3.927431111865746e-9	FBgn0000146,FBgn0000212,FBgn0000404,FBgn0000463,FBgn0000826,FBgn0000996,FBgn0001108,FBgn0001120,FBgn0001612,FBgn0002441,FBgn0002638,FBgn0002783,FBgn0002878,FBgn0003041,FBgn0003114,FBgn0003525,FBgn0004107,FBgn0004655,FBgn0010097,FBgn0010109,FBgn0010269,FBgn0010315,FBgn0011020,FBgn0011648,FBgn0011674,FBgn0011763,FBgn0013548,FBgn0013726,FBgn0014269,FBgn0015270,FBgn0015391,FBgn0015615,FBgn0015618,FBg…	GO:0000278
cellular developmental process	6.073796109137192e-9	FBgn0000117,FBgn0000146,FBgn0000166,FBgn0000212,FBgn0000319,FBgn0000351,FBgn0000356,FBgn0000384,FBgn0000404,FBgn0000427,FBgn0000463,FBgn0000529,FBgn0000719,FBgn0000964,FBgn0000996,FBgn0001079,FBgn0001085,FBgn0001104,FBgn0001108,FBgn0001180,FBgn0002441,FBgn0002609,FBgn0002638,FBgn0002707,FBgn0002781,FBgn0002783,FBgn0002899,FBgn0002962,FBgn0002989,FBgn0003015,FBgn0003023,FBgn0003028,FBgn0003041,FBg…	GO:0048869
macromolecule metabolic process	1.6153248211619117e-8	FBgn0000117,FBgn0000146,FBgn0000166,FBgn0000212,FBgn0000257,FBgn0000319,FBgn0000351,FBgn0000376,FBgn0000404,FBgn0000426,FBgn0000427,FBgn0000454,FBgn0000524,FBgn0000529,FBgn0000808,FBgn0000826,FBgn0000964,FBgn0000996,FBgn0001079,FBgn0001120,FBgn0001180,FBgn0001222,FBgn0001276,FBgn0001341,FBgn0002441,FBgn0002609,FBgn0002707,FBgn0002781,FBgn0002783,FBgn0002878,FBgn0002899,FBgn0002962,FBgn0002989,FBg…	GO:0043170
anatomical structure development	1.7379259229497945e-8	FBgn0000117,FBgn0000146,FBgn0000166,FBgn0000212,FBgn0000257,FBgn0000319,FBgn0000351,FBgn0000355,FBgn0000356,FBgn0000357,FBgn0000376,FBgn0000384,FBgn0000404,FBgn0000427,FBgn0000463,FBgn0000524,FBgn0000529,FBgn0000719,FBgn0000808,FBgn0000964,FBgn0000996,FBgn0001079,FBgn0001085,FBgn0001104,FBgn0001108,FBgn0001180,FBgn0001276,FBgn0001992,FBgn0002441,FBgn0002524,FBgn0002609,FBgn0002638,FBgn0002781,FBg…	GO:0048856
meiotic cell cycle	2.459183887322945e-8	FBgn0000146,FBgn0000152,FBgn0000351,FBgn0001612,FBgn0001941,FBgn0002707,FBgn0002781,FBgn0002899,FBgn0002948,FBgn0002989,FBgn0003041,FBgn0003480,FBgn0003482,FBgn0003502,FBgn0003525,FBgn0010097,FBgn0010431,FBgn0011020,FBgn0011761,FBgn0019686,FBgn0020616,FBgn0021761,FBgn0021796,FBgn0026430,FBgn0026433,FBgn0027537,FBgn0028434,FBgn0028525,FBgn0033389,FBgn0033549,FBgn0033773,FBgn0033921,FBgn0034939,FBg…	GO:0051321
meiosis I cell cycle process	2.5701384794236414e-8	FBgn0000146,FBgn0000351,FBgn0002707,FBgn0002781,FBgn0002899,FBgn0002948,FBgn0002989,FBgn0003041,FBgn0003480,FBgn0003482,FBgn0003502,FBgn0003525,FBgn0010097,FBgn0010431,FBgn0019686,FBgn0020616,FBgn0021761,FBgn0027537,FBgn0028434,FBgn0028525,FBgn0033389,FBgn0033549,FBgn0033921,FBgn0038827,FBgn0040347,FBgn0050169,FBgn0051053,FBgn0260986,FBgn0261266,FBgn0261787,FBgn0284220	GO:0061982
epithelium development	3.424099124041423e-8	FBgn0000117,FBgn0000146,FBgn0000212,FBgn0000356,FBgn0000384,FBgn0000427,FBgn0000463,FBgn0000524,FBgn0000719,FBgn0000964,FBgn0000996,FBgn0001079,FBgn0001085,FBgn0001108,FBgn0001276,FBgn0002524,FBgn0002783,FBgn0002989,FBgn0003028,FBgn0003041,FBgn0003169,FBgn0003205,FBgn0003312,FBgn0003416,FBgn0003482,FBgn0003486,FBgn0003502,FBgn0003525,FBgn0003557,FBgn0003733,FBgn0003964,FBgn0003979,FBgn0003980,FBg…	GO:0060429
meiotic cell cycle process	4.3290083335622647e-8	FBgn0000146,FBgn0000152,FBgn0000351,FBgn0001612,FBgn0001941,FBgn0002707,FBgn0002781,FBgn0002899,FBgn0002948,FBgn0002989,FBgn0003041,FBgn0003480,FBgn0003482,FBgn0003502,FBgn0003525,FBgn0010097,FBgn0010431,FBgn0011020,FBgn0011761,FBgn0015509,FBgn0019686,FBgn0020616,FBgn0021761,FBgn0026433,FBgn0027537,FBgn0028434,FBgn0028525,FBgn0033389,FBgn0033549,FBgn0033773,FBgn0033921,FBgn0034939,FBgn0035627,FBg…	GO:1903046
cellular component assembly involved in morphogenesis	8.674725948041265e-8	FBgn0000146,FBgn0000356,FBgn0000427,FBgn0000996,FBgn0002989,FBgn0003292,FBgn0003482,FBgn0003979,FBgn0003980,FBgn0004657,FBgn0005390,FBgn0011763,FBgn0015270,FBgn0015295,FBgn0020407,FBgn0023509,FBgn0024194,FBgn0025633,FBgn0026238,FBgn0032126,FBgn0033081,FBgn0033846,FBgn0035410,FBgn0036715,FBgn0039709,FBgn0040207,FBgn0041252,FBgn0051661,FBgn0051926,FBgn0085362,FBgn0086265,FBgn0260049,FBgn0261016,FBg…	GO:0010927
multicellular organism reproduction	9.505943381972832e-8	FBgn0000117,FBgn0000146,FBgn0000152,FBgn0000166,FBgn0000212,FBgn0000319,FBgn0000351,FBgn0000356,FBgn0000427,FBgn0000463,FBgn0000964,FBgn0000996,FBgn0001079,FBgn0001085,FBgn0001276,FBgn0001612,FBgn0001941,FBgn0002441,FBgn0002707,FBgn0002781,FBgn0002899,FBgn0002948,FBgn0002962,FBgn0002989,FBgn0003015,FBgn0003023,FBgn0003028,FBgn0003169,FBgn0003205,FBgn0003401,FBgn0003416,FBgn0003480,FBgn0003482,FBg…	GO:0032504
regulation of macromolecule metabolic process	1.7902351399446177e-7	FBgn0000117,FBgn0000146,FBgn0000166,FBgn0000212,FBgn0000257,FBgn0000351,FBgn0000376,FBgn0000404,FBgn0000427,FBgn0000529,FBgn0000826,FBgn0000964,FBgn0000996,FBgn0001079,FBgn0001120,FBgn0001180,FBgn0001222,FBgn0001276,FBgn0001341,FBgn0002441,FBgn0002609,FBgn0002781,FBgn0002783,FBgn0002899,FBgn0002962,FBgn0002989,FBgn0003015,FBgn0003023,FBgn0003028,FBgn0003089,FBgn0003114,FBgn0003169,FBgn0003205,FBg…	GO:0060255
regulation of cellular metabolic process	2.2192396260642796e-7	FBgn0000117,FBgn0000146,FBgn0000166,FBgn0000212,FBgn0000257,FBgn0000319,FBgn0000351,FBgn0000376,FBgn0000404,FBgn0000427,FBgn0000529,FBgn0000826,FBgn0000964,FBgn0000996,FBgn0001079,FBgn0001120,FBgn0001180,FBgn0001222,FBgn0001276,FBgn0001341,FBgn0002441,FBgn0002609,FBgn0002781,FBgn0002783,FBgn0002899,FBgn0002962,FBgn0002989,FBgn0003015,FBgn0003023,FBgn0003028,FBgn0003089,FBgn0003114,FBgn0003169,FBg…	GO:0031323
regulation of macromolecule biosynthetic process	2.430028549773023e-7	FBgn0000117,FBgn0000146,FBgn0000166,FBgn0000212,FBgn0000376,FBgn0000427,FBgn0000529,FBgn0000826,FBgn0000964,FBgn0000996,FBgn0001079,FBgn0001120,FBgn0001180,FBgn0001222,FBgn0001276,FBgn0001341,FBgn0002441,FBgn0002609,FBgn0002781,FBgn0002783,FBgn0002899,FBgn0002962,FBgn0002989,FBgn0003015,FBgn0003023,FBgn0003028,FBgn0003114,FBgn0003480,FBgn0003964,FBgn0004362,FBgn0004400,FBgn0004419,FBgn0004666,FBg…	GO:0010556
organelle fission	3.0442386584823363e-7	FBgn0000146,FBgn0000152,FBgn0000351,FBgn0000404,FBgn0000719,FBgn0001108,FBgn0001612,FBgn0001941,FBgn0002707,FBgn0002781,FBgn0002899,FBgn0002948,FBgn0002989,FBgn0003480,FBgn0003482,FBgn0010097,FBgn0010109,FBgn0010431,FBgn0011020,FBgn0011761,FBgn0014269,FBgn0015270,FBgn0015391,FBgn0015615,FBgn0020616,FBgn0021761,FBgn0025457,FBgn0026326,FBgn0026433,FBgn0027783,FBgn0028434,FBgn0028525,FBgn0029970,FBg…	GO:0048285
nuclear division	3.492172917554325e-7	FBgn0000146,FBgn0000152,FBgn0000351,FBgn0000404,FBgn0001108,FBgn0001612,FBgn0001941,FBgn0002707,FBgn0002781,FBgn0002899,FBgn0002948,FBgn0002989,FBgn0003480,FBgn0003482,FBgn0010097,FBgn0010109,FBgn0010431,FBgn0011020,FBgn0011761,FBgn0014269,FBgn0015270,FBgn0015391,FBgn0015615,FBgn0020616,FBgn0021761,FBgn0025457,FBgn0026326,FBgn0026433,FBgn0027783,FBgn0028434,FBgn0028525,FBgn0029970,FBgn0030500,FBg…	GO:0000280
regulation of cellular biosynthetic process	3.926327325144981e-7	FBgn0000117,FBgn0000146,FBgn0000166,FBgn0000212,FBgn0000376,FBgn0000427,FBgn0000529,FBgn0000826,FBgn0000964,FBgn0000996,FBgn0001079,FBgn0001120,FBgn0001180,FBgn0001222,FBgn0001276,FBgn0001341,FBgn0002441,FBgn0002609,FBgn0002781,FBgn0002783,FBgn0002899,FBgn0002962,FBgn0002989,FBgn0003015,FBgn0003023,FBgn0003028,FBgn0003114,FBgn0003480,FBgn0003964,FBgn0004362,FBgn0004400,FBgn0004419,FBgn0004666,FBg…	GO:0031326
regulation of metabolic process	4.022159382126513e-7	FBgn0000117,FBgn0000146,FBgn0000166,FBgn0000212,FBgn0000257,FBgn0000319,FBgn0000351,FBgn0000376,FBgn0000404,FBgn0000427,FBgn0000529,FBgn0000826,FBgn0000964,FBgn0000996,FBgn0001079,FBgn0001120,FBgn0001180,FBgn0001222,FBgn0001276,FBgn0001341,FBgn0002441,FBgn0002609,FBgn0002781,FBgn0002783,FBgn0002899,FBgn0002962,FBgn0002989,FBgn0003015,FBgn0003023,FBgn0003028,FBgn0003089,FBgn0003114,FBgn0003169,FBg…	GO:0019222
regulation of cell cycle	6.345075410708599e-7	FBgn0000212,FBgn0000404,FBgn0000463,FBgn0000826,FBgn0000996,FBgn0001120,FBgn0002441,FBgn0002638,FBgn0002783,FBgn0002878,FBgn0003023,FBgn0003041,FBgn0003114,FBgn0003525,FBgn0004107,FBgn0004655,FBgn0010109,FBgn0010269,FBgn0010315,FBgn0010431,FBgn0011648,FBgn0011763,FBgn0013548,FBgn0015509,FBgn0016131,FBgn0019686,FBgn0020407,FBgn0021796,FBgn0023177,FBgn0023509,FBgn0025457,FBgn0026326,FBgn0026361,FBg…	GO:0051726
regulation of biosynthetic process	6.462431528797676e-7	FBgn0000117,FBgn0000146,FBgn0000166,FBgn0000212,FBgn0000376,FBgn0000427,FBgn0000529,FBgn0000826,FBgn0000964,FBgn0000996,FBgn0001079,FBgn0001120,FBgn0001180,FBgn0001222,FBgn0001276,FBgn0001341,FBgn0002441,FBgn0002609,FBgn0002781,FBgn0002783,FBgn0002899,FBgn0002962,FBgn0002989,FBgn0003015,FBgn0003023,FBgn0003028,FBgn0003114,FBgn0003480,FBgn0003964,FBgn0004362,FBgn0004400,FBgn0004419,FBgn0004666,FBg…	GO:0009889
regulation of nucleobase-containing compound metabolic process	6.480734654893241e-7	FBgn0000117,FBgn0000146,FBgn0000166,FBgn0000212,FBgn0000376,FBgn0000427,FBgn0000529,FBgn0000964,FBgn0000996,FBgn0001079,FBgn0001180,FBgn0001222,FBgn0001276,FBgn0001341,FBgn0002441,FBgn0002609,FBgn0002781,FBgn0002783,FBgn0002962,FBgn0003015,FBgn0003028,FBgn0003964,FBgn0004362,FBgn0004400,FBgn0004419,FBgn0004666,FBgn0004872,FBgn0005613,FBgn0005695,FBgn0010109,FBgn0010328,FBgn0010750,FBgn0011648,FBg…	GO:0019219
nuclear chromosome segregation	7.416777479880537e-7	FBgn0000146,FBgn0000152,FBgn0000351,FBgn0000404,FBgn0001108,FBgn0002707,FBgn0002781,FBgn0002899,FBgn0002948,FBgn0004655,FBgn0010097,FBgn0010431,FBgn0014269,FBgn0015270,FBgn0015391,FBgn0015615,FBgn0020616,FBgn0025457,FBgn0026326,FBgn0026876,FBgn0027783,FBgn0028434,FBgn0028525,FBgn0030500,FBgn0032244,FBgn0033549,FBgn0033773,FBgn0035627,FBgn0038827,FBgn0039680,FBgn0040347,FBgn0040477,FBgn0044324,FBg…	GO:0098813
chromosome organization	8.976129049851286e-7	FBgn0000146,FBgn0000212,FBgn0000404,FBgn0001108,FBgn0002781,FBgn0002783,FBgn0002899,FBgn0002989,FBgn0003480,FBgn0003482,FBgn0003502,FBgn0003598,FBgn0004362,FBgn0004400,FBgn0004655,FBgn0004872,FBgn0005617,FBgn0010097,FBgn0010109,FBgn0011761,FBgn0011774,FBgn0013717,FBgn0014269,FBgn0015270,FBgn0015391,FBgn0015509,FBgn0015546,FBgn0015602,FBgn0015615,FBgn0015929,FBgn0016053,FBgn0016685,FBgn0019686,FBg…	GO:0051276
DNA recombination	9.722854049588049e-7	FBgn0002707,FBgn0002989,FBgn0003480,FBgn0003482,FBgn0004872,FBgn0015546,FBgn0015553,FBgn0015929,FBgn0023177,FBgn0028434,FBgn0028525,FBgn0030054,FBgn0030931,FBgn0031848,FBgn0032906,FBgn0033389,FBgn0033549,FBgn0035812,FBgn0037263,FBgn0038608,FBgn0038827,FBgn0040268,FBgn0040347,FBgn0041627,FBgn0050169,FBgn0051053,FBgn0260986,FBgn0283467,FBgn0284220	GO:0006310
chromosome segregation	0.0000014145982827417396	FBgn0000146,FBgn0000152,FBgn0000351,FBgn0000404,FBgn0001108,FBgn0002707,FBgn0002781,FBgn0002899,FBgn0002948,FBgn0004655,FBgn0010097,FBgn0010431,FBgn0014269,FBgn0015270,FBgn0015391,FBgn0015615,FBgn0020616,FBgn0025457,FBgn0026326,FBgn0026876,FBgn0027783,FBgn0028434,FBgn0028525,FBgn0029970,FBgn0030500,FBgn0032244,FBgn0033549,FBgn0033773,FBgn0035627,FBgn0038827,FBgn0039680,FBgn0040347,FBgn0040477,FBg…	GO:0007059
external encapsulating structure organization	0.0000014270980053900819	FBgn0000146,FBgn0000319,FBgn0000356,FBgn0000427,FBgn0000996,FBgn0002989,FBgn0003482,FBgn0003979,FBgn0003980,FBgn0005390,FBgn0011763,FBgn0015270,FBgn0015295,FBgn0016984,FBgn0020407,FBgn0023509,FBgn0024194,FBgn0026238,FBgn0032126,FBgn0033081,FBgn0033846,FBgn0036463,FBgn0036715,FBgn0039709,FBgn0040207,FBgn0041252,FBgn0051661,FBgn0051926,FBgn0085362,FBgn0086265,FBgn0261016,FBgn0261266,FBgn0261987,FBg…	GO:0045229
tissue development	0.0000014597289717870498	FBgn0000117,FBgn0000146,FBgn0000212,FBgn0000356,FBgn0000384,FBgn0000427,FBgn0000463,FBgn0000524,FBgn0000719,FBgn0000964,FBgn0000996,FBgn0001079,FBgn0001085,FBgn0001108,FBgn0001276,FBgn0002524,FBgn0002783,FBgn0002989,FBgn0003028,FBgn0003041,FBgn0003169,FBgn0003205,FBgn0003285,FBgn0003312,FBgn0003416,FBgn0003482,FBgn0003486,FBgn0003502,FBgn0003525,FBgn0003557,FBgn0003733,FBgn0003964,FBgn0003979,FBg…	GO:0009888
regulation of gene expression	0.000001467252735110286	FBgn0000117,FBgn0000146,FBgn0000166,FBgn0000212,FBgn0000376,FBgn0000427,FBgn0000529,FBgn0000826,FBgn0000964,FBgn0001079,FBgn0001180,FBgn0001222,FBgn0001276,FBgn0001341,FBgn0002441,FBgn0002609,FBgn0002781,FBgn0002783,FBgn0002899,FBgn0002962,FBgn0002989,FBgn0003015,FBgn0003028,FBgn0003205,FBgn0003210,FBgn0003480,FBgn0003598,FBgn0003882,FBgn0003964,FBgn0004107,FBgn0004362,FBgn0004400,FBgn0004419,FBg…	GO:0010468
regulation of nitrogen compound metabolic process	0.0000017611374518822578	FBgn0000117,FBgn0000146,FBgn0000166,FBgn0000212,FBgn0000257,FBgn0000351,FBgn0000376,FBgn0000404,FBgn0000427,FBgn0000529,FBgn0000826,FBgn0000964,FBgn0000996,FBgn0001079,FBgn0001120,FBgn0001180,FBgn0001222,FBgn0001276,FBgn0001341,FBgn0002441,FBgn0002609,FBgn0002781,FBgn0002783,FBgn0002899,FBgn0002962,FBgn0002989,FBgn0003015,FBgn0003028,FBgn0003089,FBgn0003210,FBgn0003480,FBgn0003557,FBgn0003964,FBg…	GO:0051171
cellular component organization	0.0000018691922290197483	FBgn0000117,FBgn0000146,FBgn0000152,FBgn0000212,FBgn0000257,FBgn0000319,FBgn0000351,FBgn0000356,FBgn0000384,FBgn0000404,FBgn0000426,FBgn0000427,FBgn0000463,FBgn0000719,FBgn0000996,FBgn0001079,FBgn0001084,FBgn0001085,FBgn0001104,FBgn0001108,FBgn0001612,FBgn0001941,FBgn0002707,FBgn0002781,FBgn0002783,FBgn0002899,FBgn0002948,FBgn0002962,FBgn0002989,FBgn0003015,FBgn0003028,FBgn0003041,FBgn0003134,FBg…	GO:0016043
cellular component organization or biogenesis	0.000002440348189324095	FBgn0000117,FBgn0000146,FBgn0000152,FBgn0000212,FBgn0000257,FBgn0000319,FBgn0000351,FBgn0000356,FBgn0000384,FBgn0000404,FBgn0000426,FBgn0000427,FBgn0000463,FBgn0000719,FBgn0000996,FBgn0001079,FBgn0001084,FBgn0001085,FBgn0001104,FBgn0001108,FBgn0001341,FBgn0001612,FBgn0001941,FBgn0002707,FBgn0002781,FBgn0002783,FBgn0002899,FBgn0002948,FBgn0002962,FBgn0002989,FBgn0003015,FBgn0003028,FBgn0003041,FBg…	GO:0071840
regulation of RNA metabolic process	0.0000032267319097155544	FBgn0000117,FBgn0000146,FBgn0000166,FBgn0000212,FBgn0000376,FBgn0000427,FBgn0000529,FBgn0000964,FBgn0001079,FBgn0001180,FBgn0001222,FBgn0001276,FBgn0001341,FBgn0002441,FBgn0002609,FBgn0002781,FBgn0002783,FBgn0002962,FBgn0003015,FBgn0003028,FBgn0003964,FBgn0004362,FBgn0004400,FBgn0004419,FBgn0004666,FBgn0004872,FBgn0005613,FBgn0005695,FBgn0010109,FBgn0010328,FBgn0010750,FBgn0011648,FBgn0011763,FBg…	GO:0051252
regulation of primary metabolic process	0.000003262273930784585	FBgn0000117,FBgn0000146,FBgn0000166,FBgn0000212,FBgn0000257,FBgn0000351,FBgn0000376,FBgn0000404,FBgn0000427,FBgn0000529,FBgn0000826,FBgn0000964,FBgn0000996,FBgn0001079,FBgn0001120,FBgn0001180,FBgn0001222,FBgn0001276,FBgn0001341,FBgn0002441,FBgn0002609,FBgn0002781,FBgn0002783,FBgn0002899,FBgn0002962,FBgn0002989,FBgn0003015,FBgn0003028,FBgn0003089,FBgn0003169,FBgn0003210,FBgn0003480,FBgn0003557,FBg…	GO:0080090
biological regulation	0.000004285437237605705	FBgn0000117,FBgn0000146,FBgn0000166,FBgn0000212,FBgn0000257,FBgn0000319,FBgn0000351,FBgn0000376,FBgn0000384,FBgn0000404,FBgn0000427,FBgn0000463,FBgn0000524,FBgn0000529,FBgn0000719,FBgn0000808,FBgn0000826,FBgn0000964,FBgn0000996,FBgn0001079,FBgn0001085,FBgn0001104,FBgn0001108,FBgn0001120,FBgn0001180,FBgn0001222,FBgn0001276,FBgn0001341,FBgn0002441,FBgn0002609,FBgn0002638,FBgn0002781,FBgn0002783,FBg…	GO:0065007
cellular response to DNA damage stimulus	0.00000475834327537816	FBgn0002707,FBgn0002878,FBgn0002989,FBgn0003480,FBgn0003482,FBgn0010269,FBgn0011659,FBgn0011763,FBgn0011774,FBgn0013548,FBgn0015546,FBgn0015553,FBgn0015929,FBgn0019686,FBgn0023177,FBgn0027864,FBgn0028434,FBgn0030054,FBgn0030877,FBgn0030931,FBgn0031848,FBgn0032244,FBgn0032906,FBgn0033389,FBgn0033549,FBgn0033890,FBgn0035812,FBgn0036210,FBgn0036815,FBgn0037263,FBgn0037338,FBgn0037481,FBgn0038118,FBg…	GO:0006974
regulation of biological process	0.000007135197979538723	FBgn0000117,FBgn0000146,FBgn0000166,FBgn0000212,FBgn0000257,FBgn0000319,FBgn0000351,FBgn0000376,FBgn0000384,FBgn0000404,FBgn0000427,FBgn0000463,FBgn0000524,FBgn0000529,FBgn0000719,FBgn0000808,FBgn0000826,FBgn0000964,FBgn0000996,FBgn0001079,FBgn0001085,FBgn0001104,FBgn0001108,FBgn0001120,FBgn0001180,FBgn0001222,FBgn0001276,FBgn0001341,FBgn0002441,FBgn0002609,FBgn0002638,FBgn0002781,FBgn0002783,FBg…	GO:0050789
meiosis I	0.000044391079718159715	FBgn0000351,FBgn0002707,FBgn0002781,FBgn0002948,FBgn0002989,FBgn0003480,FBgn0003482,FBgn0010097,FBgn0010431,FBgn0020616,FBgn0028434,FBgn0028525,FBgn0033389,FBgn0033549,FBgn0038827,FBgn0040347,FBgn0050169,FBgn0051053,FBgn0260986,FBgn0284220	GO:0007127
eggshell chorion assembly	0.00007067199853244424	FBgn0000146,FBgn0000356,FBgn0000427,FBgn0000996,FBgn0002989,FBgn0003482,FBgn0011763,FBgn0015270,FBgn0015295,FBgn0020407,FBgn0023509,FBgn0024194,FBgn0026238,FBgn0032126,FBgn0033081,FBgn0033846,FBgn0036715,FBgn0040207,FBgn0041252,FBgn0051661,FBgn0051926,FBgn0261266,FBgn0261987	GO:0007306
regulation of cellular process	0.00008645165481911935	FBgn0000117,FBgn0000146,FBgn0000166,FBgn0000212,FBgn0000257,FBgn0000319,FBgn0000351,FBgn0000376,FBgn0000384,FBgn0000404,FBgn0000427,FBgn0000463,FBgn0000524,FBgn0000529,FBgn0000719,FBgn0000808,FBgn0000826,FBgn0000964,FBgn0000996,FBgn0001079,FBgn0001085,FBgn0001104,FBgn0001108,FBgn0001120,FBgn0001180,FBgn0001222,FBgn0001276,FBgn0001341,FBgn0002441,FBgn0002609,FBgn0002638,FBgn0002781,FBgn0002783,FBg…	GO:0050794
meiotic nuclear division	0.00008783559408419101	FBgn0000152,FBgn0000351,FBgn0001612,FBgn0001941,FBgn0002707,FBgn0002781,FBgn0002899,FBgn0002948,FBgn0002989,FBgn0003480,FBgn0003482,FBgn0010097,FBgn0010431,FBgn0011020,FBgn0011761,FBgn0020616,FBgn0021761,FBgn0026433,FBgn0028434,FBgn0028525,FBgn0033389,FBgn0033549,FBgn0034939,FBgn0035627,FBgn0038827,FBgn0040347,FBgn0050169,FBgn0051053,FBgn0087021,FBgn0260780,FBgn0260986,FBgn0261787,FBgn0284220	GO:0140013
regulation of transcription, DNA-templated	0.00008969881518199058	FBgn0000117,FBgn0000166,FBgn0000212,FBgn0000376,FBgn0000427,FBgn0000529,FBgn0000964,FBgn0001079,FBgn0001180,FBgn0001222,FBgn0001276,FBgn0001341,FBgn0002441,FBgn0002609,FBgn0002781,FBgn0002783,FBgn0002962,FBgn0003028,FBgn0003964,FBgn0004362,FBgn0004400,FBgn0004666,FBgn0005613,FBgn0005695,FBgn0010109,FBgn0010328,FBgn0010750,FBgn0011648,FBgn0011763,FBgn0013717,FBgn0013764,FBgn0015602,FBgn0015664,FBg…	GO:0006355
regulation of nucleic acid-templated transcription	0.00008969881518199058	FBgn0000117,FBgn0000166,FBgn0000212,FBgn0000376,FBgn0000427,FBgn0000529,FBgn0000964,FBgn0001079,FBgn0001180,FBgn0001222,FBgn0001276,FBgn0001341,FBgn0002441,FBgn0002609,FBgn0002781,FBgn0002783,FBgn0002962,FBgn0003028,FBgn0003964,FBgn0004362,FBgn0004400,FBgn0004666,FBgn0005613,FBgn0005695,FBgn0010109,FBgn0010328,FBgn0010750,FBgn0011648,FBgn0011763,FBgn0013717,FBgn0013764,FBgn0015602,FBgn0015664,FBg…	GO:1903506
regulation of RNA biosynthetic process	0.00008969881518199058	FBgn0000117,FBgn0000166,FBgn0000212,FBgn0000376,FBgn0000427,FBgn0000529,FBgn0000964,FBgn0001079,FBgn0001180,FBgn0001222,FBgn0001276,FBgn0001341,FBgn0002441,FBgn0002609,FBgn0002781,FBgn0002783,FBgn0002962,FBgn0003028,FBgn0003964,FBgn0004362,FBgn0004400,FBgn0004666,FBgn0005613,FBgn0005695,FBgn0010109,FBgn0010328,FBgn0010750,FBgn0011648,FBgn0011763,FBgn0013717,FBgn0013764,FBgn0015602,FBgn0015664,FBg…	GO:2001141
regulation of mitotic cell cycle	0.0000951367924836774	FBgn0000212,FBgn0000404,FBgn0000463,FBgn0000826,FBgn0001120,FBgn0002441,FBgn0002638,FBgn0002783,FBgn0002878,FBgn0003114,FBgn0003525,FBgn0004107,FBgn0010109,FBgn0010269,FBgn0010315,FBgn0011648,FBgn0013548,FBgn0019686,FBgn0020407,FBgn0021796,FBgn0023177,FBgn0025457,FBgn0026326,FBgn0029970,FBgn0033081,FBgn0033549,FBgn0038390,FBgn0038827,FBgn0039638,FBgn0040347,FBgn0044324,FBgn0259785,FBgn0261278,FBg…	GO:0007346
meiotic chromosome segregation	0.00011825502813118678	FBgn0000152,FBgn0000351,FBgn0002707,FBgn0002781,FBgn0002899,FBgn0002948,FBgn0010097,FBgn0010431,FBgn0020616,FBgn0028434,FBgn0028525,FBgn0033549,FBgn0035627,FBgn0038827,FBgn0040347,FBgn0051053,FBgn0087021,FBgn0260986,FBgn0284220	GO:0045132
DNA repair	0.00012144119863513543	FBgn0002707,FBgn0002989,FBgn0003480,FBgn0003482,FBgn0011659,FBgn0011774,FBgn0015546,FBgn0015553,FBgn0015929,FBgn0019686,FBgn0023177,FBgn0027864,FBgn0028434,FBgn0030054,FBgn0030877,FBgn0030931,FBgn0031848,FBgn0032244,FBgn0032906,FBgn0033389,FBgn0033549,FBgn0033890,FBgn0035812,FBgn0037263,FBgn0037338,FBgn0037481,FBgn0038118,FBgn0038827,FBgn0040268,FBgn0040347,FBgn0041627,FBgn0050169,FBgn0260817,FBg…	GO:0006281
nitrogen compound metabolic process	0.0001217844124289299	FBgn0000117,FBgn0000146,FBgn0000166,FBgn0000212,FBgn0000257,FBgn0000351,FBgn0000376,FBgn0000404,FBgn0000426,FBgn0000427,FBgn0000454,FBgn0000524,FBgn0000529,FBgn0000808,FBgn0000826,FBgn0000964,FBgn0000996,FBgn0001079,FBgn0001120,FBgn0001180,FBgn0001222,FBgn0001276,FBgn0001341,FBgn0001941,FBgn0002441,FBgn0002524,FBgn0002609,FBgn0002707,FBgn0002781,FBgn0002783,FBgn0002878,FBgn0002899,FBgn0002962,FBg…	GO:0006807
RNA biosynthetic process	0.00019242299150962495	FBgn0000117,FBgn0000166,FBgn0000212,FBgn0000376,FBgn0000427,FBgn0000529,FBgn0000964,FBgn0001079,FBgn0001180,FBgn0001222,FBgn0001276,FBgn0001341,FBgn0002441,FBgn0002609,FBgn0002781,FBgn0002783,FBgn0002962,FBgn0003028,FBgn0003277,FBgn0003964,FBgn0004362,FBgn0004400,FBgn0004666,FBgn0005613,FBgn0005695,FBgn0010109,FBgn0010300,FBgn0010328,FBgn0010356,FBgn0010750,FBgn0011648,FBgn0011763,FBgn0013717,FBg…	GO:0032774
cellular nitrogen compound metabolic process	0.000220733628208942	FBgn0000117,FBgn0000146,FBgn0000166,FBgn0000212,FBgn0000376,FBgn0000426,FBgn0000427,FBgn0000529,FBgn0000826,FBgn0000964,FBgn0000996,FBgn0001079,FBgn0001180,FBgn0001222,FBgn0001276,FBgn0001341,FBgn0001941,FBgn0002441,FBgn0002524,FBgn0002609,FBgn0002707,FBgn0002781,FBgn0002783,FBgn0002878,FBgn0002899,FBgn0002962,FBgn0002989,FBgn0003015,FBgn0003028,FBgn0003257,FBgn0003277,FBgn0003401,FBgn0003480,FBg…	GO:0034641
reciprocal meiotic recombination	0.000300083261201994	FBgn0002707,FBgn0002989,FBgn0003480,FBgn0003482,FBgn0028434,FBgn0028525,FBgn0033389,FBgn0033549,FBgn0038827,FBgn0040347,FBgn0050169,FBgn0051053,FBgn0260986,FBgn0284220	GO:0007131
reciprocal homologous recombination	0.000300083261201994	FBgn0002707,FBgn0002989,FBgn0003480,FBgn0003482,FBgn0028434,FBgn0028525,FBgn0033389,FBgn0033549,FBgn0038827,FBgn0040347,FBgn0050169,FBgn0051053,FBgn0260986,FBgn0284220	GO:0140527
double-strand break repair	0.00030117243995223946	FBgn0002707,FBgn0002989,FBgn0003480,FBgn0003482,FBgn0011774,FBgn0015929,FBgn0023177,FBgn0030054,FBgn0030877,FBgn0030931,FBgn0031848,FBgn0032906,FBgn0033389,FBgn0033549,FBgn0035812,FBgn0037263,FBgn0037338,FBgn0038827,FBgn0040268,FBgn0040347,FBgn0041627,FBgn0050169,FBgn0260817,FBgn0283467	GO:0006302
transcription, DNA-templated	0.00030462388785830214	FBgn0000117,FBgn0000166,FBgn0000212,FBgn0000376,FBgn0000427,FBgn0000529,FBgn0000964,FBgn0001079,FBgn0001180,FBgn0001222,FBgn0001276,FBgn0001341,FBgn0002441,FBgn0002609,FBgn0002781,FBgn0002783,FBgn0002962,FBgn0003028,FBgn0003277,FBgn0003964,FBgn0004362,FBgn0004400,FBgn0004666,FBgn0005613,FBgn0005695,FBgn0010109,FBgn0010300,FBgn0010328,FBgn0010356,FBgn0010750,FBgn0011648,FBgn0011763,FBgn0013717,FBg…	GO:0006351
nucleic acid-templated transcription	0.00030462388785830214	FBgn0000117,FBgn0000166,FBgn0000212,FBgn0000376,FBgn0000427,FBgn0000529,FBgn0000964,FBgn0001079,FBgn0001180,FBgn0001222,FBgn0001276,FBgn0001341,FBgn0002441,FBgn0002609,FBgn0002781,FBgn0002783,FBgn0002962,FBgn0003028,FBgn0003277,FBgn0003964,FBgn0004362,FBgn0004400,FBgn0004666,FBgn0005613,FBgn0005695,FBgn0010109,FBgn0010300,FBgn0010328,FBgn0010356,FBgn0010750,FBgn0011648,FBgn0011763,FBgn0013717,FBg…	GO:0097659
homologous recombination	0.00044630483247474367	FBgn0002707,FBgn0002989,FBgn0003480,FBgn0003482,FBgn0028434,FBgn0028525,FBgn0033389,FBgn0033549,FBgn0038827,FBgn0040347,FBgn0050169,FBgn0051053,FBgn0260986,FBgn0284220	GO:0035825
regionalization	0.000549854529700497	FBgn0000117,FBgn0000146,FBgn0000166,FBgn0000212,FBgn0000319,FBgn0000376,FBgn0000463,FBgn0000808,FBgn0001079,FBgn0001085,FBgn0001180,FBgn0002609,FBgn0002783,FBgn0002899,FBgn0002962,FBgn0003015,FBgn0003028,FBgn0003089,FBgn0003169,FBgn0003205,FBgn0003292,FBgn0003450,FBgn0003480,FBgn0003482,FBgn0003557,FBgn0003655,FBgn0003733,FBgn0003751,FBgn0003882,FBgn0004400,FBgn0005390,FBgn0010097,FBgn0010109,FBg…	GO:0003002
mitotic cell cycle process	0.0005540147608145822	FBgn0000146,FBgn0000212,FBgn0000404,FBgn0001108,FBgn0002783,FBgn0002878,FBgn0003041,FBgn0003525,FBgn0004107,FBgn0010097,FBgn0010109,FBgn0010269,FBgn0010315,FBgn0011648,FBgn0011674,FBgn0013548,FBgn0013726,FBgn0014269,FBgn0015270,FBgn0015391,FBgn0015615,FBgn0015618,FBgn0015929,FBgn0019686,FBgn0020616,FBgn0025457,FBgn0026326,FBgn0026598,FBgn0027783,FBgn0028292,FBgn0029970,FBgn0030500,FBgn0033549,FBg…	GO:1903047
nucleobase-containing compound biosynthetic process	0.0006215153188899983	FBgn0000117,FBgn0000166,FBgn0000212,FBgn0000376,FBgn0000427,FBgn0000529,FBgn0000964,FBgn0000996,FBgn0001079,FBgn0001180,FBgn0001222,FBgn0001276,FBgn0001341,FBgn0002441,FBgn0002609,FBgn0002781,FBgn0002783,FBgn0002962,FBgn0002989,FBgn0003028,FBgn0003257,FBgn0003277,FBgn0003964,FBgn0004362,FBgn0004400,FBgn0004666,FBgn0005613,FBgn0005695,FBgn0010109,FBgn0010300,FBgn0010328,FBgn0010356,FBgn0010750,FBg…	GO:0034654
anatomical structure morphogenesis	0.0011152352325903964	FBgn0000117,FBgn0000146,FBgn0000212,FBgn0000319,FBgn0000351,FBgn0000356,FBgn0000384,FBgn0000427,FBgn0000463,FBgn0000719,FBgn0000808,FBgn0000964,FBgn0000996,FBgn0001079,FBgn0001085,FBgn0001108,FBgn0001276,FBgn0002783,FBgn0002899,FBgn0002962,FBgn0002989,FBgn0003015,FBgn0003028,FBgn0003041,FBgn0003169,FBgn0003174,FBgn0003205,FBgn0003285,FBgn0003292,FBgn0003312,FBgn0003480,FBgn0003482,FBgn0003486,FBg…	GO:0009653
heterocycle biosynthetic process	0.0015302924634701196	FBgn0000117,FBgn0000166,FBgn0000212,FBgn0000257,FBgn0000376,FBgn0000427,FBgn0000529,FBgn0000964,FBgn0000996,FBgn0001079,FBgn0001180,FBgn0001222,FBgn0001276,FBgn0001341,FBgn0002441,FBgn0002609,FBgn0002781,FBgn0002783,FBgn0002962,FBgn0002989,FBgn0003028,FBgn0003210,FBgn0003257,FBgn0003277,FBgn0003964,FBgn0004362,FBgn0004400,FBgn0004666,FBgn0005613,FBgn0005695,FBgn0010109,FBgn0010300,FBgn0010328,FBg…	GO:0018130
DNA replication	0.0016329271540612249	FBgn0000996,FBgn0001120,FBgn0002878,FBgn0003023,FBgn0003114,FBgn0003502,FBgn0015270,FBgn0015376,FBgn0015664,FBgn0015929,FBgn0023180,FBgn0023181,FBgn0030054,FBgn0030170,FBgn0032244,FBgn0032906,FBgn0033081,FBgn0033549,FBgn0033890,FBgn0035812,FBgn0038118,FBgn0038608,FBgn0051612,FBgn0259676,FBgn0283467	GO:0006260
organic cyclic compound biosynthetic process	0.0016896486397619125	FBgn0000117,FBgn0000166,FBgn0000212,FBgn0000257,FBgn0000376,FBgn0000427,FBgn0000529,FBgn0000964,FBgn0000996,FBgn0001079,FBgn0001180,FBgn0001222,FBgn0001276,FBgn0001341,FBgn0002441,FBgn0002609,FBgn0002781,FBgn0002783,FBgn0002962,FBgn0002989,FBgn0003028,FBgn0003210,FBgn0003257,FBgn0003277,FBgn0003312,FBgn0003486,FBgn0003964,FBgn0004362,FBgn0004400,FBgn0004666,FBgn0005613,FBgn0005695,FBgn0010109,FBg…	GO:1901362
organelle organization	0.0017163877559554363	FBgn0000146,FBgn0000152,FBgn0000212,FBgn0000257,FBgn0000319,FBgn0000351,FBgn0000384,FBgn0000404,FBgn0000463,FBgn0000719,FBgn0001079,FBgn0001084,FBgn0001085,FBgn0001104,FBgn0001108,FBgn0001612,FBgn0001941,FBgn0002707,FBgn0002781,FBgn0002783,FBgn0002899,FBgn0002948,FBgn0002989,FBgn0003015,FBgn0003028,FBgn0003041,FBgn0003210,FBgn0003292,FBgn0003480,FBgn0003482,FBgn0003502,FBgn0003525,FBgn0003598,FBg…	GO:0006996
primary metabolic process	0.0017220184808008963	FBgn0000117,FBgn0000146,FBgn0000166,FBgn0000212,FBgn0000257,FBgn0000351,FBgn0000376,FBgn0000404,FBgn0000426,FBgn0000427,FBgn0000454,FBgn0000524,FBgn0000529,FBgn0000808,FBgn0000826,FBgn0000964,FBgn0000996,FBgn0001079,FBgn0001120,FBgn0001180,FBgn0001222,FBgn0001276,FBgn0001341,FBgn0001941,FBgn0002441,FBgn0002524,FBgn0002609,FBgn0002707,FBgn0002781,FBgn0002783,FBgn0002878,FBgn0002899,FBgn0002962,FBg…	GO:0044238
aromatic compound biosynthetic process	0.0017959637585506828	FBgn0000117,FBgn0000166,FBgn0000212,FBgn0000257,FBgn0000376,FBgn0000427,FBgn0000529,FBgn0000964,FBgn0000996,FBgn0001079,FBgn0001180,FBgn0001222,FBgn0001276,FBgn0001341,FBgn0002441,FBgn0002609,FBgn0002781,FBgn0002783,FBgn0002962,FBgn0002989,FBgn0003028,FBgn0003210,FBgn0003257,FBgn0003277,FBgn0003964,FBgn0004362,FBgn0004400,FBgn0004666,FBgn0005613,FBgn0005695,FBgn0010109,FBgn0010300,FBgn0010328,FBg…	GO:0019438
negative regulation of biological process	0.0020062774773489693	FBgn0000117,FBgn0000146,FBgn0000166,FBgn0000212,FBgn0000463,FBgn0000524,FBgn0000996,FBgn0001079,FBgn0001120,FBgn0001180,FBgn0001222,FBgn0001276,FBgn0002441,FBgn0002783,FBgn0002878,FBgn0002962,FBgn0003015,FBgn0003023,FBgn0003028,FBgn0003041,FBgn0003114,FBgn0003134,FBgn0003169,FBgn0003205,FBgn0003210,FBgn0003416,FBgn0003557,FBgn0003598,FBgn0003733,FBgn0003964,FBgn0004400,FBgn0004419,FBgn0004598,FBg…	GO:0048519
negative regulation of cell cycle	0.00231360729921062	FBgn0000212,FBgn0000996,FBgn0002783,FBgn0002878,FBgn0004655,FBgn0010269,FBgn0011648,FBgn0013548,FBgn0019686,FBgn0021796,FBgn0025457,FBgn0026326,FBgn0033081,FBgn0033549,FBgn0033773,FBgn0038118,FBgn0038390,FBgn0038827,FBgn0040347,FBgn0044324,FBgn0050169,FBgn0261278,FBgn0262519	GO:0045786
negative regulation of cellular process	0.003170387677653961	FBgn0000117,FBgn0000146,FBgn0000166,FBgn0000212,FBgn0000463,FBgn0000524,FBgn0000996,FBgn0001079,FBgn0001120,FBgn0001180,FBgn0001222,FBgn0001276,FBgn0002441,FBgn0002783,FBgn0002878,FBgn0002962,FBgn0003023,FBgn0003028,FBgn0003041,FBgn0003114,FBgn0003134,FBgn0003205,FBgn0003416,FBgn0003557,FBgn0003733,FBgn0003964,FBgn0004400,FBgn0004419,FBgn0004648,FBgn0004655,FBgn0004657,FBgn0004872,FBgn0005613,FBg…	GO:0048523
pattern specification process	0.0036947555806149473	FBgn0000117,FBgn0000146,FBgn0000166,FBgn0000212,FBgn0000319,FBgn0000376,FBgn0000463,FBgn0000808,FBgn0001079,FBgn0001085,FBgn0001180,FBgn0002609,FBgn0002783,FBgn0002899,FBgn0002962,FBgn0003015,FBgn0003028,FBgn0003089,FBgn0003169,FBgn0003205,FBgn0003292,FBgn0003450,FBgn0003480,FBgn0003482,FBgn0003557,FBgn0003655,FBgn0003733,FBgn0003751,FBgn0003882,FBgn0004400,FBgn0005390,FBgn0010097,FBgn0010109,FBg…	GO:0007389
segmentation	0.0037431610425406455	FBgn0000117,FBgn0000146,FBgn0000166,FBgn0000319,FBgn0000376,FBgn0000463,FBgn0001079,FBgn0001085,FBgn0001180,FBgn0002962,FBgn0003015,FBgn0003028,FBgn0003205,FBgn0003292,FBgn0003557,FBgn0003655,FBgn0003733,FBgn0003751,FBgn0005390,FBgn0010269,FBgn0010300,FBgn0011648,FBgn0013764,FBgn0015618,FBgn0016131,FBgn0024194,FBgn0026238,FBgn0026433,FBgn0026598,FBgn0029088,FBgn0033921,FBgn0038191,FBgn0039016,FBg…	GO:0035282
piRNA biosynthetic process	0.004171568210443127	FBgn0000146,FBgn0004400,FBgn0004872,FBgn0030373,FBgn0033273,FBgn0033921,FBgn0261266	GO:1990511
organic substance metabolic process	0.004472407489475198	FBgn0000117,FBgn0000146,FBgn0000166,FBgn0000212,FBgn0000257,FBgn0000319,FBgn0000351,FBgn0000376,FBgn0000404,FBgn0000426,FBgn0000427,FBgn0000454,FBgn0000524,FBgn0000529,FBgn0000808,FBgn0000826,FBgn0000964,FBgn0000996,FBgn0001079,FBgn0001108,FBgn0001120,FBgn0001180,FBgn0001222,FBgn0001276,FBgn0001341,FBgn0001941,FBgn0002441,FBgn0002524,FBgn0002609,FBgn0002707,FBgn0002781,FBgn0002783,FBgn0002878,FBg…	GO:0071704
negative regulation of cell cycle process	0.0054606656821965475	FBgn0000212,FBgn0000996,FBgn0002783,FBgn0002878,FBgn0004655,FBgn0010269,FBgn0011648,FBgn0013548,FBgn0019686,FBgn0025457,FBgn0026326,FBgn0033549,FBgn0033773,FBgn0038118,FBgn0038390,FBgn0038827,FBgn0040347,FBgn0044324,FBgn0050169,FBgn0261278,FBgn0262519	GO:0010948
meiotic chromosome separation	0.005686697814215668	FBgn0002707,FBgn0028434,FBgn0028525,FBgn0033549,FBgn0033773,FBgn0035627,FBgn0040347,FBgn0284220	GO:0051307
positive regulation of biological process	0.005718350682788322	FBgn0000117,FBgn0000146,FBgn0000166,FBgn0000212,FBgn0000319,FBgn0000351,FBgn0000404,FBgn0000463,FBgn0000524,FBgn0000808,FBgn0000826,FBgn0000964,FBgn0001079,FBgn0001085,FBgn0001108,FBgn0001120,FBgn0001180,FBgn0001222,FBgn0001341,FBgn0002609,FBgn0002783,FBgn0002948,FBgn0003023,FBgn0003028,FBgn0003089,FBgn0003134,FBgn0003169,FBgn0003205,FBgn0003210,FBgn0003416,FBgn0003450,FBgn0003525,FBgn0003557,FBg…	GO:0048518
positive regulation of cellular process	0.00582052173146586	FBgn0000117,FBgn0000146,FBgn0000166,FBgn0000212,FBgn0000319,FBgn0000351,FBgn0000404,FBgn0000463,FBgn0000524,FBgn0000808,FBgn0000826,FBgn0000964,FBgn0001079,FBgn0001085,FBgn0001108,FBgn0001120,FBgn0001180,FBgn0001222,FBgn0001341,FBgn0002609,FBgn0002783,FBgn0002948,FBgn0003023,FBgn0003028,FBgn0003089,FBgn0003134,FBgn0003169,FBgn0003205,FBgn0003416,FBgn0003450,FBgn0003525,FBgn0003598,FBgn0003733,FBg…	GO:0048522
embryo development	0.006795027628312523	FBgn0000117,FBgn0000146,FBgn0000166,FBgn0000319,FBgn0000384,FBgn0000404,FBgn0000719,FBgn0000808,FBgn0001079,FBgn0001085,FBgn0001180,FBgn0002441,FBgn0002962,FBgn0003015,FBgn0003041,FBgn0003089,FBgn0003169,FBgn0003205,FBgn0003292,FBgn0003312,FBgn0003486,FBgn0003502,FBgn0003525,FBgn0003655,FBgn0003733,FBgn0003751,FBgn0004359,FBgn0004657,FBgn0005390,FBgn0010269,FBgn0010894,FBgn0011020,FBgn0011648,FBg…	GO:0009790
negative regulation of cellular metabolic process	0.007996050759771332	FBgn0000117,FBgn0000166,FBgn0001120,FBgn0001180,FBgn0001222,FBgn0002441,FBgn0002962,FBgn0003028,FBgn0003114,FBgn0003205,FBgn0003964,FBgn0004400,FBgn0004419,FBgn0004648,FBgn0004872,FBgn0005613,FBgn0005695,FBgn0010109,FBgn0010278,FBgn0010300,FBgn0011648,FBgn0013764,FBgn0016053,FBgn0016984,FBgn0017550,FBgn0021796,FBgn0023509,FBgn0024291,FBgn0028343,FBgn0029113,FBgn0029822,FBgn0029867,FBgn0030082,FBg…	GO:0031324
double-strand break repair via homologous recombination	0.008137132893089474	FBgn0002707,FBgn0002989,FBgn0003480,FBgn0003482,FBgn0015929,FBgn0023177,FBgn0030054,FBgn0030931,FBgn0031848,FBgn0032906,FBgn0033389,FBgn0035812,FBgn0037263,FBgn0040268,FBgn0040347,FBgn0050169,FBgn0283467	GO:0000724
recombinational repair	0.008137132893089474	FBgn0002707,FBgn0002989,FBgn0003480,FBgn0003482,FBgn0015929,FBgn0023177,FBgn0030054,FBgn0030931,FBgn0031848,FBgn0032906,FBgn0033389,FBgn0035812,FBgn0037263,FBgn0040268,FBgn0040347,FBgn0050169,FBgn0283467	GO:0000725
chromosome organization involved in meiotic cell cycle	0.008195594182864835	FBgn0000146,FBgn0002781,FBgn0002899,FBgn0003480,FBgn0003482,FBgn0003502,FBgn0015509,FBgn0019686,FBgn0020616,FBgn0021761,FBgn0027537,FBgn0033921,FBgn0038827,FBgn0039680,FBgn0051053,FBgn0261266	GO:0070192
negative regulation of cell cycle phase transition	0.008618724589999483	FBgn0000212,FBgn0000996,FBgn0002783,FBgn0002878,FBgn0010269,FBgn0011648,FBgn0013548,FBgn0019686,FBgn0025457,FBgn0026326,FBgn0033549,FBgn0033773,FBgn0038118,FBgn0038390,FBgn0038827,FBgn0040347,FBgn0044324,FBgn0050169,FBgn0261278	GO:1901988
axis specification	0.009536182842559918	FBgn0000146,FBgn0000166,FBgn0000319,FBgn0000808,FBgn0001180,FBgn0002899,FBgn0002962,FBgn0003015,FBgn0003089,FBgn0003205,FBgn0003450,FBgn0003480,FBgn0003482,FBgn0003655,FBgn0003733,FBgn0003751,FBgn0005390,FBgn0010097,FBgn0010269,FBgn0011763,FBgn0016984,FBgn0020407,FBgn0026238,FBgn0026433,FBgn0033921,FBgn0038191,FBgn0038524,FBgn0085362,FBgn0261016,FBgn0263594,FBgn0264492,FBgn0283682	GO:0009798
negative regulation of metabolic process	0.010485629778700552	FBgn0000117,FBgn0000146,FBgn0000166,FBgn0001120,FBgn0001180,FBgn0001222,FBgn0002441,FBgn0002962,FBgn0003015,FBgn0003028,FBgn0003114,FBgn0003205,FBgn0003210,FBgn0003598,FBgn0003964,FBgn0004400,FBgn0004419,FBgn0004648,FBgn0004872,FBgn0005613,FBgn0005695,FBgn0010109,FBgn0010278,FBgn0010300,FBgn0011648,FBgn0013764,FBgn0015509,FBgn0016053,FBgn0016984,FBgn0017550,FBgn0021796,FBgn0022942,FBgn0023509,FBg…	GO:0009892
positive regulation of metabolic process	0.011981315355463696	FBgn0000117,FBgn0000146,FBgn0000166,FBgn0000212,FBgn0000319,FBgn0000351,FBgn0000826,FBgn0000964,FBgn0001079,FBgn0001120,FBgn0001180,FBgn0001222,FBgn0001341,FBgn0002783,FBgn0003023,FBgn0003028,FBgn0003089,FBgn0003169,FBgn0003210,FBgn0003557,FBgn0003733,FBgn0003882,FBgn0003964,FBgn0004400,FBgn0004419,FBgn0004666,FBgn0004872,FBgn0010750,FBgn0011648,FBgn0011704,FBgn0011763,FBgn0013717,FBgn0013764,FBg…	GO:0009893
regulation of cell cycle process	0.01339213988592813	FBgn0000212,FBgn0000404,FBgn0000996,FBgn0002783,FBgn0002878,FBgn0003023,FBgn0003041,FBgn0003525,FBgn0004107,FBgn0004655,FBgn0010109,FBgn0010269,FBgn0010315,FBgn0011648,FBgn0013548,FBgn0015509,FBgn0019686,FBgn0025457,FBgn0026326,FBgn0029970,FBgn0033549,FBgn0033773,FBgn0038118,FBgn0038390,FBgn0038827,FBgn0039638,FBgn0040347,FBgn0044324,FBgn0050169,FBgn0051053,FBgn0051612,FBgn0261278,FBgn0262519,FBg…	GO:0010564
DNA-dependent DNA replication	0.015779849415350582	FBgn0000996,FBgn0002878,FBgn0003023,FBgn0003502,FBgn0015270,FBgn0015376,FBgn0015664,FBgn0015929,FBgn0023180,FBgn0023181,FBgn0030054,FBgn0030170,FBgn0032244,FBgn0033549,FBgn0033890,FBgn0035812,FBgn0038118,FBgn0038608,FBgn0051612,FBgn0259676,FBgn0283467	GO:0006261
positive regulation of macromolecule metabolic process	0.016968523181309727	FBgn0000117,FBgn0000146,FBgn0000166,FBgn0000212,FBgn0000351,FBgn0000826,FBgn0000964,FBgn0001079,FBgn0001120,FBgn0001180,FBgn0001222,FBgn0001341,FBgn0002783,FBgn0003023,FBgn0003028,FBgn0003089,FBgn0003169,FBgn0003210,FBgn0003557,FBgn0003882,FBgn0003964,FBgn0004400,FBgn0004419,FBgn0004666,FBgn0004872,FBgn0010750,FBgn0011648,FBgn0011704,FBgn0011763,FBgn0013717,FBgn0013764,FBgn0015376,FBgn0015509,FBg…	GO:0010604
negative regulation of cellular biosynthetic process	0.01772979215235477	FBgn0000117,FBgn0000166,FBgn0001120,FBgn0001180,FBgn0001222,FBgn0002441,FBgn0002962,FBgn0003028,FBgn0003114,FBgn0003964,FBgn0004400,FBgn0004419,FBgn0005613,FBgn0005695,FBgn0010109,FBgn0010300,FBgn0011648,FBgn0013764,FBgn0016053,FBgn0017550,FBgn0023509,FBgn0024291,FBgn0029822,FBgn0029867,FBgn0030082,FBgn0031036,FBgn0031144,FBgn0031435,FBgn0032169,FBgn0032295,FBgn0032391,FBgn0032475,FBgn0033081,FBg…	GO:0031327
blastoderm segmentation	0.019871150885654713	FBgn0000117,FBgn0000146,FBgn0000166,FBgn0000319,FBgn0001079,FBgn0001085,FBgn0001180,FBgn0002962,FBgn0003015,FBgn0003205,FBgn0003292,FBgn0003655,FBgn0003733,FBgn0003751,FBgn0005390,FBgn0010269,FBgn0011648,FBgn0013764,FBgn0016131,FBgn0024194,FBgn0026238,FBgn0026433,FBgn0026598,FBgn0029088,FBgn0033921,FBgn0038191,FBgn0039016,FBgn0043903,FBgn0261016,FBgn0263594,FBgn0283682	GO:0007350
negative regulation of macromolecule biosynthetic process	0.021821387864295164	FBgn0000117,FBgn0000166,FBgn0001120,FBgn0001180,FBgn0001222,FBgn0002441,FBgn0002962,FBgn0003028,FBgn0003114,FBgn0003964,FBgn0004400,FBgn0004419,FBgn0005613,FBgn0005695,FBgn0010109,FBgn0010300,FBgn0011648,FBgn0013764,FBgn0016053,FBgn0017550,FBgn0023509,FBgn0024291,FBgn0029822,FBgn0029867,FBgn0030082,FBgn0031036,FBgn0031144,FBgn0031435,FBgn0032169,FBgn0032295,FBgn0032391,FBgn0032475,FBgn0033081,FBg…	GO:0010558
negative regulation of biosynthetic process	0.025190940012988973	FBgn0000117,FBgn0000166,FBgn0001120,FBgn0001180,FBgn0001222,FBgn0002441,FBgn0002962,FBgn0003028,FBgn0003114,FBgn0003964,FBgn0004400,FBgn0004419,FBgn0005613,FBgn0005695,FBgn0010109,FBgn0010300,FBgn0011648,FBgn0013764,FBgn0016053,FBgn0017550,FBgn0023509,FBgn0024291,FBgn0029822,FBgn0029867,FBgn0030082,FBgn0031036,FBgn0031144,FBgn0031435,FBgn0032169,FBgn0032295,FBgn0032391,FBgn0032475,FBgn0033081,FBg…	GO:0009890
negative regulation of macromolecule metabolic process	0.030940660948998302	FBgn0000117,FBgn0000146,FBgn0000166,FBgn0001120,FBgn0001180,FBgn0001222,FBgn0002441,FBgn0002962,FBgn0003015,FBgn0003028,FBgn0003114,FBgn0003205,FBgn0003210,FBgn0003598,FBgn0003964,FBgn0004400,FBgn0004419,FBgn0004648,FBgn0004872,FBgn0005613,FBgn0005695,FBgn0010109,FBgn0010278,FBgn0010300,FBgn0011648,FBgn0013764,FBgn0015509,FBgn0016053,FBgn0016984,FBgn0017550,FBgn0021796,FBgn0022942,FBgn0023509,FBg…	GO:0010605
RNA localization	0.03179077750511906	FBgn0000146,FBgn0000319,FBgn0001108,FBgn0002899,FBgn0002989,FBgn0003015,FBgn0003480,FBgn0003482,FBgn0003655,FBgn0011674,FBgn0020407,FBgn0021761,FBgn0022942,FBgn0026433,FBgn0027537,FBgn0030738,FBgn0034310,FBgn0034939,FBgn0036640,FBgn0037569,FBgn0037700,FBgn0039016,FBgn0087040,FBgn0260780,FBgn0261286,FBgn0263594,FBgn0264492,FBgn0283682	GO:0006403
regulation of chromatin assembly or disassembly	0.0344917912531509	FBgn0002781,FBgn0003598,FBgn0004872,FBgn0010278,FBgn0016053,FBgn0024329,FBgn0030082,FBgn0037703,FBgn0086908,FBgn0261573	GO:0001672
embryonic pattern specification	0.03994472907391968	FBgn0000117,FBgn0000146,FBgn0000166,FBgn0000319,FBgn0001079,FBgn0001085,FBgn0001180,FBgn0002962,FBgn0003015,FBgn0003089,FBgn0003205,FBgn0003292,FBgn0003655,FBgn0003733,FBgn0003751,FBgn0005390,FBgn0010269,FBgn0011648,FBgn0013764,FBgn0016131,FBgn0024194,FBgn0026238,FBgn0026433,FBgn0026598,FBgn0029088,FBgn0033921,FBgn0038191,FBgn0039016,FBgn0043903,FBgn0261016,FBgn0263594,FBgn0283682	GO:0009880
resolution of meiotic recombination intermediates	0.04464312299975477	FBgn0002707,FBgn0028434,FBgn0028525,FBgn0033549,FBgn0040347,FBgn0284220	GO:0000712
regulation of cell cycle phase transition	0.04825053957002432	FBgn0000212,FBgn0000404,FBgn0000996,FBgn0002783,FBgn0002878,FBgn0003525,FBgn0004107,FBgn0010269,FBgn0010315,FBgn0011648,FBgn0013548,FBgn0019686,FBgn0025457,FBgn0026326,FBgn0033549,FBgn0033773,FBgn0038118,FBgn0038390,FBgn0038827,FBgn0040347,FBgn0044324,FBgn0050169,FBgn0261278,FBgn0287454	GO:1901987
vitelline membrane formation involved in chorion-containing eggshell formation	0.04985093734146938	FBgn0003979,FBgn0003980,FBgn0005390,FBgn0039709,FBgn0085362,FBgn0086265,FBgn0261016	GO:0007305
vitelline membrane formation	0.04985093734146938	FBgn0003979,FBgn0003980,FBgn0005390,FBgn0039709,FBgn0085362,FBgn0086265,FBgn0261016	GO:0030704
egg coat formation	0.04985093734146938	FBgn0003979,FBgn0003980,FBgn0005390,FBgn0039709,FBgn0085362,FBgn0086265,FBgn0261016	GO:0035803

## Sheet: Pret 8h mtORT DOWN
GO term	p-value	Genes	GO code
regulation of biological process	1.0090147960391323e-53	FBgn0000039,FBgn0000063,FBgn0000147,FBgn0000158,FBgn0000166,FBgn0000239,FBgn0000247,FBgn0000251,FBgn0000259,FBgn0000273,FBgn0000289,FBgn0000307,FBgn0000346,FBgn0000352,FBgn0000404,FBgn0000405,FBgn0000414,FBgn0000427,FBgn0000463,FBgn0000479,FBgn0000546,FBgn0000575,FBgn0000588,FBgn0000606,FBgn0000635,FBgn0000662,FBgn0000723,FBgn0000810,FBgn0000964,FBgn0001075,FBgn0001078,FBgn0001086,FBgn0001139,FBg…	GO:0050789
regulation of cellular process	1.0644014515124331e-52	FBgn0000039,FBgn0000063,FBgn0000147,FBgn0000158,FBgn0000166,FBgn0000239,FBgn0000247,FBgn0000251,FBgn0000259,FBgn0000273,FBgn0000289,FBgn0000307,FBgn0000346,FBgn0000352,FBgn0000404,FBgn0000405,FBgn0000414,FBgn0000427,FBgn0000463,FBgn0000479,FBgn0000546,FBgn0000575,FBgn0000588,FBgn0000606,FBgn0000635,FBgn0000662,FBgn0000723,FBgn0000810,FBgn0000964,FBgn0001075,FBgn0001078,FBgn0001086,FBgn0001139,FBg…	GO:0050794
biological regulation	2.5352798277931898e-51	FBgn0000039,FBgn0000063,FBgn0000147,FBgn0000158,FBgn0000166,FBgn0000239,FBgn0000247,FBgn0000251,FBgn0000259,FBgn0000273,FBgn0000289,FBgn0000303,FBgn0000307,FBgn0000346,FBgn0000352,FBgn0000404,FBgn0000405,FBgn0000414,FBgn0000427,FBgn0000463,FBgn0000479,FBgn0000546,FBgn0000575,FBgn0000588,FBgn0000606,FBgn0000635,FBgn0000662,FBgn0000723,FBgn0000810,FBgn0000964,FBgn0001075,FBgn0001078,FBgn0001086,FBg…	GO:0065007
system development	4.056656286608372e-38	FBgn0000008,FBgn0000140,FBgn0000147,FBgn0000239,FBgn0000251,FBgn0000259,FBgn0000273,FBgn0000289,FBgn0000307,FBgn0000317,FBgn0000352,FBgn0000404,FBgn0000414,FBgn0000463,FBgn0000479,FBgn0000536,FBgn0000546,FBgn0000575,FBgn0000606,FBgn0000635,FBgn0000662,FBgn0000723,FBgn0000964,FBgn0001075,FBgn0001078,FBgn0001139,FBgn0001169,FBgn0001180,FBgn0001316,FBgn0001624,FBgn0001965,FBgn0001994,FBgn0002121,FBg…	GO:0048731
anatomical structure development	6.489444815276133e-37	FBgn0000008,FBgn0000063,FBgn0000140,FBgn0000147,FBgn0000158,FBgn0000166,FBgn0000180,FBgn0000239,FBgn0000251,FBgn0000259,FBgn0000273,FBgn0000289,FBgn0000307,FBgn0000317,FBgn0000352,FBgn0000355,FBgn0000404,FBgn0000405,FBgn0000414,FBgn0000427,FBgn0000463,FBgn0000479,FBgn0000536,FBgn0000546,FBgn0000575,FBgn0000588,FBgn0000606,FBgn0000635,FBgn0000662,FBgn0000723,FBgn0000810,FBgn0000964,FBgn0001075,FBg…	GO:0048856
developmental process	3.4922026596711424e-35	FBgn0000008,FBgn0000063,FBgn0000140,FBgn0000147,FBgn0000158,FBgn0000166,FBgn0000180,FBgn0000239,FBgn0000251,FBgn0000259,FBgn0000273,FBgn0000289,FBgn0000307,FBgn0000317,FBgn0000352,FBgn0000355,FBgn0000404,FBgn0000405,FBgn0000414,FBgn0000427,FBgn0000463,FBgn0000479,FBgn0000536,FBgn0000546,FBgn0000575,FBgn0000588,FBgn0000606,FBgn0000635,FBgn0000662,FBgn0000723,FBgn0000810,FBgn0000964,FBgn0001075,FBg…	GO:0032502
multicellular organismal process	6.40034464138844e-33	FBgn0000008,FBgn0000039,FBgn0000063,FBgn0000140,FBgn0000147,FBgn0000158,FBgn0000166,FBgn0000239,FBgn0000251,FBgn0000259,FBgn0000273,FBgn0000289,FBgn0000307,FBgn0000317,FBgn0000352,FBgn0000355,FBgn0000404,FBgn0000405,FBgn0000414,FBgn0000427,FBgn0000463,FBgn0000479,FBgn0000536,FBgn0000546,FBgn0000575,FBgn0000588,FBgn0000606,FBgn0000635,FBgn0000662,FBgn0000723,FBgn0000810,FBgn0000964,FBgn0001075,FBg…	GO:0032501
multicellular organism development	6.505054923746287e-33	FBgn0000008,FBgn0000140,FBgn0000147,FBgn0000158,FBgn0000166,FBgn0000239,FBgn0000251,FBgn0000259,FBgn0000273,FBgn0000289,FBgn0000307,FBgn0000317,FBgn0000352,FBgn0000355,FBgn0000404,FBgn0000405,FBgn0000414,FBgn0000463,FBgn0000479,FBgn0000536,FBgn0000546,FBgn0000575,FBgn0000588,FBgn0000606,FBgn0000635,FBgn0000662,FBgn0000723,FBgn0000810,FBgn0000964,FBgn0001075,FBgn0001078,FBgn0001139,FBgn0001169,FBg…	GO:0007275
cellular developmental process	7.999027896815655e-30	FBgn0000063,FBgn0000140,FBgn0000147,FBgn0000158,FBgn0000166,FBgn0000239,FBgn0000251,FBgn0000259,FBgn0000273,FBgn0000307,FBgn0000317,FBgn0000352,FBgn0000404,FBgn0000405,FBgn0000414,FBgn0000427,FBgn0000463,FBgn0000479,FBgn0000536,FBgn0000546,FBgn0000575,FBgn0000606,FBgn0000635,FBgn0000723,FBgn0000810,FBgn0000964,FBgn0001075,FBgn0001078,FBgn0001169,FBgn0001180,FBgn0001301,FBgn0001316,FBgn0001624,FBg…	GO:0048869
response to stimulus	3.6636488934116854e-29	FBgn0000039,FBgn0000063,FBgn0000147,FBgn0000158,FBgn0000166,FBgn0000239,FBgn0000247,FBgn0000251,FBgn0000273,FBgn0000307,FBgn0000352,FBgn0000414,FBgn0000427,FBgn0000463,FBgn0000479,FBgn0000536,FBgn0000546,FBgn0000606,FBgn0000635,FBgn0000723,FBgn0001075,FBgn0001078,FBgn0001139,FBgn0001169,FBgn0001226,FBgn0001624,FBgn0001965,FBgn0002121,FBgn0002431,FBgn0002466,FBgn0002525,FBgn0002576,FBgn0002643,FBg…	GO:0050896
cell differentiation	7.981463454190333e-29	FBgn0000063,FBgn0000140,FBgn0000147,FBgn0000158,FBgn0000166,FBgn0000239,FBgn0000251,FBgn0000259,FBgn0000273,FBgn0000307,FBgn0000317,FBgn0000352,FBgn0000404,FBgn0000405,FBgn0000414,FBgn0000427,FBgn0000463,FBgn0000479,FBgn0000536,FBgn0000546,FBgn0000575,FBgn0000606,FBgn0000635,FBgn0000723,FBgn0000810,FBgn0000964,FBgn0001075,FBgn0001078,FBgn0001169,FBgn0001180,FBgn0001301,FBgn0001316,FBgn0001624,FBg…	GO:0030154
signaling	3.753606981821476e-26	FBgn0000039,FBgn0000063,FBgn0000158,FBgn0000166,FBgn0000239,FBgn0000247,FBgn0000273,FBgn0000303,FBgn0000346,FBgn0000352,FBgn0000414,FBgn0000463,FBgn0000479,FBgn0000546,FBgn0000635,FBgn0000723,FBgn0001075,FBgn0001078,FBgn0001139,FBgn0001169,FBgn0001624,FBgn0001965,FBgn0002121,FBgn0002431,FBgn0002466,FBgn0002643,FBgn0002732,FBgn0002901,FBgn0002922,FBgn0002926,FBgn0002932,FBgn0002973,FBgn0003023,FBg…	GO:0023052
cell communication	4.965095496335833e-26	FBgn0000039,FBgn0000063,FBgn0000158,FBgn0000166,FBgn0000239,FBgn0000247,FBgn0000273,FBgn0000303,FBgn0000346,FBgn0000352,FBgn0000414,FBgn0000463,FBgn0000479,FBgn0000546,FBgn0000635,FBgn0000723,FBgn0001075,FBgn0001078,FBgn0001139,FBgn0001169,FBgn0001624,FBgn0001965,FBgn0002121,FBgn0002431,FBgn0002466,FBgn0002643,FBgn0002732,FBgn0002901,FBgn0002922,FBgn0002926,FBgn0002932,FBgn0002973,FBgn0003023,FBg…	GO:0007154
nervous system development	1.4912596785742554e-25	FBgn0000140,FBgn0000147,FBgn0000239,FBgn0000259,FBgn0000273,FBgn0000307,FBgn0000317,FBgn0000404,FBgn0000414,FBgn0000463,FBgn0000479,FBgn0000536,FBgn0000546,FBgn0000575,FBgn0000606,FBgn0000635,FBgn0000723,FBgn0001075,FBgn0001078,FBgn0001139,FBgn0001180,FBgn0001316,FBgn0001624,FBgn0001965,FBgn0002121,FBgn0002466,FBgn0002525,FBgn0002576,FBgn0002643,FBgn0002774,FBgn0002932,FBgn0002962,FBgn0002973,FBg…	GO:0007399
cell development	1.8830649175141877e-25	FBgn0000063,FBgn0000140,FBgn0000147,FBgn0000158,FBgn0000166,FBgn0000239,FBgn0000259,FBgn0000273,FBgn0000307,FBgn0000352,FBgn0000405,FBgn0000414,FBgn0000427,FBgn0000463,FBgn0000479,FBgn0000546,FBgn0000575,FBgn0000606,FBgn0000635,FBgn0000723,FBgn0000810,FBgn0000964,FBgn0001078,FBgn0001180,FBgn0001301,FBgn0001316,FBgn0001624,FBgn0001965,FBgn0002121,FBgn0002431,FBgn0002576,FBgn0002643,FBgn0002774,FBg…	GO:0048468
anatomical structure morphogenesis	2.654369309940779e-25	FBgn0000140,FBgn0000147,FBgn0000158,FBgn0000239,FBgn0000251,FBgn0000273,FBgn0000289,FBgn0000307,FBgn0000317,FBgn0000352,FBgn0000414,FBgn0000427,FBgn0000463,FBgn0000479,FBgn0000546,FBgn0000575,FBgn0000606,FBgn0000635,FBgn0000723,FBgn0000964,FBgn0001075,FBgn0001078,FBgn0001169,FBgn0001301,FBgn0001316,FBgn0001624,FBgn0001965,FBgn0002121,FBgn0002431,FBgn0002466,FBgn0002525,FBgn0002576,FBgn0002643,FBg…	GO:0009653
negative regulation of biological process	3.6050009794239396e-25	FBgn0000063,FBgn0000158,FBgn0000166,FBgn0000247,FBgn0000273,FBgn0000352,FBgn0000463,FBgn0000479,FBgn0000546,FBgn0000575,FBgn0000588,FBgn0000606,FBgn0000635,FBgn0000810,FBgn0001075,FBgn0001086,FBgn0001139,FBgn0001169,FBgn0001180,FBgn0001206,FBgn0001316,FBgn0001624,FBgn0001965,FBgn0002121,FBgn0002431,FBgn0002466,FBgn0002525,FBgn0002576,FBgn0002723,FBgn0002732,FBgn0002774,FBgn0002872,FBgn0002901,FBg…	GO:0048519
signal transduction	1.3632372097716824e-23	FBgn0000039,FBgn0000063,FBgn0000158,FBgn0000166,FBgn0000239,FBgn0000247,FBgn0000273,FBgn0000352,FBgn0000414,FBgn0000463,FBgn0000479,FBgn0000546,FBgn0000635,FBgn0000723,FBgn0001075,FBgn0001078,FBgn0001139,FBgn0001169,FBgn0001624,FBgn0001965,FBgn0002121,FBgn0002431,FBgn0002466,FBgn0002643,FBgn0002732,FBgn0002901,FBgn0002926,FBgn0002932,FBgn0002973,FBgn0003023,FBgn0003165,FBgn0003268,FBgn0003345,FBg…	GO:0007165
positive regulation of cellular process	6.014872085667411e-23	FBgn0000063,FBgn0000147,FBgn0000158,FBgn0000166,FBgn0000239,FBgn0000251,FBgn0000273,FBgn0000307,FBgn0000404,FBgn0000414,FBgn0000463,FBgn0000546,FBgn0000588,FBgn0000606,FBgn0000964,FBgn0001075,FBgn0001078,FBgn0001086,FBgn0001180,FBgn0001185,FBgn0001197,FBgn0001624,FBgn0001965,FBgn0002121,FBgn0002431,FBgn0002525,FBgn0002576,FBgn0002643,FBgn0002723,FBgn0002774,FBgn0002872,FBgn0002922,FBgn0002926,FBg…	GO:0048522
cellular component organization	6.788193621756454e-23	FBgn0000063,FBgn0000140,FBgn0000147,FBgn0000158,FBgn0000239,FBgn0000246,FBgn0000247,FBgn0000273,FBgn0000307,FBgn0000317,FBgn0000346,FBgn0000352,FBgn0000404,FBgn0000405,FBgn0000414,FBgn0000427,FBgn0000463,FBgn0000479,FBgn0000546,FBgn0000575,FBgn0000588,FBgn0000606,FBgn0000635,FBgn0000723,FBgn0000810,FBgn0001075,FBgn0001078,FBgn0001086,FBgn0001206,FBgn0001301,FBgn0001316,FBgn0001624,FBgn0001965,FBg…	GO:0016043
positive regulation of biological process	1.813966398877198e-22	FBgn0000063,FBgn0000147,FBgn0000158,FBgn0000166,FBgn0000239,FBgn0000247,FBgn0000251,FBgn0000273,FBgn0000307,FBgn0000404,FBgn0000414,FBgn0000463,FBgn0000546,FBgn0000588,FBgn0000606,FBgn0000964,FBgn0001075,FBgn0001078,FBgn0001086,FBgn0001180,FBgn0001185,FBgn0001197,FBgn0001624,FBgn0001965,FBgn0002121,FBgn0002431,FBgn0002525,FBgn0002576,FBgn0002643,FBgn0002723,FBgn0002774,FBgn0002872,FBgn0002922,FBg…	GO:0048518
neuron projection development	2.726244448513703e-22	FBgn0000239,FBgn0000273,FBgn0000307,FBgn0000414,FBgn0000479,FBgn0000546,FBgn0000606,FBgn0000635,FBgn0000723,FBgn0001078,FBgn0001965,FBgn0002774,FBgn0002962,FBgn0003090,FBgn0003165,FBgn0003396,FBgn0003513,FBgn0004370,FBgn0004456,FBgn0004656,FBgn0004795,FBgn0004859,FBgn0010194,FBgn0010407,FBgn0010452,FBgn0010583,FBgn0010905,FBgn0010909,FBgn0011260,FBgn0011300,FBgn0011592,FBgn0011661,FBgn0011739,FBg…	GO:0031175
negative regulation of cellular process	3.118218020341387e-22	FBgn0000063,FBgn0000158,FBgn0000166,FBgn0000273,FBgn0000352,FBgn0000463,FBgn0000479,FBgn0000546,FBgn0000575,FBgn0000588,FBgn0000606,FBgn0000635,FBgn0000810,FBgn0001075,FBgn0001086,FBgn0001139,FBgn0001169,FBgn0001180,FBgn0001206,FBgn0001316,FBgn0001624,FBgn0001965,FBgn0002121,FBgn0002431,FBgn0002466,FBgn0002525,FBgn0002576,FBgn0002723,FBgn0002732,FBgn0002901,FBgn0002906,FBgn0002932,FBgn0002941,FBg…	GO:0048523
animal organ development	9.950617568849884e-21	FBgn0000008,FBgn0000140,FBgn0000251,FBgn0000259,FBgn0000273,FBgn0000289,FBgn0000317,FBgn0000352,FBgn0000414,FBgn0000463,FBgn0000536,FBgn0000546,FBgn0000575,FBgn0000606,FBgn0000635,FBgn0000662,FBgn0000964,FBgn0001075,FBgn0001078,FBgn0001169,FBgn0001180,FBgn0001316,FBgn0001624,FBgn0001965,FBgn0001994,FBgn0002121,FBgn0002431,FBgn0002466,FBgn0002525,FBgn0002576,FBgn0002643,FBgn0002732,FBgn0002901,FBg…	GO:0048513
neuron projection morphogenesis	2.3497513515846792e-20	FBgn0000239,FBgn0000307,FBgn0000414,FBgn0000479,FBgn0000546,FBgn0000606,FBgn0000635,FBgn0000723,FBgn0001078,FBgn0001965,FBgn0002774,FBgn0002962,FBgn0003090,FBgn0003165,FBgn0003396,FBgn0003513,FBgn0004370,FBgn0004456,FBgn0004656,FBgn0004795,FBgn0004859,FBgn0010194,FBgn0010452,FBgn0010583,FBgn0010909,FBgn0011260,FBgn0011300,FBgn0011592,FBgn0011661,FBgn0011692,FBgn0011739,FBgn0014007,FBgn0014133,FBg…	GO:0048812
cell projection morphogenesis	3.540966257358156e-20	FBgn0000239,FBgn0000307,FBgn0000414,FBgn0000479,FBgn0000546,FBgn0000606,FBgn0000635,FBgn0000723,FBgn0001078,FBgn0001965,FBgn0002774,FBgn0002962,FBgn0003090,FBgn0003165,FBgn0003396,FBgn0003513,FBgn0004370,FBgn0004456,FBgn0004656,FBgn0004795,FBgn0004859,FBgn0010194,FBgn0010452,FBgn0010583,FBgn0010909,FBgn0011260,FBgn0011300,FBgn0011592,FBgn0011661,FBgn0011692,FBgn0011739,FBgn0014007,FBgn0014133,FBg…	GO:0048858
plasma membrane bounded cell projection morphogenesis	3.540966257358156e-20	FBgn0000239,FBgn0000307,FBgn0000414,FBgn0000479,FBgn0000546,FBgn0000606,FBgn0000635,FBgn0000723,FBgn0001078,FBgn0001965,FBgn0002774,FBgn0002962,FBgn0003090,FBgn0003165,FBgn0003396,FBgn0003513,FBgn0004370,FBgn0004456,FBgn0004656,FBgn0004795,FBgn0004859,FBgn0010194,FBgn0010452,FBgn0010583,FBgn0010909,FBgn0011260,FBgn0011300,FBgn0011592,FBgn0011661,FBgn0011692,FBgn0011739,FBgn0014007,FBgn0014133,FBg…	GO:0120039
regulation of metabolic process	9.199600797519305e-20	FBgn0000147,FBgn0000158,FBgn0000166,FBgn0000239,FBgn0000247,FBgn0000251,FBgn0000259,FBgn0000273,FBgn0000289,FBgn0000307,FBgn0000352,FBgn0000404,FBgn0000405,FBgn0000427,FBgn0000546,FBgn0000575,FBgn0000588,FBgn0000606,FBgn0000662,FBgn0000810,FBgn0000964,FBgn0001075,FBgn0001078,FBgn0001086,FBgn0001139,FBgn0001169,FBgn0001180,FBgn0001185,FBgn0001197,FBgn0001994,FBgn0002121,FBgn0002431,FBgn0002525,FBg…	GO:0019222
cell part morphogenesis	1.7700250285398027e-19	FBgn0000239,FBgn0000307,FBgn0000414,FBgn0000479,FBgn0000546,FBgn0000606,FBgn0000635,FBgn0000723,FBgn0001078,FBgn0001965,FBgn0002774,FBgn0002962,FBgn0003090,FBgn0003165,FBgn0003396,FBgn0003513,FBgn0004370,FBgn0004456,FBgn0004656,FBgn0004795,FBgn0004859,FBgn0010194,FBgn0010452,FBgn0010583,FBgn0010909,FBgn0011260,FBgn0011300,FBgn0011592,FBgn0011661,FBgn0011692,FBgn0011739,FBgn0014007,FBgn0014133,FBg…	GO:0032990
regulation of macromolecule metabolic process	2.55395421750503e-19	FBgn0000147,FBgn0000158,FBgn0000166,FBgn0000239,FBgn0000247,FBgn0000251,FBgn0000259,FBgn0000273,FBgn0000289,FBgn0000307,FBgn0000352,FBgn0000404,FBgn0000405,FBgn0000427,FBgn0000546,FBgn0000575,FBgn0000588,FBgn0000606,FBgn0000662,FBgn0000810,FBgn0000964,FBgn0001075,FBgn0001078,FBgn0001086,FBgn0001139,FBgn0001169,FBgn0001180,FBgn0001185,FBgn0001197,FBgn0001994,FBgn0002121,FBgn0002431,FBgn0002525,FBg…	GO:0060255
regulation of gene expression	3.670727770366952e-19	FBgn0000158,FBgn0000166,FBgn0000247,FBgn0000251,FBgn0000273,FBgn0000289,FBgn0000352,FBgn0000427,FBgn0000546,FBgn0000575,FBgn0000588,FBgn0000606,FBgn0000662,FBgn0000810,FBgn0000964,FBgn0001075,FBgn0001078,FBgn0001139,FBgn0001169,FBgn0001180,FBgn0001185,FBgn0001197,FBgn0001994,FBgn0002525,FBgn0002576,FBgn0002643,FBgn0002723,FBgn0002774,FBgn0002872,FBgn0002922,FBgn0002941,FBgn0002962,FBgn0002973,FBg…	GO:0010468
tissue development	5.781241829979776e-19	FBgn0000180,FBgn0000251,FBgn0000273,FBgn0000289,FBgn0000307,FBgn0000317,FBgn0000352,FBgn0000414,FBgn0000427,FBgn0000463,FBgn0000546,FBgn0000575,FBgn0000635,FBgn0000723,FBgn0000810,FBgn0000964,FBgn0001075,FBgn0001078,FBgn0001169,FBgn0001301,FBgn0001624,FBgn0001965,FBgn0002121,FBgn0002431,FBgn0002525,FBgn0002576,FBgn0002643,FBgn0002901,FBgn0002926,FBgn0002932,FBgn0002973,FBgn0003087,FBgn0003090,FBg…	GO:0009888
generation of neurons	9.814164681206485e-19	FBgn0000147,FBgn0000239,FBgn0000273,FBgn0000307,FBgn0000317,FBgn0000404,FBgn0000414,FBgn0000463,FBgn0000479,FBgn0000536,FBgn0000546,FBgn0000575,FBgn0000606,FBgn0000635,FBgn0000723,FBgn0001075,FBgn0001078,FBgn0001180,FBgn0001316,FBgn0001965,FBgn0002121,FBgn0002576,FBgn0002643,FBgn0002774,FBgn0002932,FBgn0002962,FBgn0002973,FBgn0003090,FBgn0003124,FBgn0003165,FBgn0003345,FBgn0003396,FBgn0003410,FBg…	GO:0048699
cellular component morphogenesis	1.7172750738244668e-18	FBgn0000239,FBgn0000307,FBgn0000414,FBgn0000427,FBgn0000479,FBgn0000546,FBgn0000575,FBgn0000606,FBgn0000635,FBgn0000723,FBgn0001078,FBgn0001965,FBgn0002774,FBgn0002926,FBgn0002962,FBgn0003090,FBgn0003165,FBgn0003396,FBgn0003482,FBgn0003483,FBgn0003513,FBgn0004370,FBgn0004456,FBgn0004650,FBgn0004656,FBgn0004795,FBgn0004859,FBgn0005666,FBgn0010194,FBgn0010382,FBgn0010452,FBgn0010583,FBgn0010909,FBg…	GO:0032989
neurogenesis	2.0244399514152924e-18	FBgn0000147,FBgn0000239,FBgn0000273,FBgn0000307,FBgn0000317,FBgn0000404,FBgn0000414,FBgn0000463,FBgn0000479,FBgn0000536,FBgn0000546,FBgn0000575,FBgn0000606,FBgn0000635,FBgn0000723,FBgn0001075,FBgn0001078,FBgn0001180,FBgn0001316,FBgn0001965,FBgn0002121,FBgn0002576,FBgn0002643,FBgn0002774,FBgn0002932,FBgn0002962,FBgn0002973,FBgn0003090,FBgn0003124,FBgn0003165,FBgn0003345,FBgn0003396,FBgn0003410,FBg…	GO:0022008
cell morphogenesis involved in differentiation	2.4411562304656072e-18	FBgn0000239,FBgn0000307,FBgn0000414,FBgn0000463,FBgn0000479,FBgn0000546,FBgn0000606,FBgn0000635,FBgn0000723,FBgn0001078,FBgn0001965,FBgn0002774,FBgn0002962,FBgn0003165,FBgn0003371,FBgn0003396,FBgn0004370,FBgn0004456,FBgn0004656,FBgn0004795,FBgn0004859,FBgn0004861,FBgn0004864,FBgn0010194,FBgn0010452,FBgn0010583,FBgn0010909,FBgn0011260,FBgn0011300,FBgn0011592,FBgn0011661,FBgn0014007,FBgn0014133,FBg…	GO:0000904
regulation of nucleobase-containing compound metabolic process	7.730838842752807e-18	FBgn0000147,FBgn0000166,FBgn0000251,FBgn0000289,FBgn0000352,FBgn0000427,FBgn0000546,FBgn0000575,FBgn0000588,FBgn0000606,FBgn0000662,FBgn0000964,FBgn0001078,FBgn0001139,FBgn0001169,FBgn0001180,FBgn0001185,FBgn0001197,FBgn0001994,FBgn0002431,FBgn0002576,FBgn0002643,FBgn0002723,FBgn0002774,FBgn0002872,FBgn0002906,FBgn0002922,FBgn0002941,FBgn0002962,FBgn0003044,FBgn0003165,FBgn0003261,FBgn0003345,FBg…	GO:0019219
epithelium development	9.480078261529182e-18	FBgn0000251,FBgn0000273,FBgn0000289,FBgn0000307,FBgn0000317,FBgn0000352,FBgn0000414,FBgn0000427,FBgn0000463,FBgn0000546,FBgn0000575,FBgn0000635,FBgn0000723,FBgn0000810,FBgn0000964,FBgn0001075,FBgn0001078,FBgn0001169,FBgn0001301,FBgn0001624,FBgn0001965,FBgn0002121,FBgn0002431,FBgn0002525,FBgn0002576,FBgn0002643,FBgn0002901,FBgn0002926,FBgn0002932,FBgn0002973,FBgn0003087,FBgn0003090,FBgn0003124,FBg…	GO:0060429
cell morphogenesis	1.0044631272923412e-17	FBgn0000239,FBgn0000307,FBgn0000414,FBgn0000463,FBgn0000479,FBgn0000546,FBgn0000606,FBgn0000635,FBgn0000723,FBgn0001078,FBgn0001965,FBgn0002774,FBgn0002962,FBgn0003165,FBgn0003371,FBgn0003396,FBgn0004370,FBgn0004456,FBgn0004656,FBgn0004795,FBgn0004859,FBgn0004861,FBgn0004864,FBgn0010194,FBgn0010314,FBgn0010452,FBgn0010583,FBgn0010909,FBgn0011260,FBgn0011300,FBgn0011592,FBgn0011661,FBgn0011692,FBg…	GO:0000902
cellular component organization or biogenesis	1.1446750410419405e-17	FBgn0000063,FBgn0000140,FBgn0000147,FBgn0000158,FBgn0000239,FBgn0000246,FBgn0000247,FBgn0000273,FBgn0000307,FBgn0000317,FBgn0000346,FBgn0000352,FBgn0000404,FBgn0000405,FBgn0000414,FBgn0000427,FBgn0000463,FBgn0000479,FBgn0000546,FBgn0000575,FBgn0000588,FBgn0000606,FBgn0000635,FBgn0000723,FBgn0000810,FBgn0001075,FBgn0001078,FBgn0001086,FBgn0001206,FBgn0001301,FBgn0001316,FBgn0001624,FBgn0001965,FBg…	GO:0071840
regulation of cellular metabolic process	2.861893894833125e-17	FBgn0000147,FBgn0000158,FBgn0000166,FBgn0000247,FBgn0000251,FBgn0000259,FBgn0000273,FBgn0000289,FBgn0000307,FBgn0000352,FBgn0000404,FBgn0000405,FBgn0000427,FBgn0000546,FBgn0000575,FBgn0000588,FBgn0000606,FBgn0000662,FBgn0000810,FBgn0000964,FBgn0001078,FBgn0001086,FBgn0001139,FBgn0001169,FBgn0001180,FBgn0001185,FBgn0001197,FBgn0001994,FBgn0002121,FBgn0002431,FBgn0002576,FBgn0002643,FBgn0002723,FBg…	GO:0031323
plasma membrane bounded cell projection organization	2.9069766910038855e-17	FBgn0000239,FBgn0000273,FBgn0000307,FBgn0000317,FBgn0000352,FBgn0000414,FBgn0000479,FBgn0000546,FBgn0000606,FBgn0000635,FBgn0000723,FBgn0001075,FBgn0001078,FBgn0001965,FBgn0002774,FBgn0002962,FBgn0003090,FBgn0003165,FBgn0003396,FBgn0003513,FBgn0004370,FBgn0004456,FBgn0004656,FBgn0004795,FBgn0004859,FBgn0010194,FBgn0010223,FBgn0010407,FBgn0010452,FBgn0010583,FBgn0010905,FBgn0010909,FBgn0011260,FBg…	GO:0120036
regulation of RNA metabolic process	3.3627325278501665e-17	FBgn0000166,FBgn0000251,FBgn0000289,FBgn0000352,FBgn0000427,FBgn0000546,FBgn0000575,FBgn0000588,FBgn0000606,FBgn0000662,FBgn0000964,FBgn0001078,FBgn0001139,FBgn0001169,FBgn0001180,FBgn0001185,FBgn0001197,FBgn0001994,FBgn0002576,FBgn0002643,FBgn0002723,FBgn0002774,FBgn0002872,FBgn0002922,FBgn0002941,FBgn0002962,FBgn0003044,FBgn0003165,FBgn0003261,FBgn0003345,FBgn0003396,FBgn0003483,FBgn0003513,FBg…	GO:0051252
cell morphogenesis involved in neuron differentiation	3.448197331379041e-17	FBgn0000239,FBgn0000307,FBgn0000414,FBgn0000479,FBgn0000546,FBgn0000606,FBgn0000635,FBgn0000723,FBgn0001078,FBgn0001965,FBgn0002774,FBgn0002962,FBgn0003165,FBgn0003396,FBgn0004370,FBgn0004456,FBgn0004656,FBgn0004795,FBgn0004859,FBgn0010194,FBgn0010452,FBgn0010583,FBgn0010909,FBgn0011260,FBgn0011300,FBgn0011592,FBgn0011661,FBgn0014007,FBgn0014133,FBgn0014343,FBgn0015371,FBgn0015550,FBgn0015772,FBg…	GO:0048667
cell projection organization	3.4580591544334435e-17	FBgn0000239,FBgn0000273,FBgn0000307,FBgn0000317,FBgn0000352,FBgn0000414,FBgn0000479,FBgn0000546,FBgn0000606,FBgn0000635,FBgn0000723,FBgn0001075,FBgn0001078,FBgn0001965,FBgn0002774,FBgn0002962,FBgn0003090,FBgn0003165,FBgn0003396,FBgn0003513,FBgn0004370,FBgn0004456,FBgn0004656,FBgn0004795,FBgn0004859,FBgn0010194,FBgn0010223,FBgn0010407,FBgn0010452,FBgn0010583,FBgn0010905,FBgn0010909,FBgn0011260,FBg…	GO:0030030
neuron development	3.7558179747265934e-17	FBgn0000239,FBgn0000273,FBgn0000307,FBgn0000414,FBgn0000463,FBgn0000479,FBgn0000546,FBgn0000606,FBgn0000635,FBgn0000723,FBgn0001078,FBgn0001316,FBgn0001965,FBgn0002576,FBgn0002774,FBgn0002932,FBgn0002962,FBgn0003165,FBgn0003396,FBgn0004049,FBgn0004370,FBgn0004456,FBgn0004656,FBgn0004795,FBgn0004859,FBgn0004861,FBgn0010114,FBgn0010194,FBgn0010452,FBgn0010501,FBgn0010583,FBgn0010905,FBgn0010909,FBg…	GO:0048666
regulation of primary metabolic process	5.636177299661467e-17	FBgn0000147,FBgn0000158,FBgn0000166,FBgn0000239,FBgn0000251,FBgn0000259,FBgn0000273,FBgn0000289,FBgn0000307,FBgn0000352,FBgn0000404,FBgn0000405,FBgn0000427,FBgn0000546,FBgn0000575,FBgn0000588,FBgn0000606,FBgn0000662,FBgn0000810,FBgn0000964,FBgn0001078,FBgn0001086,FBgn0001139,FBgn0001169,FBgn0001180,FBgn0001185,FBgn0001197,FBgn0001994,FBgn0002121,FBgn0002431,FBgn0002576,FBgn0002643,FBgn0002723,FBg…	GO:0080090
regulation of nitrogen compound metabolic process	6.040768959409861e-17	FBgn0000147,FBgn0000158,FBgn0000166,FBgn0000239,FBgn0000251,FBgn0000259,FBgn0000273,FBgn0000289,FBgn0000307,FBgn0000352,FBgn0000404,FBgn0000405,FBgn0000427,FBgn0000546,FBgn0000575,FBgn0000588,FBgn0000606,FBgn0000662,FBgn0000810,FBgn0000964,FBgn0001078,FBgn0001086,FBgn0001139,FBgn0001169,FBgn0001180,FBgn0001185,FBgn0001197,FBgn0001994,FBgn0002121,FBgn0002431,FBgn0002576,FBgn0002643,FBgn0002723,FBg…	GO:0051171
embryo development	2.596647016476698e-16	FBgn0000166,FBgn0000251,FBgn0000273,FBgn0000404,FBgn0000405,FBgn0000414,FBgn0000546,FBgn0000575,FBgn0000606,FBgn0000723,FBgn0000810,FBgn0001180,FBgn0001624,FBgn0002121,FBgn0002466,FBgn0002576,FBgn0002643,FBgn0002962,FBgn0002973,FBgn0003087,FBgn0003124,FBgn0003165,FBgn0003345,FBgn0003371,FBgn0003396,FBgn0003463,FBgn0003483,FBgn0003486,FBgn0003655,FBgn0003701,FBgn0003866,FBgn0004049,FBgn0004110,FBg…	GO:0009790
regulation of developmental process	1.1627987975366553e-15	FBgn0000147,FBgn0000158,FBgn0000404,FBgn0000414,FBgn0000463,FBgn0000546,FBgn0000606,FBgn0000635,FBgn0000723,FBgn0001075,FBgn0001078,FBgn0001180,FBgn0001624,FBgn0002121,FBgn0002576,FBgn0002723,FBgn0002922,FBgn0002932,FBgn0002962,FBgn0002973,FBgn0003023,FBgn0003090,FBgn0003124,FBgn0003165,FBgn0003345,FBgn0003371,FBgn0003396,FBgn0003410,FBgn0003513,FBgn0003866,FBgn0004859,FBgn0004864,FBgn0004870,FBg…	GO:0050793
regulation of response to stimulus	1.3417589862695347e-15	FBgn0000147,FBgn0000158,FBgn0000239,FBgn0000247,FBgn0000251,FBgn0000273,FBgn0000352,FBgn0000414,FBgn0000479,FBgn0000635,FBgn0001075,FBgn0001139,FBgn0001169,FBgn0001624,FBgn0001965,FBgn0002121,FBgn0002431,FBgn0002466,FBgn0002525,FBgn0002732,FBgn0002906,FBgn0002926,FBgn0002932,FBgn0002973,FBgn0003023,FBgn0003090,FBgn0003165,FBgn0003261,FBgn0003371,FBgn0003450,FBgn0003463,FBgn0003612,FBgn0004179,FBg…	GO:0048583
female gamete generation	1.4913100488091405e-15	FBgn0000063,FBgn0000140,FBgn0000158,FBgn0000166,FBgn0000259,FBgn0000273,FBgn0000307,FBgn0000352,FBgn0000427,FBgn0000463,FBgn0000546,FBgn0000575,FBgn0000810,FBgn0000964,FBgn0001086,FBgn0001301,FBgn0001624,FBgn0002121,FBgn0002542,FBgn0002643,FBgn0002709,FBgn0002901,FBgn0002926,FBgn0002962,FBgn0003023,FBgn0003124,FBgn0003165,FBgn0003371,FBgn0003463,FBgn0003482,FBgn0003483,FBgn0003486,FBgn0003655,FBg…	GO:0007292
neuron differentiation	2.2119232663705978e-15	FBgn0000239,FBgn0000273,FBgn0000307,FBgn0000317,FBgn0000414,FBgn0000463,FBgn0000479,FBgn0000546,FBgn0000575,FBgn0000606,FBgn0000635,FBgn0000723,FBgn0001075,FBgn0001078,FBgn0001316,FBgn0001965,FBgn0002121,FBgn0002576,FBgn0002643,FBgn0002774,FBgn0002932,FBgn0002962,FBgn0003090,FBgn0003165,FBgn0003396,FBgn0003410,FBgn0003513,FBgn0004049,FBgn0004370,FBgn0004456,FBgn0004618,FBgn0004656,FBgn0004795,FBg…	GO:0030182
reproductive process	2.3588117917272242e-15	FBgn0000063,FBgn0000140,FBgn0000147,FBgn0000158,FBgn0000166,FBgn0000246,FBgn0000259,FBgn0000273,FBgn0000307,FBgn0000352,FBgn0000405,FBgn0000427,FBgn0000463,FBgn0000479,FBgn0000546,FBgn0000575,FBgn0000635,FBgn0000662,FBgn0000810,FBgn0000964,FBgn0001086,FBgn0001139,FBgn0001185,FBgn0001301,FBgn0001316,FBgn0001624,FBgn0002121,FBgn0002431,FBgn0002466,FBgn0002525,FBgn0002542,FBgn0002576,FBgn0002643,FBg…	GO:0022414
regulation of transcription, DNA-templated	2.408098565692842e-15	FBgn0000166,FBgn0000251,FBgn0000289,FBgn0000352,FBgn0000427,FBgn0000546,FBgn0000575,FBgn0000588,FBgn0000606,FBgn0000964,FBgn0001078,FBgn0001139,FBgn0001169,FBgn0001180,FBgn0001185,FBgn0001197,FBgn0001994,FBgn0002576,FBgn0002643,FBgn0002723,FBgn0002774,FBgn0002872,FBgn0002922,FBgn0002941,FBgn0002962,FBgn0003044,FBgn0003165,FBgn0003345,FBgn0003396,FBgn0003483,FBgn0003513,FBgn0003612,FBgn0003862,FBg…	GO:0006355
regulation of nucleic acid-templated transcription	2.408098565692842e-15	FBgn0000166,FBgn0000251,FBgn0000289,FBgn0000352,FBgn0000427,FBgn0000546,FBgn0000575,FBgn0000588,FBgn0000606,FBgn0000964,FBgn0001078,FBgn0001139,FBgn0001169,FBgn0001180,FBgn0001185,FBgn0001197,FBgn0001994,FBgn0002576,FBgn0002643,FBgn0002723,FBgn0002774,FBgn0002872,FBgn0002922,FBgn0002941,FBgn0002962,FBgn0003044,FBgn0003165,FBgn0003345,FBgn0003396,FBgn0003483,FBgn0003513,FBgn0003612,FBgn0003862,FBg…	GO:1903506
regulation of RNA biosynthetic process	2.408098565692842e-15	FBgn0000166,FBgn0000251,FBgn0000289,FBgn0000352,FBgn0000427,FBgn0000546,FBgn0000575,FBgn0000588,FBgn0000606,FBgn0000964,FBgn0001078,FBgn0001139,FBgn0001169,FBgn0001180,FBgn0001185,FBgn0001197,FBgn0001994,FBgn0002576,FBgn0002643,FBgn0002723,FBgn0002774,FBgn0002872,FBgn0002922,FBgn0002941,FBgn0002962,FBgn0003044,FBgn0003165,FBgn0003345,FBgn0003396,FBgn0003483,FBgn0003513,FBgn0003612,FBgn0003862,FBg…	GO:2001141
cellular process involved in reproduction in multicellular organism	3.946214054295444e-15	FBgn0000063,FBgn0000140,FBgn0000147,FBgn0000158,FBgn0000166,FBgn0000259,FBgn0000273,FBgn0000307,FBgn0000352,FBgn0000405,FBgn0000427,FBgn0000463,FBgn0000546,FBgn0000575,FBgn0000810,FBgn0000964,FBgn0001086,FBgn0001301,FBgn0001316,FBgn0001624,FBgn0002121,FBgn0002431,FBgn0002466,FBgn0002525,FBgn0002542,FBgn0002643,FBgn0002709,FBgn0002901,FBgn0002926,FBgn0002962,FBgn0003023,FBgn0003124,FBgn0003165,FBg…	GO:0022412
regulation of cellular biosynthetic process	8.242441858030579e-15	FBgn0000158,FBgn0000166,FBgn0000251,FBgn0000289,FBgn0000307,FBgn0000352,FBgn0000427,FBgn0000546,FBgn0000575,FBgn0000588,FBgn0000606,FBgn0000810,FBgn0000964,FBgn0001078,FBgn0001139,FBgn0001169,FBgn0001180,FBgn0001185,FBgn0001197,FBgn0001994,FBgn0002576,FBgn0002643,FBgn0002723,FBgn0002774,FBgn0002872,FBgn0002922,FBgn0002941,FBgn0002962,FBgn0003023,FBgn0003044,FBgn0003114,FBgn0003165,FBgn0003345,FBg…	GO:0031326
taxis	9.29335579436579e-15	FBgn0000239,FBgn0000307,FBgn0000414,FBgn0000606,FBgn0000635,FBgn0000723,FBgn0001624,FBgn0001965,FBgn0003090,FBgn0004227,FBgn0004370,FBgn0004456,FBgn0004795,FBgn0010194,FBgn0010452,FBgn0010583,FBgn0011260,FBgn0011300,FBgn0011582,FBgn0011592,FBgn0011661,FBgn0014007,FBgn0014133,FBgn0014343,FBgn0015550,FBgn0015774,FBgn0020238,FBgn0020294,FBgn0020306,FBgn0020391,FBgn0024245,FBgn0024277,FBgn0024806,FBg…	GO:0042330
cellular response to stimulus	1.2408941298204414e-14	FBgn0000039,FBgn0000063,FBgn0000147,FBgn0000166,FBgn0000273,FBgn0000352,FBgn0000427,FBgn0000463,FBgn0000479,FBgn0000546,FBgn0000723,FBgn0001078,FBgn0001139,FBgn0001965,FBgn0002431,FBgn0002466,FBgn0002643,FBgn0002709,FBgn0002872,FBgn0002887,FBgn0002891,FBgn0002901,FBgn0002905,FBgn0002906,FBgn0003268,FBgn0003345,FBgn0003371,FBgn0003396,FBgn0003410,FBgn0003463,FBgn0003482,FBgn0003513,FBgn0003612,FBg…	GO:0051716
axon guidance	1.3341136164379185e-14	FBgn0000239,FBgn0000307,FBgn0000414,FBgn0000606,FBgn0000635,FBgn0000723,FBgn0001965,FBgn0003090,FBgn0004370,FBgn0004456,FBgn0004795,FBgn0010194,FBgn0010452,FBgn0010583,FBgn0011260,FBgn0011300,FBgn0011592,FBgn0011661,FBgn0014007,FBgn0014133,FBgn0014343,FBgn0015550,FBgn0015774,FBgn0020238,FBgn0020294,FBgn0020391,FBgn0024245,FBgn0024277,FBgn0024806,FBgn0024836,FBgn0025641,FBgn0025740,FBgn0025741,FBg…	GO:0007411
regulation of biosynthetic process	1.8547613320053536e-14	FBgn0000158,FBgn0000166,FBgn0000251,FBgn0000289,FBgn0000307,FBgn0000352,FBgn0000427,FBgn0000546,FBgn0000575,FBgn0000588,FBgn0000606,FBgn0000810,FBgn0000964,FBgn0001078,FBgn0001139,FBgn0001169,FBgn0001180,FBgn0001185,FBgn0001197,FBgn0001994,FBgn0002576,FBgn0002643,FBgn0002723,FBgn0002774,FBgn0002872,FBgn0002922,FBgn0002941,FBgn0002962,FBgn0003023,FBgn0003044,FBgn0003114,FBgn0003165,FBgn0003345,FBg…	GO:0009889
tube development	1.978292050384928e-14	FBgn0000251,FBgn0000273,FBgn0000289,FBgn0000317,FBgn0000352,FBgn0000463,FBgn0000546,FBgn0000575,FBgn0000635,FBgn0001075,FBgn0001078,FBgn0001169,FBgn0001316,FBgn0001624,FBgn0001965,FBgn0002431,FBgn0002525,FBgn0002576,FBgn0002643,FBgn0002901,FBgn0002932,FBgn0002973,FBgn0003087,FBgn0003090,FBgn0003124,FBgn0003175,FBgn0003326,FBgn0003345,FBgn0003371,FBgn0003396,FBgn0003463,FBgn0003486,FBgn0003513,FBg…	GO:0035295
neuron projection guidance	2.1058391991180683e-14	FBgn0000239,FBgn0000307,FBgn0000414,FBgn0000606,FBgn0000635,FBgn0000723,FBgn0001965,FBgn0003090,FBgn0004370,FBgn0004456,FBgn0004795,FBgn0010194,FBgn0010452,FBgn0010583,FBgn0011260,FBgn0011300,FBgn0011592,FBgn0011661,FBgn0014007,FBgn0014133,FBgn0014343,FBgn0015550,FBgn0015774,FBgn0020238,FBgn0020294,FBgn0020306,FBgn0020391,FBgn0024245,FBgn0024277,FBgn0024806,FBgn0024836,FBgn0025641,FBgn0025740,FBg…	GO:0097485
regulation of macromolecule biosynthetic process	2.3567045574786244e-14	FBgn0000158,FBgn0000166,FBgn0000251,FBgn0000289,FBgn0000307,FBgn0000352,FBgn0000427,FBgn0000546,FBgn0000575,FBgn0000588,FBgn0000606,FBgn0000810,FBgn0000964,FBgn0001078,FBgn0001139,FBgn0001169,FBgn0001180,FBgn0001185,FBgn0001197,FBgn0001994,FBgn0002576,FBgn0002643,FBgn0002723,FBgn0002774,FBgn0002872,FBgn0002922,FBgn0002941,FBgn0002962,FBgn0003023,FBgn0003044,FBgn0003114,FBgn0003165,FBgn0003345,FBg…	GO:0010556
axonogenesis	3.7042864397775943e-14	FBgn0000239,FBgn0000307,FBgn0000414,FBgn0000479,FBgn0000606,FBgn0000635,FBgn0000723,FBgn0001965,FBgn0002774,FBgn0003090,FBgn0004370,FBgn0004456,FBgn0004795,FBgn0010194,FBgn0010452,FBgn0010583,FBgn0011260,FBgn0011300,FBgn0011592,FBgn0011661,FBgn0014007,FBgn0014133,FBgn0014343,FBgn0015550,FBgn0015774,FBgn0020238,FBgn0020294,FBgn0020391,FBgn0023172,FBgn0024245,FBgn0024277,FBgn0024806,FBgn0024836,FBg…	GO:0007409
locomotion	6.5643615298088e-14	FBgn0000239,FBgn0000307,FBgn0000414,FBgn0000463,FBgn0000546,FBgn0000606,FBgn0000635,FBgn0000723,FBgn0000964,FBgn0001301,FBgn0001316,FBgn0001624,FBgn0001965,FBgn0002962,FBgn0002973,FBgn0003090,FBgn0003165,FBgn0003862,FBgn0004110,FBgn0004227,FBgn0004370,FBgn0004456,FBgn0004795,FBgn0004864,FBgn0005632,FBgn0005672,FBgn0010194,FBgn0010329,FBgn0010452,FBgn0010583,FBgn0010909,FBgn0011260,FBgn0011300,FBg…	GO:0040011
axon development	6.817120771617224e-14	FBgn0000239,FBgn0000273,FBgn0000307,FBgn0000414,FBgn0000479,FBgn0000606,FBgn0000635,FBgn0000723,FBgn0001965,FBgn0002774,FBgn0004370,FBgn0004456,FBgn0004795,FBgn0010194,FBgn0010452,FBgn0010583,FBgn0011260,FBgn0011300,FBgn0011592,FBgn0011661,FBgn0014007,FBgn0014133,FBgn0014343,FBgn0015550,FBgn0015774,FBgn0020238,FBgn0020294,FBgn0020391,FBgn0024245,FBgn0024277,FBgn0024806,FBgn0024836,FBgn0025641,FBg…	GO:0061564
chemotaxis	1.933205483381454e-13	FBgn0000239,FBgn0000307,FBgn0000414,FBgn0000606,FBgn0000635,FBgn0000723,FBgn0001965,FBgn0003090,FBgn0004370,FBgn0004456,FBgn0004795,FBgn0010194,FBgn0010452,FBgn0010583,FBgn0011260,FBgn0011300,FBgn0011592,FBgn0011661,FBgn0014007,FBgn0014133,FBgn0014343,FBgn0015550,FBgn0015774,FBgn0020238,FBgn0020294,FBgn0020306,FBgn0020391,FBgn0024245,FBgn0024277,FBgn0024806,FBgn0024836,FBgn0025641,FBgn0025740,FBg…	GO:0006935
cell cycle process	8.33230542713258e-13	FBgn0000063,FBgn0000140,FBgn0000147,FBgn0000246,FBgn0000307,FBgn0000404,FBgn0000405,FBgn0001086,FBgn0001206,FBgn0001301,FBgn0001624,FBgn0001965,FBgn0002121,FBgn0002431,FBgn0002466,FBgn0002525,FBgn0002542,FBgn0002709,FBgn0002901,FBgn0002906,FBgn0003023,FBgn0003087,FBgn0003124,FBgn0003268,FBgn0003371,FBgn0003482,FBgn0003483,FBgn0003701,FBgn0004367,FBgn0004373,FBgn0004378,FBgn0004587,FBgn0004859,FBg…	GO:0022402
transcription, DNA-templated	1.0615374770350878e-12	FBgn0000166,FBgn0000251,FBgn0000289,FBgn0000352,FBgn0000427,FBgn0000546,FBgn0000575,FBgn0000588,FBgn0000606,FBgn0000964,FBgn0001078,FBgn0001139,FBgn0001169,FBgn0001180,FBgn0001185,FBgn0001197,FBgn0001994,FBgn0002542,FBgn0002576,FBgn0002643,FBgn0002723,FBgn0002774,FBgn0002872,FBgn0002922,FBgn0002941,FBgn0002962,FBgn0003044,FBgn0003165,FBgn0003345,FBgn0003396,FBgn0003483,FBgn0003513,FBgn0003612,FBg…	GO:0006351
nucleic acid-templated transcription	1.0615374770350878e-12	FBgn0000166,FBgn0000251,FBgn0000289,FBgn0000352,FBgn0000427,FBgn0000546,FBgn0000575,FBgn0000588,FBgn0000606,FBgn0000964,FBgn0001078,FBgn0001139,FBgn0001169,FBgn0001180,FBgn0001185,FBgn0001197,FBgn0001994,FBgn0002542,FBgn0002576,FBgn0002643,FBgn0002723,FBgn0002774,FBgn0002872,FBgn0002922,FBgn0002941,FBgn0002962,FBgn0003044,FBgn0003165,FBgn0003345,FBgn0003396,FBgn0003483,FBgn0003513,FBgn0003612,FBg…	GO:0097659
RNA biosynthetic process	1.3868779279166692e-12	FBgn0000166,FBgn0000251,FBgn0000289,FBgn0000352,FBgn0000427,FBgn0000546,FBgn0000575,FBgn0000588,FBgn0000606,FBgn0000964,FBgn0001078,FBgn0001139,FBgn0001169,FBgn0001180,FBgn0001185,FBgn0001197,FBgn0001994,FBgn0002542,FBgn0002576,FBgn0002643,FBgn0002723,FBgn0002774,FBgn0002872,FBgn0002922,FBgn0002941,FBgn0002962,FBgn0003044,FBgn0003165,FBgn0003345,FBgn0003396,FBgn0003483,FBgn0003513,FBgn0003612,FBg…	GO:0032774
movement of cell or subcellular component	2.2350261114917777e-12	FBgn0000239,FBgn0000307,FBgn0000317,FBgn0000352,FBgn0000405,FBgn0000414,FBgn0000463,FBgn0000546,FBgn0000606,FBgn0000635,FBgn0000723,FBgn0000964,FBgn0001301,FBgn0001316,FBgn0001965,FBgn0002962,FBgn0002973,FBgn0003090,FBgn0003165,FBgn0003862,FBgn0004110,FBgn0004370,FBgn0004378,FBgn0004456,FBgn0004795,FBgn0004864,FBgn0005632,FBgn0005672,FBgn0010194,FBgn0010452,FBgn0010583,FBgn0010909,FBgn0011260,FBg…	GO:0006928
regulation of cell communication	2.6133858068922943e-12	FBgn0000158,FBgn0000239,FBgn0000247,FBgn0000273,FBgn0000346,FBgn0000352,FBgn0000414,FBgn0000479,FBgn0000635,FBgn0001075,FBgn0001139,FBgn0001169,FBgn0001624,FBgn0001965,FBgn0002121,FBgn0002431,FBgn0002466,FBgn0002732,FBgn0002926,FBgn0002932,FBgn0002973,FBgn0003023,FBgn0003165,FBgn0003371,FBgn0003450,FBgn0003463,FBgn0003612,FBgn0004179,FBgn0004370,FBgn0004580,FBgn0004611,FBgn0004859,FBgn0004889,FBg…	GO:0010646
regulation of signaling	2.6133858068922943e-12	FBgn0000158,FBgn0000239,FBgn0000247,FBgn0000273,FBgn0000346,FBgn0000352,FBgn0000414,FBgn0000479,FBgn0000635,FBgn0001075,FBgn0001139,FBgn0001169,FBgn0001624,FBgn0001965,FBgn0002121,FBgn0002431,FBgn0002466,FBgn0002732,FBgn0002926,FBgn0002932,FBgn0002973,FBgn0003023,FBgn0003165,FBgn0003371,FBgn0003450,FBgn0003463,FBgn0003612,FBgn0004179,FBgn0004370,FBgn0004580,FBgn0004611,FBgn0004859,FBgn0004889,FBg…	GO:0023051
multicellular organismal reproductive process	5.700291720859704e-12	FBgn0000063,FBgn0000140,FBgn0000147,FBgn0000158,FBgn0000166,FBgn0000259,FBgn0000273,FBgn0000307,FBgn0000352,FBgn0000405,FBgn0000427,FBgn0000463,FBgn0000479,FBgn0000546,FBgn0000575,FBgn0000810,FBgn0000964,FBgn0001086,FBgn0001301,FBgn0001624,FBgn0002121,FBgn0002431,FBgn0002466,FBgn0002525,FBgn0002542,FBgn0002643,FBgn0002709,FBgn0002774,FBgn0002901,FBgn0002926,FBgn0002962,FBgn0003023,FBgn0003124,FBg…	GO:0048609
sexual reproduction	1.4812771903137104e-11	FBgn0000063,FBgn0000140,FBgn0000147,FBgn0000158,FBgn0000166,FBgn0000259,FBgn0000273,FBgn0000307,FBgn0000352,FBgn0000405,FBgn0000427,FBgn0000463,FBgn0000479,FBgn0000546,FBgn0000575,FBgn0000810,FBgn0000964,FBgn0001086,FBgn0001301,FBgn0001624,FBgn0002121,FBgn0002431,FBgn0002466,FBgn0002525,FBgn0002542,FBgn0002643,FBgn0002709,FBgn0002774,FBgn0002901,FBgn0002926,FBgn0002962,FBgn0003023,FBgn0003114,FBg…	GO:0019953
multi-organism reproductive process	1.4812771903137104e-11	FBgn0000063,FBgn0000140,FBgn0000147,FBgn0000158,FBgn0000166,FBgn0000259,FBgn0000273,FBgn0000307,FBgn0000352,FBgn0000405,FBgn0000427,FBgn0000463,FBgn0000479,FBgn0000546,FBgn0000575,FBgn0000810,FBgn0000964,FBgn0001086,FBgn0001301,FBgn0001624,FBgn0002121,FBgn0002431,FBgn0002466,FBgn0002525,FBgn0002542,FBgn0002643,FBgn0002709,FBgn0002774,FBgn0002901,FBgn0002926,FBgn0002962,FBgn0003023,FBgn0003114,FBg…	GO:0044703
nucleobase-containing compound biosynthetic process	1.9615850927048514e-11	FBgn0000166,FBgn0000239,FBgn0000251,FBgn0000289,FBgn0000307,FBgn0000352,FBgn0000427,FBgn0000546,FBgn0000575,FBgn0000588,FBgn0000606,FBgn0000964,FBgn0001078,FBgn0001139,FBgn0001169,FBgn0001180,FBgn0001185,FBgn0001197,FBgn0001994,FBgn0002542,FBgn0002576,FBgn0002643,FBgn0002723,FBgn0002774,FBgn0002872,FBgn0002891,FBgn0002905,FBgn0002906,FBgn0002922,FBgn0002941,FBgn0002962,FBgn0003044,FBgn0003165,FBg…	GO:0034654
imaginal disc development	2.0887012355016347e-11	FBgn0000251,FBgn0000273,FBgn0000289,FBgn0000317,FBgn0000352,FBgn0000463,FBgn0000546,FBgn0000575,FBgn0000635,FBgn0001075,FBgn0001078,FBgn0001169,FBgn0001624,FBgn0001965,FBgn0002431,FBgn0002576,FBgn0002643,FBgn0002901,FBgn0002932,FBgn0003090,FBgn0003175,FBgn0003326,FBgn0003345,FBgn0003371,FBgn0003396,FBgn0003463,FBgn0003513,FBgn0003612,FBgn0003862,FBgn0003866,FBgn0004367,FBgn0004456,FBgn0004859,FBg…	GO:0007444
animal organ morphogenesis	2.5817759532259553e-11	FBgn0000140,FBgn0000251,FBgn0000273,FBgn0000289,FBgn0000317,FBgn0000352,FBgn0000414,FBgn0000463,FBgn0000546,FBgn0000575,FBgn0000606,FBgn0000635,FBgn0000964,FBgn0001075,FBgn0001078,FBgn0001169,FBgn0001316,FBgn0001624,FBgn0001965,FBgn0002121,FBgn0002431,FBgn0002525,FBgn0002576,FBgn0002643,FBgn0002932,FBgn0002973,FBgn0003090,FBgn0003175,FBgn0003326,FBgn0003345,FBgn0003371,FBgn0003396,FBgn0003410,FBg…	GO:0009887
regulation of cellular component organization	3.2152267362029796e-11	FBgn0000063,FBgn0000273,FBgn0000404,FBgn0000606,FBgn0000635,FBgn0001624,FBgn0002466,FBgn0002525,FBgn0002774,FBgn0002872,FBgn0002932,FBgn0002962,FBgn0002973,FBgn0003090,FBgn0003165,FBgn0003268,FBgn0003371,FBgn0003513,FBgn0004367,FBgn0004864,FBgn0004872,FBgn0004889,FBgn0010194,FBgn0010223,FBgn0010300,FBgn0010407,FBgn0010905,FBgn0011260,FBgn0011592,FBgn0011661,FBgn0011692,FBgn0011739,FBgn0011742,FBg…	GO:0051128
cell cycle	5.10781304364786e-11	FBgn0000063,FBgn0000140,FBgn0000147,FBgn0000246,FBgn0000307,FBgn0000404,FBgn0000405,FBgn0000463,FBgn0001086,FBgn0001206,FBgn0001301,FBgn0001624,FBgn0001965,FBgn0002121,FBgn0002431,FBgn0002466,FBgn0002525,FBgn0002542,FBgn0002709,FBgn0002901,FBgn0002906,FBgn0003023,FBgn0003087,FBgn0003114,FBgn0003124,FBgn0003165,FBgn0003268,FBgn0003371,FBgn0003482,FBgn0003483,FBgn0003701,FBgn0004367,FBgn0004373,FBg…	GO:0007049
gamete generation	5.7169072509908285e-11	FBgn0000063,FBgn0000140,FBgn0000147,FBgn0000158,FBgn0000166,FBgn0000259,FBgn0000273,FBgn0000307,FBgn0000352,FBgn0000405,FBgn0000427,FBgn0000463,FBgn0000546,FBgn0000575,FBgn0000810,FBgn0000964,FBgn0001086,FBgn0001301,FBgn0001624,FBgn0002121,FBgn0002431,FBgn0002466,FBgn0002525,FBgn0002542,FBgn0002643,FBgn0002709,FBgn0002901,FBgn0002926,FBgn0002962,FBgn0003023,FBgn0003124,FBgn0003165,FBgn0003371,FBg…	GO:0007276
pattern specification process	6.087599640322036e-11	FBgn0000166,FBgn0000251,FBgn0000259,FBgn0000273,FBgn0000317,FBgn0000463,FBgn0000546,FBgn0000575,FBgn0000588,FBgn0000606,FBgn0000810,FBgn0001075,FBgn0001169,FBgn0001180,FBgn0001624,FBgn0002121,FBgn0002576,FBgn0002926,FBgn0002932,FBgn0002962,FBgn0002973,FBgn0003044,FBgn0003090,FBgn0003165,FBgn0003326,FBgn0003371,FBgn0003396,FBgn0003450,FBgn0003463,FBgn0003482,FBgn0003483,FBgn0003513,FBgn0003655,FBg…	GO:0007389
aromatic compound biosynthetic process	1.6214465848664032e-10	FBgn0000166,FBgn0000239,FBgn0000247,FBgn0000251,FBgn0000289,FBgn0000307,FBgn0000352,FBgn0000427,FBgn0000546,FBgn0000575,FBgn0000588,FBgn0000606,FBgn0000964,FBgn0001078,FBgn0001139,FBgn0001169,FBgn0001180,FBgn0001185,FBgn0001197,FBgn0001994,FBgn0002542,FBgn0002576,FBgn0002643,FBgn0002723,FBgn0002774,FBgn0002872,FBgn0002891,FBgn0002905,FBgn0002906,FBgn0002922,FBgn0002941,FBgn0002962,FBgn0003044,FBg…	GO:0019438
regulation of transcription by RNA polymerase II	1.6534295212640004e-10	FBgn0000166,FBgn0000251,FBgn0000427,FBgn0000546,FBgn0000575,FBgn0000588,FBgn0000606,FBgn0000964,FBgn0001078,FBgn0001139,FBgn0001169,FBgn0001180,FBgn0001185,FBgn0001994,FBgn0002576,FBgn0002643,FBgn0002723,FBgn0002774,FBgn0002872,FBgn0002922,FBgn0002941,FBgn0003044,FBgn0003345,FBgn0003396,FBgn0003513,FBgn0003612,FBgn0003862,FBgn0003866,FBgn0004110,FBgn0004362,FBgn0004587,FBgn0004618,FBgn0004656,FBg…	GO:0006357
negative regulation of macromolecule metabolic process	1.7498992844268576e-10	FBgn0000158,FBgn0000166,FBgn0000247,FBgn0000546,FBgn0000575,FBgn0000588,FBgn0000606,FBgn0000810,FBgn0001075,FBgn0001139,FBgn0001169,FBgn0001180,FBgn0002121,FBgn0002431,FBgn0002525,FBgn0002576,FBgn0002774,FBgn0002872,FBgn0002906,FBgn0002941,FBgn0002962,FBgn0002973,FBgn0003044,FBgn0003114,FBgn0003165,FBgn0003261,FBgn0003345,FBgn0003371,FBgn0003396,FBgn0003483,FBgn0003513,FBgn0003866,FBgn0004110,FBg…	GO:0010605
regulation of multicellular organismal process	2.369101955647217e-10	FBgn0000147,FBgn0000273,FBgn0000463,FBgn0000546,FBgn0000606,FBgn0000723,FBgn0001075,FBgn0001180,FBgn0001624,FBgn0002121,FBgn0002576,FBgn0002932,FBgn0002962,FBgn0002973,FBgn0003090,FBgn0003124,FBgn0003345,FBgn0003371,FBgn0003396,FBgn0003463,FBgn0003866,FBgn0004168,FBgn0004859,FBgn0004864,FBgn0004870,FBgn0004889,FBgn0004924,FBgn0005649,FBgn0005672,FBgn0010051,FBgn0010113,FBgn0010194,FBgn0010223,FBg…	GO:0051239
regionalization	4.304089681108476e-10	FBgn0000166,FBgn0000251,FBgn0000259,FBgn0000273,FBgn0000317,FBgn0000463,FBgn0000546,FBgn0000575,FBgn0000588,FBgn0000606,FBgn0000810,FBgn0001075,FBgn0001169,FBgn0001180,FBgn0001624,FBgn0002121,FBgn0002576,FBgn0002926,FBgn0002932,FBgn0002962,FBgn0002973,FBgn0003044,FBgn0003090,FBgn0003165,FBgn0003371,FBgn0003396,FBgn0003450,FBgn0003463,FBgn0003482,FBgn0003483,FBgn0003513,FBgn0003655,FBgn0003866,FBg…	GO:0003002
post-embryonic animal organ development	4.5014334230183013e-10	FBgn0000273,FBgn0000289,FBgn0000317,FBgn0000352,FBgn0000463,FBgn0000546,FBgn0000575,FBgn0000635,FBgn0001075,FBgn0001078,FBgn0001169,FBgn0001316,FBgn0001624,FBgn0001965,FBgn0001994,FBgn0002431,FBgn0002576,FBgn0002643,FBgn0002922,FBgn0002932,FBgn0003090,FBgn0003175,FBgn0003326,FBgn0003345,FBgn0003371,FBgn0003396,FBgn0003463,FBgn0003513,FBgn0003866,FBgn0004456,FBgn0004864,FBgn0004870,FBgn0004892,FBg…	GO:0048569
cell surface receptor signaling pathway	4.671664202644824e-10	FBgn0000158,FBgn0000166,FBgn0000239,FBgn0000273,FBgn0000352,FBgn0000414,FBgn0000463,FBgn0000635,FBgn0000723,FBgn0001139,FBgn0001169,FBgn0001624,FBgn0001965,FBgn0002121,FBgn0002431,FBgn0002643,FBgn0002732,FBgn0002926,FBgn0002932,FBgn0002973,FBgn0003165,FBgn0003371,FBgn0003396,FBgn0003410,FBgn0003450,FBgn0003463,FBgn0003612,FBgn0003866,FBgn0004370,FBgn0004456,FBgn0004650,FBgn0004859,FBgn0004864,FBg…	GO:0007166
negative regulation of metabolic process	4.716853987051076e-10	FBgn0000158,FBgn0000166,FBgn0000247,FBgn0000546,FBgn0000575,FBgn0000588,FBgn0000606,FBgn0000810,FBgn0001075,FBgn0001139,FBgn0001169,FBgn0001180,FBgn0002121,FBgn0002431,FBgn0002525,FBgn0002576,FBgn0002774,FBgn0002872,FBgn0002906,FBgn0002941,FBgn0002962,FBgn0002973,FBgn0003044,FBgn0003114,FBgn0003165,FBgn0003261,FBgn0003345,FBgn0003371,FBgn0003396,FBgn0003483,FBgn0003513,FBgn0003866,FBgn0004110,FBg…	GO:0009892
positive regulation of nucleobase-containing compound metabolic process	4.912704994140858e-10	FBgn0000147,FBgn0000166,FBgn0000251,FBgn0000546,FBgn0000606,FBgn0000964,FBgn0001078,FBgn0001180,FBgn0001185,FBgn0001197,FBgn0002576,FBgn0002643,FBgn0002723,FBgn0002774,FBgn0002872,FBgn0003165,FBgn0003345,FBgn0003396,FBgn0003483,FBgn0003862,FBgn0003866,FBgn0004110,FBgn0004618,FBgn0004656,FBgn0004795,FBgn0004859,FBgn0004862,FBgn0004872,FBgn0004892,FBgn0004893,FBgn0011604,FBgn0011676,FBgn0011723,FBg…	GO:0045935
regulation of signal transduction	5.521079931173642e-10	FBgn0000158,FBgn0000239,FBgn0000247,FBgn0000273,FBgn0000352,FBgn0000414,FBgn0000479,FBgn0000635,FBgn0001075,FBgn0001139,FBgn0001169,FBgn0001624,FBgn0001965,FBgn0002121,FBgn0002431,FBgn0002466,FBgn0002732,FBgn0002926,FBgn0002932,FBgn0002973,FBgn0003023,FBgn0003165,FBgn0003371,FBgn0003450,FBgn0003463,FBgn0003612,FBgn0004370,FBgn0004859,FBgn0004889,FBgn0005640,FBgn0005649,FBgn0005672,FBgn0010015,FBg…	GO:0009966
oogenesis	6.385432025585301e-10	FBgn0000140,FBgn0000158,FBgn0000166,FBgn0000259,FBgn0000273,FBgn0000307,FBgn0000352,FBgn0000427,FBgn0000463,FBgn0000546,FBgn0000575,FBgn0000810,FBgn0000964,FBgn0001301,FBgn0001624,FBgn0002121,FBgn0002643,FBgn0002926,FBgn0002962,FBgn0003023,FBgn0003124,FBgn0003165,FBgn0003371,FBgn0003463,FBgn0003482,FBgn0003483,FBgn0003486,FBgn0003655,FBgn0004649,FBgn0004650,FBgn0004795,FBgn0004861,FBgn0004864,FBg…	GO:0048477
tube morphogenesis	6.519792652695821e-10	FBgn0000251,FBgn0000273,FBgn0000289,FBgn0000317,FBgn0000352,FBgn0000463,FBgn0000546,FBgn0000575,FBgn0000635,FBgn0001075,FBgn0001078,FBgn0001169,FBgn0001316,FBgn0001624,FBgn0001965,FBgn0002431,FBgn0002525,FBgn0002643,FBgn0002932,FBgn0003087,FBgn0003090,FBgn0003175,FBgn0003326,FBgn0003345,FBgn0003371,FBgn0003396,FBgn0003463,FBgn0003513,FBgn0003701,FBgn0003866,FBgn0004110,FBgn0004370,FBgn0004456,FBg…	GO:0035239
post-embryonic development	8.415159332626072e-10	FBgn0000273,FBgn0000289,FBgn0000317,FBgn0000352,FBgn0000463,FBgn0000546,FBgn0000575,FBgn0000635,FBgn0001075,FBgn0001078,FBgn0001169,FBgn0001316,FBgn0001624,FBgn0001965,FBgn0001994,FBgn0002121,FBgn0002431,FBgn0002576,FBgn0002643,FBgn0002922,FBgn0002932,FBgn0003090,FBgn0003175,FBgn0003326,FBgn0003345,FBgn0003371,FBgn0003396,FBgn0003463,FBgn0003486,FBgn0003513,FBgn0003866,FBgn0004456,FBgn0004864,FBg…	GO:0009791
organic cyclic compound biosynthetic process	8.692739890031592e-10	FBgn0000166,FBgn0000239,FBgn0000247,FBgn0000251,FBgn0000289,FBgn0000307,FBgn0000352,FBgn0000427,FBgn0000546,FBgn0000575,FBgn0000588,FBgn0000606,FBgn0000964,FBgn0001078,FBgn0001139,FBgn0001169,FBgn0001180,FBgn0001185,FBgn0001197,FBgn0001994,FBgn0002542,FBgn0002576,FBgn0002643,FBgn0002723,FBgn0002774,FBgn0002872,FBgn0002891,FBgn0002905,FBgn0002906,FBgn0002922,FBgn0002941,FBgn0002962,FBgn0003044,FBg…	GO:1901362
intracellular signal transduction	1.0034575434589556e-9	FBgn0000063,FBgn0000247,FBgn0000273,FBgn0000479,FBgn0001075,FBgn0001965,FBgn0002121,FBgn0002466,FBgn0002901,FBgn0003268,FBgn0003345,FBgn0003371,FBgn0004367,FBgn0004373,FBgn0004587,FBgn0004611,FBgn0004859,FBgn0004864,FBgn0005649,FBgn0005672,FBgn0010015,FBgn0010407,FBgn0010905,FBgn0010909,FBgn0011230,FBgn0011676,FBgn0011739,FBgn0011826,FBgn0013756,FBgn0013973,FBgn0015513,FBgn0020224,FBgn0020238,FBg…	GO:0035556
tissue morphogenesis	1.057500193446184e-9	FBgn0000251,FBgn0000273,FBgn0000289,FBgn0000317,FBgn0000352,FBgn0000414,FBgn0000463,FBgn0000546,FBgn0000575,FBgn0000635,FBgn0000723,FBgn0001075,FBgn0001078,FBgn0001169,FBgn0001624,FBgn0001965,FBgn0002121,FBgn0002431,FBgn0002525,FBgn0002643,FBgn0002932,FBgn0003087,FBgn0003090,FBgn0003175,FBgn0003326,FBgn0003345,FBgn0003371,FBgn0003396,FBgn0003463,FBgn0003486,FBgn0003513,FBgn0003701,FBgn0003866,FBg…	GO:0048729
positive regulation of metabolic process	1.2574378819005817e-9	FBgn0000147,FBgn0000158,FBgn0000166,FBgn0000247,FBgn0000251,FBgn0000273,FBgn0000307,FBgn0000546,FBgn0000588,FBgn0000606,FBgn0000964,FBgn0001078,FBgn0001086,FBgn0001180,FBgn0001185,FBgn0001197,FBgn0002576,FBgn0002643,FBgn0002723,FBgn0002774,FBgn0002872,FBgn0003023,FBgn0003165,FBgn0003345,FBgn0003371,FBgn0003396,FBgn0003410,FBgn0003483,FBgn0003862,FBgn0003866,FBgn0004110,FBgn0004618,FBgn0004656,FBg…	GO:0009893
positive regulation of cellular metabolic process	1.451411596165204e-9	FBgn0000147,FBgn0000158,FBgn0000166,FBgn0000251,FBgn0000273,FBgn0000307,FBgn0000546,FBgn0000588,FBgn0000606,FBgn0000964,FBgn0001078,FBgn0001086,FBgn0001180,FBgn0001185,FBgn0001197,FBgn0002576,FBgn0002643,FBgn0002723,FBgn0002774,FBgn0002872,FBgn0003023,FBgn0003165,FBgn0003345,FBgn0003371,FBgn0003396,FBgn0003410,FBgn0003483,FBgn0003862,FBgn0003866,FBgn0004110,FBgn0004618,FBgn0004656,FBgn0004795,FBg…	GO:0031325
morphogenesis of an epithelium	1.7078579328550807e-9	FBgn0000251,FBgn0000273,FBgn0000289,FBgn0000317,FBgn0000352,FBgn0000414,FBgn0000463,FBgn0000546,FBgn0000575,FBgn0000635,FBgn0000723,FBgn0001075,FBgn0001078,FBgn0001169,FBgn0001624,FBgn0001965,FBgn0002121,FBgn0002431,FBgn0002525,FBgn0002643,FBgn0002932,FBgn0003087,FBgn0003090,FBgn0003175,FBgn0003326,FBgn0003345,FBgn0003371,FBgn0003396,FBgn0003463,FBgn0003486,FBgn0003513,FBgn0003701,FBgn0003866,FBg…	GO:0002009
heterocycle biosynthetic process	2.220639591208089e-9	FBgn0000166,FBgn0000239,FBgn0000247,FBgn0000251,FBgn0000289,FBgn0000307,FBgn0000352,FBgn0000427,FBgn0000546,FBgn0000575,FBgn0000588,FBgn0000606,FBgn0000964,FBgn0001078,FBgn0001139,FBgn0001169,FBgn0001180,FBgn0001185,FBgn0001197,FBgn0001994,FBgn0002542,FBgn0002576,FBgn0002643,FBgn0002723,FBgn0002774,FBgn0002872,FBgn0002891,FBgn0002905,FBgn0002906,FBgn0002922,FBgn0002941,FBgn0002962,FBgn0003044,FBg…	GO:0018130
positive regulation of RNA metabolic process	2.253914468505254e-9	FBgn0000166,FBgn0000251,FBgn0000546,FBgn0000606,FBgn0000964,FBgn0001078,FBgn0001180,FBgn0001185,FBgn0001197,FBgn0002576,FBgn0002643,FBgn0002723,FBgn0002774,FBgn0002872,FBgn0003165,FBgn0003345,FBgn0003396,FBgn0003483,FBgn0003862,FBgn0003866,FBgn0004110,FBgn0004618,FBgn0004656,FBgn0004795,FBgn0004859,FBgn0004862,FBgn0004872,FBgn0004892,FBgn0004893,FBgn0011604,FBgn0011723,FBgn0013756,FBgn0013799,FBg…	GO:0051254
response to chemical	2.4811995042060996e-9	FBgn0000239,FBgn0000273,FBgn0000307,FBgn0000414,FBgn0000427,FBgn0000479,FBgn0000546,FBgn0000606,FBgn0000635,FBgn0000723,FBgn0001078,FBgn0001139,FBgn0001624,FBgn0001965,FBgn0002121,FBgn0003165,FBgn0003326,FBgn0003371,FBgn0003396,FBgn0003463,FBgn0003513,FBgn0004118,FBgn0004168,FBgn0004370,FBgn0004456,FBgn0004516,FBgn0004795,FBgn0004861,FBgn0004864,FBgn0005672,FBgn0010015,FBgn0010051,FBgn0010194,FBg…	GO:0042221
transcription by RNA polymerase II	3.0256713506966e-9	FBgn0000166,FBgn0000251,FBgn0000427,FBgn0000546,FBgn0000575,FBgn0000588,FBgn0000606,FBgn0000964,FBgn0001078,FBgn0001139,FBgn0001169,FBgn0001180,FBgn0001185,FBgn0001994,FBgn0002576,FBgn0002643,FBgn0002723,FBgn0002774,FBgn0002872,FBgn0002922,FBgn0002941,FBgn0003044,FBgn0003345,FBgn0003396,FBgn0003513,FBgn0003612,FBgn0003862,FBgn0003866,FBgn0004110,FBgn0004362,FBgn0004587,FBgn0004618,FBgn0004656,FBg…	GO:0006366
negative regulation of cellular biosynthetic process	3.2564727040059737e-9	FBgn0000158,FBgn0000166,FBgn0000546,FBgn0000575,FBgn0000588,FBgn0000606,FBgn0000810,FBgn0001139,FBgn0001169,FBgn0001180,FBgn0002576,FBgn0002941,FBgn0002962,FBgn0003044,FBgn0003114,FBgn0003165,FBgn0003345,FBgn0003396,FBgn0003483,FBgn0003513,FBgn0003866,FBgn0004110,FBgn0004656,FBgn0004795,FBgn0004859,FBgn0004861,FBgn0004865,FBgn0004880,FBgn0004892,FBgn0004893,FBgn0010300,FBgn0011604,FBgn0011666,FBg…	GO:0031327
epithelial tube morphogenesis	5.48154653329566e-9	FBgn0000251,FBgn0000273,FBgn0000289,FBgn0000317,FBgn0000352,FBgn0000463,FBgn0000546,FBgn0000575,FBgn0000635,FBgn0001075,FBgn0001078,FBgn0001169,FBgn0001624,FBgn0001965,FBgn0002431,FBgn0002525,FBgn0002643,FBgn0002932,FBgn0003087,FBgn0003090,FBgn0003175,FBgn0003326,FBgn0003345,FBgn0003371,FBgn0003396,FBgn0003463,FBgn0003513,FBgn0003701,FBgn0003866,FBgn0004370,FBgn0004456,FBgn0004864,FBgn0004870,FBg…	GO:0060562
nucleic acid metabolic process	6.318288259828274e-9	FBgn0000147,FBgn0000166,FBgn0000246,FBgn0000251,FBgn0000289,FBgn0000307,FBgn0000352,FBgn0000427,FBgn0000546,FBgn0000575,FBgn0000588,FBgn0000606,FBgn0000662,FBgn0000964,FBgn0001078,FBgn0001139,FBgn0001169,FBgn0001180,FBgn0001185,FBgn0001197,FBgn0001206,FBgn0001994,FBgn0002431,FBgn0002542,FBgn0002576,FBgn0002643,FBgn0002709,FBgn0002723,FBgn0002774,FBgn0002872,FBgn0002887,FBgn0002891,FBgn0002901,FBg…	GO:0090304
negative regulation of biosynthetic process	6.375340414227906e-9	FBgn0000158,FBgn0000166,FBgn0000546,FBgn0000575,FBgn0000588,FBgn0000606,FBgn0000810,FBgn0001139,FBgn0001169,FBgn0001180,FBgn0002576,FBgn0002941,FBgn0002962,FBgn0003044,FBgn0003114,FBgn0003165,FBgn0003345,FBgn0003396,FBgn0003483,FBgn0003513,FBgn0003866,FBgn0004110,FBgn0004656,FBgn0004795,FBgn0004859,FBgn0004861,FBgn0004865,FBgn0004880,FBgn0004892,FBgn0004893,FBgn0010300,FBgn0011604,FBgn0011666,FBg…	GO:0009890
instar larval or pupal development	1.2575588558529048e-8	FBgn0000273,FBgn0000289,FBgn0000317,FBgn0000352,FBgn0000463,FBgn0000546,FBgn0000575,FBgn0000635,FBgn0001075,FBgn0001078,FBgn0001169,FBgn0001624,FBgn0001965,FBgn0002121,FBgn0002431,FBgn0002643,FBgn0002932,FBgn0003090,FBgn0003175,FBgn0003326,FBgn0003345,FBgn0003371,FBgn0003396,FBgn0003463,FBgn0003486,FBgn0003513,FBgn0003866,FBgn0004456,FBgn0004864,FBgn0004870,FBgn0004892,FBgn0004893,FBgn0004924,FBg…	GO:0002165
negative regulation of macromolecule biosynthetic process	1.3007744698694283e-8	FBgn0000158,FBgn0000166,FBgn0000546,FBgn0000575,FBgn0000588,FBgn0000606,FBgn0000810,FBgn0001139,FBgn0001169,FBgn0001180,FBgn0002576,FBgn0002941,FBgn0002962,FBgn0003044,FBgn0003114,FBgn0003165,FBgn0003345,FBgn0003396,FBgn0003483,FBgn0003513,FBgn0003866,FBgn0004110,FBgn0004656,FBgn0004795,FBgn0004859,FBgn0004861,FBgn0004865,FBgn0004880,FBgn0004892,FBgn0004893,FBgn0010300,FBgn0011604,FBgn0011666,FBg…	GO:0010558
mitotic cell cycle process	1.971991070863176e-8	FBgn0000063,FBgn0000140,FBgn0000147,FBgn0000404,FBgn0000405,FBgn0001206,FBgn0001624,FBgn0001965,FBgn0002121,FBgn0002466,FBgn0002525,FBgn0002709,FBgn0002901,FBgn0003087,FBgn0003124,FBgn0003268,FBgn0003371,FBgn0003483,FBgn0003701,FBgn0004367,FBgn0004378,FBgn0004587,FBgn0004859,FBgn0004861,FBgn0004889,FBgn0005640,FBgn0010313,FBgn0010317,FBgn0010382,FBgn0011661,FBgn0011692,FBgn0011739,FBgn0013343,FBg…	GO:1903047
response to external stimulus	2.0713810358101358e-8	FBgn0000158,FBgn0000239,FBgn0000251,FBgn0000307,FBgn0000414,FBgn0000427,FBgn0000536,FBgn0000606,FBgn0000635,FBgn0000723,FBgn0001226,FBgn0001624,FBgn0001965,FBgn0003023,FBgn0003044,FBgn0003090,FBgn0003261,FBgn0003371,FBgn0003612,FBgn0004227,FBgn0004370,FBgn0004456,FBgn0004516,FBgn0004587,FBgn0004611,FBgn0004618,FBgn0004795,FBgn0004864,FBgn0005632,FBgn0010015,FBgn0010051,FBgn0010194,FBgn0010452,FBg…	GO:0009605
germ cell development	2.5386658281735246e-8	FBgn0000063,FBgn0000140,FBgn0000158,FBgn0000166,FBgn0000259,FBgn0000273,FBgn0000307,FBgn0000352,FBgn0000405,FBgn0000427,FBgn0000463,FBgn0000546,FBgn0000575,FBgn0000810,FBgn0000964,FBgn0001301,FBgn0001624,FBgn0002121,FBgn0002431,FBgn0002643,FBgn0002926,FBgn0002962,FBgn0003023,FBgn0003124,FBgn0003165,FBgn0003371,FBgn0003463,FBgn0003482,FBgn0003483,FBgn0003486,FBgn0003655,FBgn0004649,FBgn0004650,FBg…	GO:0007281
metamorphosis	4.381073817204821e-8	FBgn0000273,FBgn0000289,FBgn0000317,FBgn0000352,FBgn0000463,FBgn0000546,FBgn0000575,FBgn0000635,FBgn0001075,FBgn0001078,FBgn0001169,FBgn0001624,FBgn0001965,FBgn0002121,FBgn0002431,FBgn0002643,FBgn0002932,FBgn0003090,FBgn0003175,FBgn0003326,FBgn0003345,FBgn0003371,FBgn0003396,FBgn0003463,FBgn0003513,FBgn0003866,FBgn0004110,FBgn0004456,FBgn0004864,FBgn0004870,FBgn0004892,FBgn0004893,FBgn0005640,FBg…	GO:0007552
negative regulation of RNA metabolic process	4.906682636373856e-8	FBgn0000546,FBgn0000575,FBgn0000588,FBgn0000606,FBgn0001139,FBgn0001169,FBgn0001180,FBgn0002576,FBgn0002941,FBgn0002962,FBgn0003044,FBgn0003165,FBgn0003345,FBgn0003396,FBgn0003483,FBgn0003513,FBgn0003866,FBgn0004110,FBgn0004656,FBgn0004795,FBgn0004859,FBgn0004861,FBgn0004865,FBgn0004880,FBgn0004892,FBgn0004893,FBgn0011604,FBgn0013756,FBgn0014343,FBgn0015371,FBgn0016034,FBgn0016978,FBgn0020887,FBg…	GO:0051253
negative regulation of transcription, DNA-templated	4.909274975466633e-8	FBgn0000546,FBgn0000575,FBgn0000588,FBgn0000606,FBgn0001139,FBgn0001169,FBgn0001180,FBgn0002576,FBgn0002941,FBgn0002962,FBgn0003044,FBgn0003165,FBgn0003345,FBgn0003396,FBgn0003483,FBgn0003513,FBgn0003866,FBgn0004110,FBgn0004656,FBgn0004795,FBgn0004859,FBgn0004861,FBgn0004865,FBgn0004880,FBgn0004892,FBgn0004893,FBgn0011604,FBgn0013756,FBgn0014343,FBgn0015371,FBgn0016034,FBgn0020887,FBgn0022764,FBg…	GO:0045892
negative regulation of RNA biosynthetic process	4.909274975466633e-8	FBgn0000546,FBgn0000575,FBgn0000588,FBgn0000606,FBgn0001139,FBgn0001169,FBgn0001180,FBgn0002576,FBgn0002941,FBgn0002962,FBgn0003044,FBgn0003165,FBgn0003345,FBgn0003396,FBgn0003483,FBgn0003513,FBgn0003866,FBgn0004110,FBgn0004656,FBgn0004795,FBgn0004859,FBgn0004861,FBgn0004865,FBgn0004880,FBgn0004892,FBgn0004893,FBgn0011604,FBgn0013756,FBgn0014343,FBgn0015371,FBgn0016034,FBgn0020887,FBgn0022764,FBg…	GO:1902679
negative regulation of nucleic acid-templated transcription	4.909274975466633e-8	FBgn0000546,FBgn0000575,FBgn0000588,FBgn0000606,FBgn0001139,FBgn0001169,FBgn0001180,FBgn0002576,FBgn0002941,FBgn0002962,FBgn0003044,FBgn0003165,FBgn0003345,FBgn0003396,FBgn0003483,FBgn0003513,FBgn0003866,FBgn0004110,FBgn0004656,FBgn0004795,FBgn0004859,FBgn0004861,FBgn0004865,FBgn0004880,FBgn0004892,FBgn0004893,FBgn0011604,FBgn0013756,FBgn0014343,FBgn0015371,FBgn0016034,FBgn0020887,FBgn0022764,FBg…	GO:1903507
imaginal disc morphogenesis	6.150430149812523e-8	FBgn0000273,FBgn0000289,FBgn0000317,FBgn0000352,FBgn0000463,FBgn0000546,FBgn0000575,FBgn0000635,FBgn0001075,FBgn0001078,FBgn0001169,FBgn0001624,FBgn0001965,FBgn0002431,FBgn0002643,FBgn0002932,FBgn0003090,FBgn0003175,FBgn0003326,FBgn0003345,FBgn0003371,FBgn0003396,FBgn0003463,FBgn0003513,FBgn0003866,FBgn0004456,FBgn0004864,FBgn0004870,FBgn0004892,FBgn0004893,FBgn0005672,FBgn0010313,FBgn0010314,FBg…	GO:0007560
post-embryonic animal organ morphogenesis	6.150430149812523e-8	FBgn0000273,FBgn0000289,FBgn0000317,FBgn0000352,FBgn0000463,FBgn0000546,FBgn0000575,FBgn0000635,FBgn0001075,FBgn0001078,FBgn0001169,FBgn0001624,FBgn0001965,FBgn0002431,FBgn0002643,FBgn0002932,FBgn0003090,FBgn0003175,FBgn0003326,FBgn0003345,FBgn0003371,FBgn0003396,FBgn0003463,FBgn0003513,FBgn0003866,FBgn0004456,FBgn0004864,FBgn0004870,FBgn0004892,FBgn0004893,FBgn0005672,FBgn0010313,FBgn0010314,FBg…	GO:0048563
post-embryonic animal morphogenesis	6.379179566020475e-8	FBgn0000273,FBgn0000289,FBgn0000317,FBgn0000352,FBgn0000463,FBgn0000546,FBgn0000575,FBgn0000635,FBgn0001075,FBgn0001078,FBgn0001169,FBgn0001624,FBgn0001965,FBgn0002121,FBgn0002431,FBgn0002643,FBgn0002932,FBgn0003090,FBgn0003175,FBgn0003326,FBgn0003345,FBgn0003371,FBgn0003396,FBgn0003463,FBgn0003513,FBgn0003866,FBgn0004456,FBgn0004864,FBgn0004870,FBgn0004892,FBgn0004893,FBgn0005672,FBgn0010051,FBg…	GO:0009886
positive regulation of transcription, DNA-templated	6.647965717375745e-8	FBgn0000166,FBgn0000251,FBgn0000546,FBgn0000606,FBgn0000964,FBgn0001078,FBgn0001180,FBgn0001185,FBgn0001197,FBgn0002576,FBgn0002643,FBgn0002723,FBgn0002774,FBgn0002872,FBgn0003345,FBgn0003396,FBgn0003862,FBgn0003866,FBgn0004110,FBgn0004618,FBgn0004656,FBgn0004795,FBgn0004859,FBgn0004862,FBgn0004892,FBgn0004893,FBgn0011604,FBgn0011723,FBgn0013756,FBgn0013799,FBgn0014037,FBgn0014343,FBgn0015371,FBg…	GO:0045893
positive regulation of RNA biosynthetic process	6.647965717375745e-8	FBgn0000166,FBgn0000251,FBgn0000546,FBgn0000606,FBgn0000964,FBgn0001078,FBgn0001180,FBgn0001185,FBgn0001197,FBgn0002576,FBgn0002643,FBgn0002723,FBgn0002774,FBgn0002872,FBgn0003345,FBgn0003396,FBgn0003862,FBgn0003866,FBgn0004110,FBgn0004618,FBgn0004656,FBgn0004795,FBgn0004859,FBgn0004862,FBgn0004892,FBgn0004893,FBgn0011604,FBgn0011723,FBgn0013756,FBgn0013799,FBgn0014037,FBgn0014343,FBgn0015371,FBg…	GO:1902680
positive regulation of nucleic acid-templated transcription	6.647965717375745e-8	FBgn0000166,FBgn0000251,FBgn0000546,FBgn0000606,FBgn0000964,FBgn0001078,FBgn0001180,FBgn0001185,FBgn0001197,FBgn0002576,FBgn0002643,FBgn0002723,FBgn0002774,FBgn0002872,FBgn0003345,FBgn0003396,FBgn0003862,FBgn0003866,FBgn0004110,FBgn0004618,FBgn0004656,FBgn0004795,FBgn0004859,FBgn0004862,FBgn0004892,FBgn0004893,FBgn0011604,FBgn0011723,FBgn0013756,FBgn0013799,FBgn0014037,FBgn0014343,FBgn0015371,FBg…	GO:1903508
negative regulation of cellular metabolic process	7.289882470466098e-8	FBgn0000158,FBgn0000166,FBgn0000546,FBgn0000575,FBgn0000588,FBgn0000606,FBgn0000810,FBgn0001139,FBgn0001169,FBgn0001180,FBgn0002121,FBgn0002431,FBgn0002576,FBgn0002906,FBgn0002941,FBgn0002962,FBgn0002973,FBgn0003044,FBgn0003114,FBgn0003165,FBgn0003345,FBgn0003371,FBgn0003396,FBgn0003483,FBgn0003513,FBgn0003866,FBgn0004110,FBgn0004656,FBgn0004795,FBgn0004859,FBgn0004861,FBgn0004865,FBgn0004872,FBg…	GO:0031324
negative regulation of nucleobase-containing compound metabolic process	7.391038686898362e-8	FBgn0000546,FBgn0000575,FBgn0000588,FBgn0000606,FBgn0001139,FBgn0001169,FBgn0001180,FBgn0002576,FBgn0002906,FBgn0002941,FBgn0002962,FBgn0003044,FBgn0003165,FBgn0003345,FBgn0003396,FBgn0003483,FBgn0003513,FBgn0003866,FBgn0004110,FBgn0004656,FBgn0004795,FBgn0004859,FBgn0004861,FBgn0004865,FBgn0004872,FBgn0004880,FBgn0004892,FBgn0004893,FBgn0011604,FBgn0013756,FBgn0014343,FBgn0015371,FBgn0016034,FBg…	GO:0045934
regulation of intracellular signal transduction	8.527830458204014e-8	FBgn0000247,FBgn0000273,FBgn0000479,FBgn0001075,FBgn0001965,FBgn0002121,FBgn0002466,FBgn0003371,FBgn0004859,FBgn0005649,FBgn0005672,FBgn0010407,FBgn0010909,FBgn0011230,FBgn0013756,FBgn0015513,FBgn0020224,FBgn0020238,FBgn0020386,FBgn0020767,FBgn0023172,FBgn0024277,FBgn0026179,FBgn0027492,FBgn0027587,FBgn0029834,FBgn0030018,FBgn0030812,FBgn0030869,FBgn0031006,FBgn0031030,FBgn0031885,FBgn0032363,FBg…	GO:1902531
positive regulation of nitrogen compound metabolic process	9.671071921633006e-8	FBgn0000147,FBgn0000158,FBgn0000166,FBgn0000251,FBgn0000273,FBgn0000307,FBgn0000546,FBgn0000588,FBgn0000606,FBgn0000964,FBgn0001078,FBgn0001086,FBgn0001180,FBgn0001185,FBgn0001197,FBgn0002576,FBgn0002643,FBgn0002723,FBgn0002774,FBgn0002872,FBgn0003165,FBgn0003345,FBgn0003371,FBgn0003396,FBgn0003410,FBgn0003483,FBgn0003862,FBgn0003866,FBgn0004110,FBgn0004618,FBgn0004656,FBgn0004795,FBgn0004859,FBg…	GO:0051173
chromosome segregation	1.216428977862114e-7	FBgn0000063,FBgn0000246,FBgn0000404,FBgn0000405,FBgn0001206,FBgn0002643,FBgn0002709,FBgn0002901,FBgn0003087,FBgn0003124,FBgn0003268,FBgn0003371,FBgn0003483,FBgn0003701,FBgn0004367,FBgn0004861,FBgn0004889,FBgn0004924,FBgn0010313,FBgn0010431,FBgn0011661,FBgn0011692,FBgn0013756,FBgn0026401,FBgn0027492,FBgn0027948,FBgn0028525,FBgn0030241,FBgn0031519,FBgn0031549,FBgn0032105,FBgn0033773,FBgn0033845,FBg…	GO:0007059
chromosome organization	1.3534012361540304e-7	FBgn0000063,FBgn0000140,FBgn0000246,FBgn0000404,FBgn0000405,FBgn0000588,FBgn0001206,FBgn0001301,FBgn0002466,FBgn0002525,FBgn0002643,FBgn0002709,FBgn0002774,FBgn0002901,FBgn0002906,FBgn0003044,FBgn0003087,FBgn0003124,FBgn0003268,FBgn0003371,FBgn0003482,FBgn0003483,FBgn0003612,FBgn0003701,FBgn0003862,FBgn0004362,FBgn0004367,FBgn0004656,FBgn0004861,FBgn0004864,FBgn0004872,FBgn0004889,FBgn0004924,FBg…	GO:0051276
reproduction	1.4939093506538927e-7	FBgn0000063,FBgn0000140,FBgn0000147,FBgn0000158,FBgn0000166,FBgn0000246,FBgn0000259,FBgn0000273,FBgn0000307,FBgn0000352,FBgn0000405,FBgn0000427,FBgn0000463,FBgn0000479,FBgn0000546,FBgn0000575,FBgn0000635,FBgn0000662,FBgn0000810,FBgn0000964,FBgn0001086,FBgn0001139,FBgn0001185,FBgn0001301,FBgn0001624,FBgn0002121,FBgn0002431,FBgn0002466,FBgn0002525,FBgn0002542,FBgn0002576,FBgn0002643,FBgn0002709,FBg…	GO:0000003
instar larval or pupal morphogenesis	1.6166761584393947e-7	FBgn0000273,FBgn0000289,FBgn0000317,FBgn0000352,FBgn0000463,FBgn0000546,FBgn0000575,FBgn0000635,FBgn0001075,FBgn0001078,FBgn0001169,FBgn0001624,FBgn0001965,FBgn0002121,FBgn0002431,FBgn0002643,FBgn0002932,FBgn0003090,FBgn0003175,FBgn0003326,FBgn0003345,FBgn0003371,FBgn0003396,FBgn0003463,FBgn0003513,FBgn0003866,FBgn0004456,FBgn0004864,FBgn0004870,FBgn0004892,FBgn0004893,FBgn0005672,FBgn0010051,FBg…	GO:0048707
mitotic cell cycle	1.6326565536263134e-7	FBgn0000063,FBgn0000140,FBgn0000147,FBgn0000404,FBgn0000405,FBgn0000463,FBgn0001086,FBgn0001206,FBgn0001624,FBgn0001965,FBgn0002121,FBgn0002466,FBgn0002525,FBgn0002709,FBgn0002901,FBgn0003087,FBgn0003114,FBgn0003124,FBgn0003165,FBgn0003268,FBgn0003371,FBgn0003483,FBgn0003701,FBgn0004367,FBgn0004378,FBgn0004587,FBgn0004859,FBgn0004861,FBgn0004889,FBgn0005624,FBgn0005640,FBgn0010313,FBgn0010314,FBg…	GO:0000278
developmental process involved in reproduction	1.6615875142791874e-7	FBgn0000063,FBgn0000140,FBgn0000147,FBgn0000158,FBgn0000166,FBgn0000259,FBgn0000273,FBgn0000307,FBgn0000352,FBgn0000405,FBgn0000427,FBgn0000463,FBgn0000546,FBgn0000575,FBgn0000635,FBgn0000662,FBgn0000810,FBgn0000964,FBgn0001139,FBgn0001185,FBgn0001301,FBgn0001624,FBgn0002121,FBgn0002431,FBgn0002525,FBgn0002542,FBgn0002576,FBgn0002643,FBgn0002926,FBgn0002962,FBgn0003023,FBgn0003087,FBgn0003124,FBg…	GO:0003006
positive regulation of macromolecule metabolic process	2.754219080384069e-7	FBgn0000147,FBgn0000158,FBgn0000166,FBgn0000247,FBgn0000251,FBgn0000273,FBgn0000307,FBgn0000546,FBgn0000588,FBgn0000606,FBgn0000964,FBgn0001078,FBgn0001086,FBgn0001180,FBgn0001185,FBgn0001197,FBgn0002576,FBgn0002643,FBgn0002723,FBgn0002774,FBgn0002872,FBgn0003023,FBgn0003165,FBgn0003345,FBgn0003371,FBgn0003396,FBgn0003410,FBgn0003483,FBgn0003862,FBgn0003866,FBgn0004110,FBgn0004618,FBgn0004656,FBg…	GO:0010604
cytoskeleton organization	2.996745909129922e-7	FBgn0000140,FBgn0000147,FBgn0000273,FBgn0000317,FBgn0000463,FBgn0000723,FBgn0001075,FBgn0001301,FBgn0001316,FBgn0001624,FBgn0002121,FBgn0002466,FBgn0002525,FBgn0002542,FBgn0003016,FBgn0003090,FBgn0003124,FBgn0003371,FBgn0003482,FBgn0003655,FBgn0004049,FBgn0004373,FBgn0004378,FBgn0004456,FBgn0004889,FBgn0005666,FBgn0010314,FBgn0010905,FBgn0011661,FBgn0011692,FBgn0011742,FBgn0011829,FBgn0013732,FBg…	GO:0007010
nuclear chromosome segregation	3.3815244238312413e-7	FBgn0000063,FBgn0000246,FBgn0000404,FBgn0000405,FBgn0001206,FBgn0002709,FBgn0002901,FBgn0003087,FBgn0003124,FBgn0003268,FBgn0003371,FBgn0003483,FBgn0003701,FBgn0004367,FBgn0004861,FBgn0004889,FBgn0010313,FBgn0010431,FBgn0011661,FBgn0011692,FBgn0013756,FBgn0026401,FBgn0027948,FBgn0028525,FBgn0030241,FBgn0031519,FBgn0031549,FBgn0032105,FBgn0033773,FBgn0034217,FBgn0037025,FBgn0038478,FBgn0040208,FBg…	GO:0098813
regulation of cell differentiation	3.500826317850737e-7	FBgn0000147,FBgn0000158,FBgn0000404,FBgn0000414,FBgn0000463,FBgn0000546,FBgn0000606,FBgn0000635,FBgn0001180,FBgn0002121,FBgn0002576,FBgn0002922,FBgn0002932,FBgn0002973,FBgn0003023,FBgn0003090,FBgn0003124,FBgn0003345,FBgn0003410,FBgn0003513,FBgn0004859,FBgn0004889,FBgn0005672,FBgn0010113,FBgn0010194,FBgn0010300,FBgn0010382,FBgn0011260,FBgn0011300,FBgn0011739,FBgn0014133,FBgn0015371,FBgn0015550,FBg…	GO:0045595
negative regulation of nitrogen compound metabolic process	3.547552733579467e-7	FBgn0000158,FBgn0000166,FBgn0000546,FBgn0000575,FBgn0000588,FBgn0000606,FBgn0000810,FBgn0001139,FBgn0001169,FBgn0001180,FBgn0002121,FBgn0002431,FBgn0002576,FBgn0002906,FBgn0002941,FBgn0002962,FBgn0003044,FBgn0003165,FBgn0003345,FBgn0003371,FBgn0003396,FBgn0003483,FBgn0003513,FBgn0003866,FBgn0004110,FBgn0004656,FBgn0004795,FBgn0004859,FBgn0004861,FBgn0004865,FBgn0004872,FBgn0004880,FBgn0004892,FBg…	GO:0051172
anatomical structure formation involved in morphogenesis	3.888106971826372e-7	FBgn0000140,FBgn0000147,FBgn0000158,FBgn0000307,FBgn0000414,FBgn0000427,FBgn0000463,FBgn0000546,FBgn0000575,FBgn0000606,FBgn0001075,FBgn0001169,FBgn0001301,FBgn0001316,FBgn0002121,FBgn0002576,FBgn0002643,FBgn0002926,FBgn0002932,FBgn0002973,FBgn0003396,FBgn0003463,FBgn0003482,FBgn0003483,FBgn0003513,FBgn0003866,FBgn0004367,FBgn0004456,FBgn0004650,FBgn0004859,FBgn0004861,FBgn0004862,FBgn0004864,FBg…	GO:0048646
positive regulation of macromolecule biosynthetic process	3.9622965138189243e-7	FBgn0000166,FBgn0000251,FBgn0000307,FBgn0000546,FBgn0000606,FBgn0000964,FBgn0001078,FBgn0001180,FBgn0001185,FBgn0001197,FBgn0002576,FBgn0002643,FBgn0002723,FBgn0002774,FBgn0002872,FBgn0003023,FBgn0003165,FBgn0003345,FBgn0003396,FBgn0003862,FBgn0003866,FBgn0004110,FBgn0004618,FBgn0004656,FBgn0004795,FBgn0004859,FBgn0004862,FBgn0004892,FBgn0004893,FBgn0011604,FBgn0011723,FBgn0013756,FBgn0013799,FBg…	GO:0010557
regulation of localization	4.256773300723631e-7	FBgn0000063,FBgn0000147,FBgn0000247,FBgn0000273,FBgn0001075,FBgn0001316,FBgn0002121,FBgn0002525,FBgn0002932,FBgn0002973,FBgn0003090,FBgn0003371,FBgn0003483,FBgn0003655,FBgn0004378,FBgn0005672,FBgn0010051,FBgn0010194,FBgn0010300,FBgn0010660,FBgn0010909,FBgn0011260,FBgn0011286,FBgn0011592,FBgn0011661,FBgn0011739,FBgn0013343,FBgn0013756,FBgn0013759,FBgn0015477,FBgn0015513,FBgn0015589,FBgn0015772,FBg…	GO:0032879
nuclear division	4.773107793162091e-7	FBgn0000063,FBgn0000147,FBgn0000246,FBgn0000404,FBgn0000405,FBgn0001086,FBgn0001206,FBgn0002431,FBgn0002466,FBgn0002525,FBgn0002542,FBgn0002709,FBgn0002901,FBgn0002906,FBgn0003087,FBgn0003124,FBgn0003268,FBgn0003371,FBgn0003482,FBgn0003483,FBgn0003701,FBgn0004367,FBgn0004373,FBgn0004378,FBgn0004861,FBgn0005596,FBgn0010051,FBgn0010313,FBgn0010314,FBgn0010431,FBgn0011692,FBgn0011826,FBgn0013756,FBg…	GO:0000280
protein phosphorylation	4.822914803649281e-7	FBgn0000147,FBgn0000259,FBgn0000273,FBgn0000307,FBgn0000404,FBgn0000405,FBgn0000723,FBgn0002121,FBgn0002466,FBgn0003124,FBgn0003371,FBgn0004367,FBgn0004656,FBgn0004864,FBgn0005640,FBgn0005666,FBgn0010314,FBgn0010317,FBgn0010355,FBgn0010382,FBgn0010407,FBgn0010909,FBgn0011300,FBgn0011739,FBgn0011829,FBgn0013759,FBgn0015625,FBgn0015772,FBgn0020224,FBgn0020386,FBgn0020391,FBgn0020440,FBgn0020621,FBg…	GO:0006468
meiotic cell cycle process	4.914717267952926e-7	FBgn0000063,FBgn0000140,FBgn0000246,FBgn0001086,FBgn0001301,FBgn0002431,FBgn0002466,FBgn0002525,FBgn0002542,FBgn0002709,FBgn0002901,FBgn0002906,FBgn0003124,FBgn0003371,FBgn0003482,FBgn0003483,FBgn0004367,FBgn0004373,FBgn0005596,FBgn0010314,FBgn0010431,FBgn0011826,FBgn0016034,FBgn0016036,FBgn0026401,FBgn0027948,FBgn0028525,FBgn0031759,FBgn0032705,FBgn0033773,FBgn0034098,FBgn0036486,FBgn0038478,FBg…	GO:1903046
positive regulation of cellular biosynthetic process	7.83145535235731e-7	FBgn0000166,FBgn0000251,FBgn0000307,FBgn0000546,FBgn0000606,FBgn0000964,FBgn0001078,FBgn0001180,FBgn0001185,FBgn0001197,FBgn0002576,FBgn0002643,FBgn0002723,FBgn0002774,FBgn0002872,FBgn0003023,FBgn0003165,FBgn0003345,FBgn0003396,FBgn0003862,FBgn0003866,FBgn0004110,FBgn0004618,FBgn0004656,FBgn0004795,FBgn0004859,FBgn0004862,FBgn0004892,FBgn0004893,FBgn0011604,FBgn0011676,FBgn0011723,FBgn0013756,FBg…	GO:0031328
positive regulation of biosynthetic process	8.713119481596789e-7	FBgn0000166,FBgn0000251,FBgn0000307,FBgn0000546,FBgn0000606,FBgn0000964,FBgn0001078,FBgn0001180,FBgn0001185,FBgn0001197,FBgn0002576,FBgn0002643,FBgn0002723,FBgn0002774,FBgn0002872,FBgn0003023,FBgn0003165,FBgn0003345,FBgn0003396,FBgn0003862,FBgn0003866,FBgn0004110,FBgn0004618,FBgn0004656,FBgn0004795,FBgn0004859,FBgn0004862,FBgn0004892,FBgn0004893,FBgn0011604,FBgn0011676,FBgn0011723,FBgn0013756,FBg…	GO:0009891
cell fate commitment	9.67653722530985e-7	FBgn0000147,FBgn0000404,FBgn0000463,FBgn0000536,FBgn0000546,FBgn0000575,FBgn0000606,FBgn0000964,FBgn0001169,FBgn0001180,FBgn0001624,FBgn0001965,FBgn0002121,FBgn0002576,FBgn0002643,FBgn0002732,FBgn0002932,FBgn0002941,FBgn0002973,FBgn0003124,FBgn0003410,FBgn0003482,FBgn0003483,FBgn0004367,FBgn0004618,FBgn0004862,FBgn0004872,FBgn0004889,FBgn0005672,FBgn0010194,FBgn0010300,FBgn0010382,FBgn0011300,FBg…	GO:0045165
cell population proliferation	9.868219206820431e-7	FBgn0000158,FBgn0000251,FBgn0000404,FBgn0000405,FBgn0000463,FBgn0000536,FBgn0000546,FBgn0001075,FBgn0001180,FBgn0002121,FBgn0002525,FBgn0002973,FBgn0003124,FBgn0003345,FBgn0003866,FBgn0004859,FBgn0004864,FBgn0004889,FBgn0005649,FBgn0005672,FBgn0010223,FBgn0010300,FBgn0010382,FBgn0011286,FBgn0011300,FBgn0011661,FBgn0011676,FBgn0011739,FBgn0015589,FBgn0020224,FBgn0020306,FBgn0022764,FBgn0027513,FBg…	GO:0008283
regulation of multicellular organismal development	0.0000011873072060080497	FBgn0000147,FBgn0000463,FBgn0000723,FBgn0001180,FBgn0001624,FBgn0002121,FBgn0002932,FBgn0002962,FBgn0002973,FBgn0003090,FBgn0003124,FBgn0003345,FBgn0003371,FBgn0004859,FBgn0004864,FBgn0004889,FBgn0004924,FBgn0005672,FBgn0010113,FBgn0010194,FBgn0010300,FBgn0010905,FBgn0010909,FBgn0011260,FBgn0011300,FBgn0011739,FBgn0011742,FBgn0011826,FBgn0014133,FBgn0015550,FBgn0020440,FBgn0023172,FBgn0024277,FBg…	GO:2000026
imaginal disc-derived appendage development	0.0000012106275837563285	FBgn0000273,FBgn0000289,FBgn0000317,FBgn0000352,FBgn0000463,FBgn0000546,FBgn0000575,FBgn0001075,FBgn0001078,FBgn0001169,FBgn0001965,FBgn0002576,FBgn0002643,FBgn0002932,FBgn0003090,FBgn0003175,FBgn0003326,FBgn0003345,FBgn0003371,FBgn0003396,FBgn0003463,FBgn0003513,FBgn0003862,FBgn0003866,FBgn0004456,FBgn0004892,FBgn0004893,FBgn0005672,FBgn0010313,FBgn0011300,FBgn0013343,FBgn0014343,FBgn0015396,FBg…	GO:0048737
meiotic cell cycle	0.0000015398338978799286	FBgn0000063,FBgn0000140,FBgn0000246,FBgn0001086,FBgn0001301,FBgn0002431,FBgn0002466,FBgn0002525,FBgn0002542,FBgn0002709,FBgn0002901,FBgn0002906,FBgn0003124,FBgn0003371,FBgn0003482,FBgn0003483,FBgn0004367,FBgn0004373,FBgn0005596,FBgn0010314,FBgn0010431,FBgn0011826,FBgn0016034,FBgn0016036,FBgn0026401,FBgn0027948,FBgn0028525,FBgn0031759,FBgn0032705,FBgn0033773,FBgn0034098,FBgn0035227,FBgn0036486,FBg…	GO:0051321
organelle organization	0.0000016592019701650574	FBgn0000063,FBgn0000140,FBgn0000147,FBgn0000158,FBgn0000246,FBgn0000247,FBgn0000273,FBgn0000317,FBgn0000346,FBgn0000352,FBgn0000404,FBgn0000405,FBgn0000463,FBgn0000588,FBgn0000723,FBgn0001075,FBgn0001086,FBgn0001206,FBgn0001301,FBgn0001316,FBgn0001624,FBgn0002121,FBgn0002431,FBgn0002466,FBgn0002525,FBgn0002542,FBgn0002643,FBgn0002709,FBgn0002774,FBgn0002901,FBgn0002906,FBgn0003016,FBgn0003044,FBg…	GO:0006996
regulation of biological quality	0.0000016778733742934713	FBgn0000039,FBgn0000303,FBgn0000307,FBgn0000346,FBgn0000546,FBgn0000635,FBgn0000723,FBgn0001075,FBgn0001078,FBgn0001169,FBgn0001316,FBgn0001624,FBgn0001965,FBgn0002525,FBgn0002962,FBgn0003090,FBgn0003165,FBgn0003353,FBgn0003371,FBgn0003486,FBgn0004049,FBgn0004118,FBgn0004179,FBgn0004456,FBgn0004580,FBgn0004611,FBgn0004618,FBgn0004795,FBgn0004864,FBgn0004889,FBgn0010051,FBgn0010194,FBgn0010240,FBg…	GO:0065008
appendage development	0.0000018192651214461474	FBgn0000273,FBgn0000289,FBgn0000317,FBgn0000352,FBgn0000463,FBgn0000546,FBgn0000575,FBgn0001075,FBgn0001078,FBgn0001169,FBgn0001965,FBgn0002576,FBgn0002643,FBgn0002932,FBgn0003090,FBgn0003175,FBgn0003326,FBgn0003345,FBgn0003371,FBgn0003396,FBgn0003463,FBgn0003513,FBgn0003862,FBgn0003866,FBgn0004456,FBgn0004892,FBgn0004893,FBgn0005672,FBgn0010313,FBgn0011300,FBgn0013343,FBgn0014343,FBgn0015396,FBg…	GO:0048736
embryonic pattern specification	0.0000021435048191879495	FBgn0000166,FBgn0000251,FBgn0000273,FBgn0000606,FBgn0000810,FBgn0001180,FBgn0001624,FBgn0002121,FBgn0002962,FBgn0003165,FBgn0003371,FBgn0003483,FBgn0003655,FBgn0003866,FBgn0004650,FBgn0004656,FBgn0004795,FBgn0004859,FBgn0004864,FBgn0004892,FBgn0004893,FBgn0011481,FBgn0011661,FBgn0015589,FBgn0015903,FBgn0016034,FBgn0024836,FBgn0026597,FBgn0027948,FBgn0029123,FBgn0032705,FBgn0034098,FBgn0036534,FBg…	GO:0009880
nucleobase-containing compound metabolic process	0.0000039742732439574655	FBgn0000147,FBgn0000166,FBgn0000239,FBgn0000246,FBgn0000251,FBgn0000289,FBgn0000307,FBgn0000352,FBgn0000427,FBgn0000546,FBgn0000575,FBgn0000588,FBgn0000606,FBgn0000662,FBgn0000964,FBgn0001078,FBgn0001139,FBgn0001169,FBgn0001180,FBgn0001185,FBgn0001197,FBgn0001206,FBgn0001994,FBgn0002431,FBgn0002542,FBgn0002576,FBgn0002643,FBgn0002709,FBgn0002723,FBgn0002774,FBgn0002872,FBgn0002887,FBgn0002891,FBg…	GO:0006139
RNA metabolic process	0.000004325347467840889	FBgn0000166,FBgn0000251,FBgn0000289,FBgn0000352,FBgn0000427,FBgn0000546,FBgn0000575,FBgn0000588,FBgn0000606,FBgn0000662,FBgn0000964,FBgn0001078,FBgn0001139,FBgn0001169,FBgn0001180,FBgn0001185,FBgn0001197,FBgn0001994,FBgn0002542,FBgn0002576,FBgn0002643,FBgn0002723,FBgn0002774,FBgn0002872,FBgn0002922,FBgn0002941,FBgn0002962,FBgn0003044,FBgn0003165,FBgn0003261,FBgn0003345,FBgn0003396,FBgn0003483,FBg…	GO:0016070
negative regulation of response to stimulus	0.000004417099833527367	FBgn0000158,FBgn0000273,FBgn0000352,FBgn0000479,FBgn0000635,FBgn0001139,FBgn0001169,FBgn0001624,FBgn0002121,FBgn0002466,FBgn0002525,FBgn0002732,FBgn0002906,FBgn0002973,FBgn0003023,FBgn0003165,FBgn0003371,FBgn0003463,FBgn0003612,FBgn0004179,FBgn0004370,FBgn0004580,FBgn0004859,FBgn0005632,FBgn0010015,FBgn0010583,FBgn0010909,FBgn0011230,FBgn0011260,FBgn0011692,FBgn0011739,FBgn0015550,FBgn0015589,FBg…	GO:0048585
growth	0.000004572572944020369	FBgn0000158,FBgn0000273,FBgn0000479,FBgn0000635,FBgn0000723,FBgn0001075,FBgn0001624,FBgn0002121,FBgn0002431,FBgn0002774,FBgn0002962,FBgn0003090,FBgn0003165,FBgn0003371,FBgn0003612,FBgn0005640,FBgn0005649,FBgn0010194,FBgn0010300,FBgn0011230,FBgn0011260,FBgn0011300,FBgn0011676,FBgn0011739,FBgn0011742,FBgn0013759,FBgn0014133,FBgn0014343,FBgn0015513,FBgn0015550,FBgn0020238,FBgn0020261,FBgn0020386,FBg…	GO:0040007
synapse organization	0.000005580286521475413	FBgn0000635,FBgn0001624,FBgn0002962,FBgn0003165,FBgn0003371,FBgn0004516,FBgn0010300,FBgn0010905,FBgn0011676,FBgn0011742,FBgn0011802,FBgn0013759,FBgn0017590,FBgn0020386,FBgn0020440,FBgn0024277,FBgn0024836,FBgn0025790,FBgn0029903,FBgn0030706,FBgn0030723,FBgn0031006,FBgn0031030,FBgn0032233,FBgn0033739,FBgn0034691,FBgn0035170,FBgn0036896,FBgn0037884,FBgn0038816,FBgn0039431,FBgn0039617,FBgn0040208,FBg…	GO:0050808
organelle fission	0.000005742839626615933	FBgn0000063,FBgn0000147,FBgn0000246,FBgn0000404,FBgn0000405,FBgn0001086,FBgn0001206,FBgn0002431,FBgn0002466,FBgn0002525,FBgn0002542,FBgn0002709,FBgn0002901,FBgn0002906,FBgn0003087,FBgn0003124,FBgn0003268,FBgn0003371,FBgn0003482,FBgn0003483,FBgn0003701,FBgn0004367,FBgn0004373,FBgn0004378,FBgn0004861,FBgn0005596,FBgn0010051,FBgn0010313,FBgn0010314,FBgn0010431,FBgn0011692,FBgn0011826,FBgn0013756,FBg…	GO:0048285
post-embryonic appendage morphogenesis	0.000007070702462177125	FBgn0000273,FBgn0000289,FBgn0000317,FBgn0000352,FBgn0000463,FBgn0000546,FBgn0000575,FBgn0001075,FBgn0001078,FBgn0001169,FBgn0001965,FBgn0002643,FBgn0002932,FBgn0003090,FBgn0003175,FBgn0003326,FBgn0003345,FBgn0003371,FBgn0003396,FBgn0003463,FBgn0003513,FBgn0003866,FBgn0004456,FBgn0004892,FBgn0004893,FBgn0005672,FBgn0010313,FBgn0011300,FBgn0014343,FBgn0015396,FBgn0020224,FBgn0020261,FBgn0023172,FBg…	GO:0035120
dendrite development	0.000007839159574580497	FBgn0000546,FBgn0001078,FBgn0002962,FBgn0003165,FBgn0003396,FBgn0003513,FBgn0004656,FBgn0004795,FBgn0004859,FBgn0010194,FBgn0011260,FBgn0011300,FBgn0011592,FBgn0011739,FBgn0011829,FBgn0014007,FBgn0015371,FBgn0015772,FBgn0015774,FBgn0020306,FBgn0020379,FBgn0024836,FBgn0025790,FBgn0030276,FBgn0031006,FBgn0032797,FBgn0036494,FBgn0038816,FBgn0040208,FBgn0040372,FBgn0083981,FBgn0085450,FBgn0086356,FBg…	GO:0016358
imaginal disc-derived appendage morphogenesis	0.000008845737055804543	FBgn0000273,FBgn0000289,FBgn0000317,FBgn0000352,FBgn0000463,FBgn0000546,FBgn0000575,FBgn0001075,FBgn0001078,FBgn0001169,FBgn0001965,FBgn0002576,FBgn0002643,FBgn0002932,FBgn0003090,FBgn0003175,FBgn0003326,FBgn0003345,FBgn0003371,FBgn0003396,FBgn0003463,FBgn0003513,FBgn0003866,FBgn0004456,FBgn0004892,FBgn0004893,FBgn0005672,FBgn0010313,FBgn0011300,FBgn0014343,FBgn0015396,FBgn0020224,FBgn0020261,FBg…	GO:0035114
appendage morphogenesis	0.00001147501536036376	FBgn0000273,FBgn0000289,FBgn0000317,FBgn0000352,FBgn0000463,FBgn0000546,FBgn0000575,FBgn0001075,FBgn0001078,FBgn0001169,FBgn0001965,FBgn0002576,FBgn0002643,FBgn0002932,FBgn0003090,FBgn0003175,FBgn0003326,FBgn0003345,FBgn0003371,FBgn0003396,FBgn0003463,FBgn0003513,FBgn0003866,FBgn0004456,FBgn0004892,FBgn0004893,FBgn0005672,FBgn0010313,FBgn0011300,FBgn0014343,FBgn0015396,FBgn0020224,FBgn0020261,FBg…	GO:0035107
female meiotic nuclear division	0.000012964242767098423	FBgn0000063,FBgn0001086,FBgn0002542,FBgn0002709,FBgn0002901,FBgn0003124,FBgn0003371,FBgn0004367,FBgn0005596,FBgn0010314,FBgn0010431,FBgn0011826,FBgn0027948,FBgn0032705,FBgn0038478,FBgn0260399,FBgn0260780,FBgn0260986,FBgn0260991,FBgn0261954,FBgn0266916,FBgn0283440	GO:0007143
developmental growth	0.000013416748114484012	FBgn0000273,FBgn0000479,FBgn0000635,FBgn0000723,FBgn0001075,FBgn0001624,FBgn0002121,FBgn0002431,FBgn0002774,FBgn0002962,FBgn0003090,FBgn0003165,FBgn0003371,FBgn0003612,FBgn0005640,FBgn0005649,FBgn0010194,FBgn0010300,FBgn0011230,FBgn0011260,FBgn0011300,FBgn0011676,FBgn0011739,FBgn0011742,FBgn0013759,FBgn0014133,FBgn0015550,FBgn0020261,FBgn0020386,FBgn0020440,FBgn0023172,FBgn0024277,FBgn0024836,FBg…	GO:0048589
blastoderm segmentation	0.00001359201003168104	FBgn0000166,FBgn0000251,FBgn0000273,FBgn0000606,FBgn0000810,FBgn0001180,FBgn0001624,FBgn0002121,FBgn0002962,FBgn0003165,FBgn0003371,FBgn0003483,FBgn0003655,FBgn0003866,FBgn0004650,FBgn0004656,FBgn0004859,FBgn0004864,FBgn0004892,FBgn0004893,FBgn0011661,FBgn0015589,FBgn0015903,FBgn0016034,FBgn0024836,FBgn0026597,FBgn0027948,FBgn0029123,FBgn0032705,FBgn0034098,FBgn0036534,FBgn0038191,FBgn0039054,FBg…	GO:0007350
cellular aromatic compound metabolic process	0.000014169111714945508	FBgn0000147,FBgn0000166,FBgn0000239,FBgn0000246,FBgn0000247,FBgn0000251,FBgn0000289,FBgn0000307,FBgn0000352,FBgn0000427,FBgn0000546,FBgn0000575,FBgn0000588,FBgn0000606,FBgn0000662,FBgn0000964,FBgn0001078,FBgn0001139,FBgn0001169,FBgn0001180,FBgn0001185,FBgn0001197,FBgn0001206,FBgn0001994,FBgn0002431,FBgn0002542,FBgn0002576,FBgn0002643,FBgn0002709,FBgn0002723,FBgn0002774,FBgn0002872,FBgn0002887,FBg…	GO:0006725
cellular process	0.00001527735878340776	FBgn0000039,FBgn0000063,FBgn0000140,FBgn0000147,FBgn0000158,FBgn0000166,FBgn0000180,FBgn0000239,FBgn0000246,FBgn0000247,FBgn0000251,FBgn0000259,FBgn0000273,FBgn0000289,FBgn0000303,FBgn0000307,FBgn0000317,FBgn0000346,FBgn0000352,FBgn0000404,FBgn0000405,FBgn0000414,FBgn0000427,FBgn0000463,FBgn0000479,FBgn0000536,FBgn0000546,FBgn0000575,FBgn0000588,FBgn0000606,FBgn0000635,FBgn0000662,FBgn0000723,FBg…	GO:0009987
regulation of nervous system development	0.0000166653013331833	FBgn0000147,FBgn0000463,FBgn0001180,FBgn0001624,FBgn0002121,FBgn0002962,FBgn0002973,FBgn0003090,FBgn0003124,FBgn0003345,FBgn0003371,FBgn0004889,FBgn0005672,FBgn0010113,FBgn0010194,FBgn0010300,FBgn0010905,FBgn0011260,FBgn0011300,FBgn0011739,FBgn0011742,FBgn0014133,FBgn0015550,FBgn0020440,FBgn0024277,FBgn0024836,FBgn0025740,FBgn0025741,FBgn0025790,FBgn0029123,FBgn0031005,FBgn0031006,FBgn0031030,FBg…	GO:0051960
meiosis I cell cycle process	0.000021032737054823107	FBgn0000063,FBgn0000246,FBgn0001086,FBgn0001301,FBgn0002525,FBgn0002709,FBgn0002901,FBgn0002906,FBgn0003482,FBgn0003483,FBgn0004367,FBgn0004373,FBgn0010314,FBgn0010431,FBgn0016036,FBgn0026401,FBgn0028525,FBgn0031759,FBgn0032705,FBgn0034098,FBgn0036486,FBgn0040347,FBgn0045035,FBgn0086251,FBgn0086350,FBgn0260012,FBgn0260399,FBgn0260932,FBgn0260986,FBgn0261266,FBgn0261954,FBgn0283442	GO:0061982
multicellular organism reproduction	0.00002234149175846895	FBgn0000063,FBgn0000140,FBgn0000147,FBgn0000158,FBgn0000166,FBgn0000259,FBgn0000273,FBgn0000307,FBgn0000352,FBgn0000405,FBgn0000427,FBgn0000463,FBgn0000479,FBgn0000546,FBgn0000575,FBgn0000810,FBgn0000964,FBgn0001086,FBgn0001301,FBgn0001624,FBgn0002121,FBgn0002431,FBgn0002466,FBgn0002525,FBgn0002542,FBgn0002643,FBgn0002709,FBgn0002774,FBgn0002901,FBgn0002926,FBgn0002962,FBgn0003023,FBgn0003124,FBg…	GO:0032504
cell junction organization	0.00002715549197284991	FBgn0000635,FBgn0001624,FBgn0002121,FBgn0002466,FBgn0002962,FBgn0003165,FBgn0003371,FBgn0004167,FBgn0004516,FBgn0010300,FBgn0010905,FBgn0011676,FBgn0011742,FBgn0011802,FBgn0013759,FBgn0017590,FBgn0020386,FBgn0020440,FBgn0024277,FBgn0024836,FBgn0025790,FBgn0029903,FBgn0030706,FBgn0030723,FBgn0031006,FBgn0031030,FBgn0031571,FBgn0032233,FBgn0033739,FBgn0034691,FBgn0035170,FBgn0035583,FBgn0036896,FBg…	GO:0034330
organic cyclic compound metabolic process	0.000027412624660024086	FBgn0000147,FBgn0000166,FBgn0000239,FBgn0000246,FBgn0000247,FBgn0000251,FBgn0000289,FBgn0000307,FBgn0000352,FBgn0000427,FBgn0000546,FBgn0000575,FBgn0000588,FBgn0000606,FBgn0000662,FBgn0000964,FBgn0001078,FBgn0001139,FBgn0001169,FBgn0001180,FBgn0001185,FBgn0001197,FBgn0001206,FBgn0001994,FBgn0002431,FBgn0002542,FBgn0002576,FBgn0002643,FBgn0002709,FBgn0002723,FBgn0002774,FBgn0002872,FBgn0002887,FBg…	GO:1901360
anterior/posterior pattern specification	0.00003643434884972668	FBgn0000166,FBgn0000251,FBgn0000273,FBgn0000463,FBgn0000546,FBgn0000588,FBgn0000606,FBgn0000810,FBgn0001180,FBgn0001624,FBgn0002121,FBgn0002962,FBgn0003044,FBgn0003090,FBgn0003165,FBgn0003396,FBgn0003482,FBgn0003483,FBgn0003655,FBgn0004650,FBgn0004656,FBgn0004795,FBgn0004859,FBgn0004861,FBgn0004892,FBgn0004893,FBgn0005624,FBgn0011661,FBgn0016034,FBgn0027948,FBgn0032705,FBgn0033486,FBgn0034098,FBg…	GO:0009952
epithelial cell differentiation	0.00003832215970953768	FBgn0000307,FBgn0000317,FBgn0000352,FBgn0000427,FBgn0000463,FBgn0000546,FBgn0000575,FBgn0000810,FBgn0000964,FBgn0001075,FBgn0001301,FBgn0001624,FBgn0002643,FBgn0002926,FBgn0002973,FBgn0003090,FBgn0003371,FBgn0003410,FBgn0003482,FBgn0003483,FBgn0003866,FBgn0004049,FBgn0004110,FBgn0004650,FBgn0004859,FBgn0004861,FBgn0004864,FBgn0005672,FBgn0010382,FBgn0011739,FBgn0013759,FBgn0014343,FBgn0014465,FBg…	GO:0030855
regulation of cell cycle	0.00004199287522972757	FBgn0000063,FBgn0000147,FBgn0000307,FBgn0000404,FBgn0000405,FBgn0000463,FBgn0001965,FBgn0002466,FBgn0002525,FBgn0002901,FBgn0003023,FBgn0003114,FBgn0003124,FBgn0003165,FBgn0003268,FBgn0003371,FBgn0004367,FBgn0004587,FBgn0004859,FBgn0004889,FBgn0010314,FBgn0010317,FBgn0010382,FBgn0010431,FBgn0011661,FBgn0013756,FBgn0015625,FBgn0020238,FBgn0020621,FBgn0022764,FBgn0023172,FBgn0023215,FBgn0029504,FBg…	GO:0051726
negative regulation of signaling	0.000042419636619252555	FBgn0000158,FBgn0000273,FBgn0000352,FBgn0000479,FBgn0000635,FBgn0001139,FBgn0001169,FBgn0001624,FBgn0002121,FBgn0002466,FBgn0002732,FBgn0002973,FBgn0003023,FBgn0003165,FBgn0003371,FBgn0003463,FBgn0003612,FBgn0004370,FBgn0004859,FBgn0010015,FBgn0010501,FBgn0010583,FBgn0010909,FBgn0011230,FBgn0011692,FBgn0011739,FBgn0015589,FBgn0015903,FBgn0020224,FBgn0020440,FBgn0020767,FBgn0022764,FBgn0025574,FBg…	GO:0023057
segmentation	0.00005078396139781354	FBgn0000166,FBgn0000251,FBgn0000273,FBgn0000463,FBgn0000606,FBgn0000810,FBgn0001180,FBgn0001624,FBgn0002121,FBgn0002962,FBgn0003165,FBgn0003371,FBgn0003483,FBgn0003513,FBgn0003655,FBgn0003866,FBgn0004650,FBgn0004656,FBgn0004859,FBgn0004864,FBgn0004892,FBgn0004893,FBgn0010300,FBgn0011661,FBgn0015589,FBgn0015903,FBgn0016034,FBgn0024836,FBgn0026597,FBgn0027948,FBgn0029123,FBgn0031005,FBgn0032705,FBg…	GO:0035282
dendrite morphogenesis	0.000060176015946502766	FBgn0000546,FBgn0001078,FBgn0002962,FBgn0003165,FBgn0003396,FBgn0003513,FBgn0004656,FBgn0004795,FBgn0004859,FBgn0010194,FBgn0011260,FBgn0011300,FBgn0011592,FBgn0011739,FBgn0014007,FBgn0015371,FBgn0015772,FBgn0015774,FBgn0020306,FBgn0020379,FBgn0024836,FBgn0030276,FBgn0031006,FBgn0036494,FBgn0038816,FBgn0040372,FBgn0083981,FBgn0085450,FBgn0086356,FBgn0259108,FBgn0259174,FBgn0259938,FBgn0261797,FBg…	GO:0048813
wing disc development	0.00006724574378514068	FBgn0000273,FBgn0000289,FBgn0000317,FBgn0000352,FBgn0000463,FBgn0000546,FBgn0000575,FBgn0001075,FBgn0001169,FBgn0002431,FBgn0002643,FBgn0002932,FBgn0003090,FBgn0003175,FBgn0003326,FBgn0003345,FBgn0003371,FBgn0003396,FBgn0003463,FBgn0003866,FBgn0004456,FBgn0004859,FBgn0004864,FBgn0004893,FBgn0005672,FBgn0010313,FBgn0010382,FBgn0011300,FBgn0011826,FBgn0014037,FBgn0014343,FBgn0015396,FBgn0020224,FBg…	GO:0035220
regulation of cell projection organization	0.00007016158516696514	FBgn0000606,FBgn0003090,FBgn0003513,FBgn0010194,FBgn0010223,FBgn0010407,FBgn0011260,FBgn0011592,FBgn0011692,FBgn0011739,FBgn0011742,FBgn0011829,FBgn0014133,FBgn0015550,FBgn0020238,FBgn0023172,FBgn0024277,FBgn0024836,FBgn0025641,FBgn0025740,FBgn0025741,FBgn0025790,FBgn0026375,FBgn0030276,FBgn0031006,FBgn0032797,FBgn0034308,FBgn0038816,FBgn0040372,FBgn0259174,FBgn0261574,FBgn0261854,FBgn0261931,FBg…	GO:0031344
oocyte differentiation	0.00007256945146073676	FBgn0000140,FBgn0000259,FBgn0000273,FBgn0000810,FBgn0001624,FBgn0002121,FBgn0002926,FBgn0002962,FBgn0003124,FBgn0003463,FBgn0003482,FBgn0003483,FBgn0003655,FBgn0004872,FBgn0011661,FBgn0016034,FBgn0020238,FBgn0027948,FBgn0032705,FBgn0033773,FBgn0034098,FBgn0034240,FBgn0036534,FBgn0038191,FBgn0039861,FBgn0086251,FBgn0250789,FBgn0259139,FBgn0260780,FBgn0260932,FBgn0261797,FBgn0261854,FBgn0261988,FBg…	GO:0009994
regulation of growth	0.00008288439965448345	FBgn0000158,FBgn0000635,FBgn0001075,FBgn0001624,FBgn0002121,FBgn0002962,FBgn0003090,FBgn0003165,FBgn0003371,FBgn0005649,FBgn0010194,FBgn0010300,FBgn0011260,FBgn0011300,FBgn0011676,FBgn0011739,FBgn0011742,FBgn0013759,FBgn0014133,FBgn0014343,FBgn0015513,FBgn0015550,FBgn0020238,FBgn0020261,FBgn0020386,FBgn0020440,FBgn0023215,FBgn0024277,FBgn0024836,FBgn0025790,FBgn0026401,FBgn0031006,FBgn0031030,FBg…	GO:0040008
negative regulation of cell communication	0.00008835208006831425	FBgn0000158,FBgn0000273,FBgn0000352,FBgn0000479,FBgn0000635,FBgn0001139,FBgn0001169,FBgn0001624,FBgn0002121,FBgn0002466,FBgn0002732,FBgn0002973,FBgn0003023,FBgn0003165,FBgn0003371,FBgn0003463,FBgn0003612,FBgn0004370,FBgn0004859,FBgn0010015,FBgn0010501,FBgn0010583,FBgn0010909,FBgn0011230,FBgn0011692,FBgn0011739,FBgn0015589,FBgn0015903,FBgn0020224,FBgn0020767,FBgn0022764,FBgn0025574,FBgn0026575,FBg…	GO:0010648
anterior/posterior axis specification	0.0001015631786657747	FBgn0000166,FBgn0000251,FBgn0000273,FBgn0000588,FBgn0000810,FBgn0001180,FBgn0001624,FBgn0002121,FBgn0002962,FBgn0003044,FBgn0003090,FBgn0003165,FBgn0003482,FBgn0003483,FBgn0003655,FBgn0004650,FBgn0004656,FBgn0004861,FBgn0004893,FBgn0005624,FBgn0011661,FBgn0016034,FBgn0027948,FBgn0032705,FBgn0034098,FBgn0036534,FBgn0038191,FBgn0259139,FBgn0260932,FBgn0261854,FBgn0262582,FBgn0263102,FBgn0263143,FBg…	GO:0009948
heterocycle metabolic process	0.00010364603764303066	FBgn0000147,FBgn0000166,FBgn0000239,FBgn0000246,FBgn0000247,FBgn0000251,FBgn0000289,FBgn0000307,FBgn0000352,FBgn0000427,FBgn0000546,FBgn0000575,FBgn0000588,FBgn0000606,FBgn0000662,FBgn0000964,FBgn0001078,FBgn0001139,FBgn0001169,FBgn0001180,FBgn0001185,FBgn0001197,FBgn0001206,FBgn0001994,FBgn0002431,FBgn0002542,FBgn0002576,FBgn0002643,FBgn0002709,FBgn0002723,FBgn0002774,FBgn0002872,FBgn0002887,FBg…	GO:0046483
negative regulation of signal transduction	0.00010971310813565933	FBgn0000158,FBgn0000273,FBgn0000352,FBgn0000479,FBgn0000635,FBgn0001139,FBgn0001169,FBgn0001624,FBgn0002121,FBgn0002466,FBgn0002732,FBgn0002973,FBgn0003023,FBgn0003165,FBgn0003371,FBgn0003463,FBgn0003612,FBgn0004370,FBgn0004859,FBgn0010015,FBgn0010583,FBgn0010909,FBgn0011230,FBgn0011692,FBgn0011739,FBgn0015589,FBgn0015903,FBgn0020224,FBgn0020767,FBgn0022764,FBgn0025574,FBgn0026575,FBgn0026597,FBg…	GO:0009968
negative regulation of multicellular organismal process	0.00011362983643592739	FBgn0000463,FBgn0000606,FBgn0001075,FBgn0001624,FBgn0002121,FBgn0002962,FBgn0002973,FBgn0003124,FBgn0003345,FBgn0003371,FBgn0003396,FBgn0003866,FBgn0004870,FBgn0004889,FBgn0005649,FBgn0010113,FBgn0010300,FBgn0010905,FBgn0011260,FBgn0011739,FBgn0014133,FBgn0015550,FBgn0020440,FBgn0022764,FBgn0025790,FBgn0031005,FBgn0031030,FBgn0031375,FBgn0033257,FBgn0038816,FBgn0039431,FBgn0041171,FBgn0261985,FBg…	GO:0051241
regulation of neuron projection development	0.00013160960608647707	FBgn0000606,FBgn0003090,FBgn0003513,FBgn0010194,FBgn0010407,FBgn0011260,FBgn0011592,FBgn0011739,FBgn0011829,FBgn0014133,FBgn0015550,FBgn0023172,FBgn0024277,FBgn0024836,FBgn0025641,FBgn0025740,FBgn0025741,FBgn0025790,FBgn0026375,FBgn0030276,FBgn0031006,FBgn0032797,FBgn0038816,FBgn0040372,FBgn0259174,FBgn0261931,FBgn0266450,FBgn0267002,FBgn0267698	GO:0010975
enzyme linked receptor protein signaling pathway	0.00014125614040547759	FBgn0000166,FBgn0000414,FBgn0000635,FBgn0000723,FBgn0001139,FBgn0001624,FBgn0001965,FBgn0003165,FBgn0003371,FBgn0003396,FBgn0003410,FBgn0003463,FBgn0004370,FBgn0004650,FBgn0005672,FBgn0010015,FBgn0010407,FBgn0010583,FBgn0011300,FBgn0011829,FBgn0015513,FBgn0020224,FBgn0020386,FBgn0020391,FBgn0021800,FBgn0024245,FBgn0025936,FBgn0027492,FBgn0030018,FBgn0030869,FBgn0031006,FBgn0031030,FBgn0033791,FBg…	GO:0007167
transmembrane receptor protein tyrosine kinase signaling pathway	0.000194098394243318	FBgn0000166,FBgn0000414,FBgn0000635,FBgn0000723,FBgn0001139,FBgn0001624,FBgn0001965,FBgn0003165,FBgn0003371,FBgn0003410,FBgn0004370,FBgn0004650,FBgn0005672,FBgn0010015,FBgn0010407,FBgn0010583,FBgn0011829,FBgn0015513,FBgn0020224,FBgn0020386,FBgn0020391,FBgn0021800,FBgn0024245,FBgn0025936,FBgn0027492,FBgn0030018,FBgn0030869,FBgn0031006,FBgn0033791,FBgn0036844,FBgn0039924,FBgn0041210,FBgn0041604,FBg…	GO:0007169
negative regulation of developmental process	0.00019471067816985028	FBgn0000463,FBgn0000606,FBgn0000635,FBgn0001075,FBgn0001624,FBgn0002121,FBgn0002932,FBgn0002962,FBgn0002973,FBgn0003124,FBgn0003345,FBgn0003371,FBgn0003396,FBgn0003866,FBgn0004870,FBgn0004889,FBgn0005649,FBgn0010113,FBgn0010300,FBgn0010905,FBgn0011260,FBgn0011692,FBgn0011739,FBgn0014133,FBgn0015371,FBgn0015550,FBgn0015589,FBgn0020238,FBgn0020440,FBgn0025790,FBgn0028387,FBgn0031005,FBgn0031030,FBg…	GO:0051093
cell fate determination	0.0001981376713948861	FBgn0000147,FBgn0000463,FBgn0001169,FBgn0001180,FBgn0001624,FBgn0001965,FBgn0002121,FBgn0002576,FBgn0002643,FBgn0002932,FBgn0002941,FBgn0002973,FBgn0003482,FBgn0003483,FBgn0004367,FBgn0004872,FBgn0005672,FBgn0010300,FBgn0010382,FBgn0011666,FBgn0011692,FBgn0011723,FBgn0020238,FBgn0028387,FBgn0039861,FBgn0086356,FBgn0250789,FBgn0259791,FBgn0259984,FBgn0261797,FBgn0261854,FBgn0262739,FBgn0263391	GO:0001709
regulation of developmental growth	0.0002172517337797767	FBgn0000635,FBgn0001075,FBgn0001624,FBgn0002121,FBgn0002962,FBgn0003090,FBgn0003165,FBgn0003371,FBgn0005649,FBgn0010194,FBgn0010300,FBgn0011260,FBgn0011300,FBgn0011676,FBgn0011739,FBgn0011742,FBgn0013759,FBgn0014133,FBgn0015550,FBgn0020261,FBgn0020386,FBgn0020440,FBgn0024277,FBgn0024836,FBgn0025790,FBgn0031006,FBgn0031030,FBgn0032840,FBgn0036896,FBgn0037884,FBgn0039431,FBgn0039924,FBgn0040208,FBg…	GO:0048638
microtubule cytoskeleton organization	0.0002914367111890355	FBgn0000140,FBgn0000147,FBgn0000273,FBgn0001075,FBgn0001316,FBgn0001624,FBgn0002121,FBgn0002525,FBgn0002542,FBgn0003090,FBgn0003124,FBgn0003371,FBgn0003482,FBgn0004373,FBgn0004378,FBgn0004889,FBgn0010314,FBgn0011661,FBgn0011692,FBgn0013756,FBgn0015589,FBgn0016034,FBgn0020238,FBgn0020497,FBgn0025790,FBgn0027492,FBgn0027500,FBgn0027513,FBgn0027655,FBgn0027948,FBgn0030241,FBgn0030276,FBgn0031374,FBg…	GO:0000226
regulation of cell development	0.00036005341105393177	FBgn0000147,FBgn0000463,FBgn0000546,FBgn0000635,FBgn0001180,FBgn0002121,FBgn0002932,FBgn0002973,FBgn0003090,FBgn0003124,FBgn0003345,FBgn0004889,FBgn0005672,FBgn0010113,FBgn0010194,FBgn0010300,FBgn0010382,FBgn0011260,FBgn0011300,FBgn0011739,FBgn0014133,FBgn0015550,FBgn0024836,FBgn0025740,FBgn0025741,FBgn0029123,FBgn0031005,FBgn0031375,FBgn0033985,FBgn0038816,FBgn0040372,FBgn0041171,FBgn0259174,FBg…	GO:0060284
sister chromatid segregation	0.00036438906506176344	FBgn0000063,FBgn0000404,FBgn0000405,FBgn0001206,FBgn0003087,FBgn0003124,FBgn0003268,FBgn0003371,FBgn0003483,FBgn0003701,FBgn0004861,FBgn0004889,FBgn0010313,FBgn0011661,FBgn0011692,FBgn0013756,FBgn0026401,FBgn0027948,FBgn0030241,FBgn0031519,FBgn0031549,FBgn0032105,FBgn0033773,FBgn0034217,FBgn0040208,FBgn0052438,FBgn0061476,FBgn0260012,FBgn0260991,FBgn0261797,FBgn0266916,FBgn0283440,FBgn0283442	GO:0000819
regulation of plasma membrane bounded cell projection organization	0.0003805435056939288	FBgn0000606,FBgn0003090,FBgn0003513,FBgn0010194,FBgn0010223,FBgn0010407,FBgn0011260,FBgn0011592,FBgn0011739,FBgn0011742,FBgn0011829,FBgn0014133,FBgn0015550,FBgn0023172,FBgn0024277,FBgn0024836,FBgn0025641,FBgn0025740,FBgn0025741,FBgn0025790,FBgn0026375,FBgn0030276,FBgn0031006,FBgn0032797,FBgn0034308,FBgn0038816,FBgn0040372,FBgn0259174,FBgn0261574,FBgn0261854,FBgn0261931,FBgn0264607,FBgn0266450,FBg…	GO:0120035
regulation of anatomical structure morphogenesis	0.00039057828927212436	FBgn0000463,FBgn0000606,FBgn0000723,FBgn0001075,FBgn0003090,FBgn0003345,FBgn0003513,FBgn0004864,FBgn0010194,FBgn0010909,FBgn0011260,FBgn0011592,FBgn0011661,FBgn0011692,FBgn0011739,FBgn0014133,FBgn0015550,FBgn0020238,FBgn0023172,FBgn0024277,FBgn0024836,FBgn0025641,FBgn0025740,FBgn0025741,FBgn0026375,FBgn0030018,FBgn0030276,FBgn0034308,FBgn0036980,FBgn0038816,FBgn0039704,FBgn0040372,FBgn0259174,FBg…	GO:0022603
cell division	0.0004375872412105759	FBgn0000063,FBgn0000140,FBgn0000147,FBgn0000158,FBgn0000404,FBgn0000405,FBgn0000463,FBgn0000536,FBgn0002121,FBgn0002431,FBgn0002466,FBgn0002525,FBgn0002643,FBgn0002932,FBgn0002973,FBgn0003124,FBgn0003612,FBgn0004373,FBgn0004872,FBgn0004889,FBgn0010300,FBgn0010382,FBgn0011666,FBgn0011692,FBgn0013343,FBgn0013756,FBgn0015396,FBgn0015625,FBgn0015772,FBgn0020621,FBgn0023172,FBgn0027513,FBgn0027948,FBg…	GO:0051301
sensory organ development	0.00045890947262918364	FBgn0000008,FBgn0000317,FBgn0000414,FBgn0000463,FBgn0000575,FBgn0000635,FBgn0000662,FBgn0001075,FBgn0001169,FBgn0001316,FBgn0001965,FBgn0002121,FBgn0002525,FBgn0002576,FBgn0002732,FBgn0002932,FBgn0002973,FBgn0003090,FBgn0003326,FBgn0003345,FBgn0003371,FBgn0003410,FBgn0003513,FBgn0003612,FBgn0003862,FBgn0003866,FBgn0004049,FBgn0004618,FBgn0004859,FBgn0004864,FBgn0004889,FBgn0005632,FBgn0005672,FBg…	GO:0007423
circadian rhythm	0.0004795152171590877	FBgn0000259,FBgn0000273,FBgn0000479,FBgn0000546,FBgn0000575,FBgn0000635,FBgn0001624,FBgn0003371,FBgn0004168,FBgn0004611,FBgn0004618,FBgn0004864,FBgn0011604,FBgn0016054,FBgn0016694,FBgn0017561,FBgn0024150,FBgn0024944,FBgn0026401,FBgn0027932,FBgn0030913,FBgn0031759,FBgn0032840,FBgn0033257,FBgn0034911,FBgn0038693,FBgn0040071,FBgn0041723,FBgn0050446,FBgn0051992,FBgn0259938,FBgn0261710,FBgn0262103,FBg…	GO:0007623
epithelial cell development	0.0004922681065973976	FBgn0000307,FBgn0000352,FBgn0000427,FBgn0000463,FBgn0000546,FBgn0000575,FBgn0000810,FBgn0000964,FBgn0001301,FBgn0001624,FBgn0002643,FBgn0002926,FBgn0003371,FBgn0003482,FBgn0003483,FBgn0004650,FBgn0004861,FBgn0004864,FBgn0005672,FBgn0010382,FBgn0011739,FBgn0013759,FBgn0014343,FBgn0014465,FBgn0015513,FBgn0015589,FBgn0015903,FBgn0016034,FBgn0016660,FBgn0020224,FBgn0023172,FBgn0026597,FBgn0027592,FBg…	GO:0002064
rhythmic process	0.0005683779374844104	FBgn0000259,FBgn0000273,FBgn0000479,FBgn0000546,FBgn0000575,FBgn0000635,FBgn0001624,FBgn0003371,FBgn0004168,FBgn0004611,FBgn0004618,FBgn0004864,FBgn0011604,FBgn0016054,FBgn0016694,FBgn0017561,FBgn0024150,FBgn0024944,FBgn0026401,FBgn0027932,FBgn0030913,FBgn0031759,FBgn0032840,FBgn0033257,FBgn0034911,FBgn0038693,FBgn0040071,FBgn0041723,FBgn0050446,FBgn0051992,FBgn0259938,FBgn0261710,FBgn0262103,FBg…	GO:0048511
response to alcohol	0.000577549627325277	FBgn0000273,FBgn0000479,FBgn0000546,FBgn0000635,FBgn0001078,FBgn0001624,FBgn0002121,FBgn0003165,FBgn0003326,FBgn0004861,FBgn0005672,FBgn0010051,FBgn0010329,FBgn0011604,FBgn0013759,FBgn0015903,FBgn0017590,FBgn0023518,FBgn0026575,FBgn0027932,FBgn0030018,FBgn0031030,FBgn0034085,FBgn0035625,FBgn0037770,FBgn0037884,FBgn0039120,FBgn0040372,FBgn0260749,FBgn0263395,FBgn0266450,FBgn0267698	GO:0097305
actin filament-based process	0.0005927322220871981	FBgn0000140,FBgn0000273,FBgn0000317,FBgn0000463,FBgn0000723,FBgn0001301,FBgn0002121,FBgn0002466,FBgn0002525,FBgn0003016,FBgn0003124,FBgn0003655,FBgn0004049,FBgn0004373,FBgn0004456,FBgn0005666,FBgn0010905,FBgn0011661,FBgn0011692,FBgn0011742,FBgn0011829,FBgn0013732,FBgn0015513,FBgn0020621,FBgn0023172,FBgn0024277,FBgn0025391,FBgn0025641,FBgn0026179,FBgn0027932,FBgn0029903,FBgn0033504,FBgn0034180,FBg…	GO:0030029
axis specification	0.0006384684261962795	FBgn0000166,FBgn0000251,FBgn0000259,FBgn0000273,FBgn0000588,FBgn0000810,FBgn0001180,FBgn0001624,FBgn0002121,FBgn0002926,FBgn0002962,FBgn0003044,FBgn0003090,FBgn0003165,FBgn0003450,FBgn0003463,FBgn0003482,FBgn0003483,FBgn0003655,FBgn0004650,FBgn0004656,FBgn0004861,FBgn0004893,FBgn0005624,FBgn0005632,FBgn0011661,FBgn0016034,FBgn0020224,FBgn0020238,FBgn0027948,FBgn0032705,FBgn0034098,FBgn0036534,FBg…	GO:0009798
wing disc morphogenesis	0.000649256795358762	FBgn0000273,FBgn0000289,FBgn0000317,FBgn0000352,FBgn0000463,FBgn0000546,FBgn0000575,FBgn0001075,FBgn0001169,FBgn0002643,FBgn0002932,FBgn0003090,FBgn0003175,FBgn0003326,FBgn0003345,FBgn0003371,FBgn0003396,FBgn0003463,FBgn0003866,FBgn0004456,FBgn0004864,FBgn0005672,FBgn0010313,FBgn0011300,FBgn0014343,FBgn0015396,FBgn0020224,FBgn0020261,FBgn0020621,FBgn0023172,FBgn0024836,FBgn0026597,FBgn0031005,FBg…	GO:0007472
positive regulation of cell communication	0.0006685629115967038	FBgn0000158,FBgn0000239,FBgn0000273,FBgn0000414,FBgn0001075,FBgn0001965,FBgn0002121,FBgn0002431,FBgn0002926,FBgn0002932,FBgn0003450,FBgn0003463,FBgn0003612,FBgn0004580,FBgn0004889,FBgn0005640,FBgn0005649,FBgn0005672,FBgn0010051,FBgn0010382,FBgn0010407,FBgn0010909,FBgn0011481,FBgn0013756,FBgn0015513,FBgn0015772,FBgn0020238,FBgn0020386,FBgn0023172,FBgn0024277,FBgn0024921,FBgn0025574,FBgn0026179,FBg…	GO:0010647
positive regulation of signaling	0.0006685629115967038	FBgn0000158,FBgn0000239,FBgn0000273,FBgn0000414,FBgn0001075,FBgn0001965,FBgn0002121,FBgn0002431,FBgn0002926,FBgn0002932,FBgn0003450,FBgn0003463,FBgn0003612,FBgn0004580,FBgn0004889,FBgn0005640,FBgn0005649,FBgn0005672,FBgn0010051,FBgn0010382,FBgn0010407,FBgn0010909,FBgn0011481,FBgn0013756,FBgn0015513,FBgn0015772,FBgn0020238,FBgn0020386,FBgn0023172,FBgn0024277,FBgn0024921,FBgn0025574,FBgn0026179,FBg…	GO:0023056
phosphorylation	0.0006786719242389834	FBgn0000147,FBgn0000259,FBgn0000273,FBgn0000307,FBgn0000404,FBgn0000405,FBgn0000723,FBgn0002121,FBgn0002466,FBgn0003124,FBgn0003371,FBgn0004367,FBgn0004656,FBgn0004864,FBgn0005640,FBgn0005666,FBgn0010314,FBgn0010317,FBgn0010355,FBgn0010382,FBgn0010407,FBgn0010909,FBgn0011300,FBgn0011739,FBgn0011829,FBgn0013759,FBgn0015625,FBgn0015772,FBgn0020224,FBgn0020386,FBgn0020391,FBgn0020440,FBgn0020621,FBg…	GO:0016310
actin cytoskeleton organization	0.00068114504404502	FBgn0000140,FBgn0000273,FBgn0000317,FBgn0000463,FBgn0000723,FBgn0001301,FBgn0002121,FBgn0002466,FBgn0002525,FBgn0003016,FBgn0003124,FBgn0003655,FBgn0004049,FBgn0004373,FBgn0004456,FBgn0005666,FBgn0010905,FBgn0011661,FBgn0011692,FBgn0011742,FBgn0011829,FBgn0013732,FBgn0015513,FBgn0020621,FBgn0023172,FBgn0024277,FBgn0025391,FBgn0025641,FBgn0026179,FBgn0027932,FBgn0029903,FBgn0033504,FBgn0034180,FBg…	GO:0030036
imaginal disc-derived wing morphogenesis	0.0008205800108010942	FBgn0000273,FBgn0000289,FBgn0000317,FBgn0000352,FBgn0000463,FBgn0000546,FBgn0000575,FBgn0001075,FBgn0001169,FBgn0002643,FBgn0002932,FBgn0003090,FBgn0003175,FBgn0003326,FBgn0003345,FBgn0003371,FBgn0003396,FBgn0003463,FBgn0003866,FBgn0004456,FBgn0005672,FBgn0010313,FBgn0011300,FBgn0014343,FBgn0015396,FBgn0020224,FBgn0020261,FBgn0023172,FBgn0024836,FBgn0026597,FBgn0031005,FBgn0036801,FBgn0036844,FBg…	GO:0007476
positive regulation of transcription by RNA polymerase II	0.0010381560885430751	FBgn0000166,FBgn0000251,FBgn0000546,FBgn0000606,FBgn0000964,FBgn0001078,FBgn0001180,FBgn0001185,FBgn0002576,FBgn0002643,FBgn0002723,FBgn0002774,FBgn0002872,FBgn0003345,FBgn0003396,FBgn0003862,FBgn0003866,FBgn0004110,FBgn0004618,FBgn0004656,FBgn0004859,FBgn0004862,FBgn0004892,FBgn0004893,FBgn0011604,FBgn0011723,FBgn0013756,FBgn0014037,FBgn0015371,FBgn0015903,FBgn0016660,FBgn0020294,FBgn0023518,FBg…	GO:0045944
negative regulation of cell development	0.0013792750274421817	FBgn0000463,FBgn0000635,FBgn0002121,FBgn0002973,FBgn0003124,FBgn0003345,FBgn0004889,FBgn0010113,FBgn0010300,FBgn0011260,FBgn0011739,FBgn0014133,FBgn0015550,FBgn0031005,FBgn0031375,FBgn0038816,FBgn0041171,FBgn0266450	GO:0010721
negative regulation of nervous system development	0.0016401502829336055	FBgn0000463,FBgn0002121,FBgn0002962,FBgn0002973,FBgn0003124,FBgn0003345,FBgn0003371,FBgn0004889,FBgn0010113,FBgn0010300,FBgn0010905,FBgn0011260,FBgn0011739,FBgn0014133,FBgn0015550,FBgn0020440,FBgn0025790,FBgn0031005,FBgn0031030,FBgn0031375,FBgn0038816,FBgn0039431,FBgn0041171,FBgn0264959,FBgn0267002	GO:0051961
regulation of cell division	0.0018319122137295373	FBgn0000147,FBgn0002466,FBgn0002525,FBgn0002973,FBgn0003124,FBgn0003612,FBgn0013756,FBgn0015396,FBgn0029504,FBgn0030241,FBgn0037897,FBgn0052296,FBgn0086356,FBgn0243486,FBgn0260991,FBgn0261385	GO:0051302
behavior	0.0018525942575920264	FBgn0000259,FBgn0000273,FBgn0000479,FBgn0000536,FBgn0000546,FBgn0000635,FBgn0001624,FBgn0002525,FBgn0002774,FBgn0002932,FBgn0003165,FBgn0003371,FBgn0003513,FBgn0004168,FBgn0004227,FBgn0004370,FBgn0004516,FBgn0004611,FBgn0004795,FBgn0004864,FBgn0005672,FBgn0010015,FBgn0010051,FBgn0010329,FBgn0011260,FBgn0011582,FBgn0011802,FBgn0013759,FBgn0015903,FBgn0017561,FBgn0017590,FBgn0023096,FBgn0024944,FBg…	GO:0007610
mitotic nuclear division	0.0021195869672193945	FBgn0000063,FBgn0000147,FBgn0000404,FBgn0000405,FBgn0001206,FBgn0002525,FBgn0003087,FBgn0003124,FBgn0003268,FBgn0003371,FBgn0003483,FBgn0003701,FBgn0004367,FBgn0004378,FBgn0004861,FBgn0010313,FBgn0011692,FBgn0013756,FBgn0020238,FBgn0026401,FBgn0027948,FBgn0030241,FBgn0031519,FBgn0032105,FBgn0034217,FBgn0040208,FBgn0041171,FBgn0061476,FBgn0259791,FBgn0260012,FBgn0260399,FBgn0260991,FBgn0266916,FBg…	GO:0140014
localization	0.002342104761958625	FBgn0000039,FBgn0000063,FBgn0000140,FBgn0000147,FBgn0000180,FBgn0000247,FBgn0000259,FBgn0000273,FBgn0000317,FBgn0000346,FBgn0000352,FBgn0000405,FBgn0000414,FBgn0000463,FBgn0000546,FBgn0000810,FBgn0000964,FBgn0001075,FBgn0001197,FBgn0001206,FBgn0001301,FBgn0001316,FBgn0001624,FBgn0001965,FBgn0002121,FBgn0002525,FBgn0002932,FBgn0002962,FBgn0002973,FBgn0003090,FBgn0003124,FBgn0003165,FBgn0003268,FBg…	GO:0051179
meiotic nuclear division	0.002388335354098271	FBgn0000063,FBgn0000246,FBgn0001086,FBgn0002431,FBgn0002466,FBgn0002525,FBgn0002542,FBgn0002709,FBgn0002901,FBgn0002906,FBgn0003124,FBgn0003371,FBgn0003482,FBgn0004367,FBgn0004373,FBgn0005596,FBgn0010314,FBgn0010431,FBgn0011826,FBgn0016034,FBgn0016036,FBgn0026401,FBgn0027948,FBgn0028525,FBgn0032705,FBgn0038478,FBgn0040347,FBgn0086350,FBgn0260399,FBgn0260780,FBgn0260986,FBgn0260991,FBgn0261385,FBg…	GO:0140013
mitotic sister chromatid segregation	0.0026019094550922854	FBgn0000063,FBgn0000404,FBgn0000405,FBgn0001206,FBgn0003087,FBgn0003124,FBgn0003268,FBgn0003483,FBgn0003701,FBgn0004861,FBgn0010313,FBgn0011661,FBgn0011692,FBgn0013756,FBgn0026401,FBgn0027948,FBgn0030241,FBgn0031519,FBgn0032105,FBgn0034217,FBgn0040208,FBgn0061476,FBgn0260012,FBgn0260991,FBgn0266916,FBgn0283442	GO:0000070
regulation of locomotion	0.002607593932066786	FBgn0003090,FBgn0005672,FBgn0010194,FBgn0010329,FBgn0010909,FBgn0011260,FBgn0011592,FBgn0013759,FBgn0015477,FBgn0015513,FBgn0015550,FBgn0015774,FBgn0020224,FBgn0022764,FBgn0024836,FBgn0025740,FBgn0025741,FBgn0034013,FBgn0038839,FBgn0040208,FBgn0053087,FBgn0085407,FBgn0086408,FBgn0243512,FBgn0259984,FBgn0261985,FBgn0264089,FBgn0267002,FBgn0283472,FBgn0283521	GO:0040012
regulation of neurogenesis	0.0026228333674422678	FBgn0000147,FBgn0000463,FBgn0001180,FBgn0002121,FBgn0002973,FBgn0003090,FBgn0003124,FBgn0003345,FBgn0004889,FBgn0005672,FBgn0010113,FBgn0010194,FBgn0010300,FBgn0011260,FBgn0011300,FBgn0011739,FBgn0014133,FBgn0015550,FBgn0024836,FBgn0025740,FBgn0025741,FBgn0029123,FBgn0031005,FBgn0031375,FBgn0033985,FBgn0038816,FBgn0040372,FBgn0041171,FBgn0259789,FBgn0259938,FBgn0261854,FBgn0262656	GO:0050767
embryonic morphogenesis	0.00266639056685571	FBgn0000251,FBgn0000414,FBgn0000546,FBgn0000575,FBgn0000606,FBgn0000723,FBgn0001624,FBgn0002121,FBgn0002466,FBgn0002643,FBgn0003087,FBgn0003165,FBgn0003396,FBgn0003463,FBgn0003486,FBgn0003701,FBgn0003866,FBgn0004049,FBgn0004110,FBgn0004862,FBgn0004864,FBgn0004892,FBgn0004893,FBgn0005672,FBgn0010909,FBgn0011723,FBgn0015396,FBgn0015513,FBgn0020261,FBgn0020621,FBgn0023172,FBgn0030018,FBgn0085408,FBg…	GO:0048598
cell migration	0.002823657197362877	FBgn0000463,FBgn0000546,FBgn0000964,FBgn0001301,FBgn0001965,FBgn0002962,FBgn0002973,FBgn0003165,FBgn0003862,FBgn0004110,FBgn0004456,FBgn0004864,FBgn0005632,FBgn0005672,FBgn0010452,FBgn0010583,FBgn0010909,FBgn0011260,FBgn0011592,FBgn0011723,FBgn0011739,FBgn0013759,FBgn0015477,FBgn0015513,FBgn0015589,FBgn0015774,FBgn0015903,FBgn0020224,FBgn0020238,FBgn0022764,FBgn0025740,FBgn0025741,FBgn0032363,FBg…	GO:0016477
stem cell population maintenance	0.0031316170102981796	FBgn0000158,FBgn0000463,FBgn0001086,FBgn0001169,FBgn0001197,FBgn0002643,FBgn0002932,FBgn0002962,FBgn0003371,FBgn0004864,FBgn0004872,FBgn0010382,FBgn0011666,FBgn0014037,FBgn0016034,FBgn0020306,FBgn0024177,FBgn0026597,FBgn0031375,FBgn0031759,FBgn0034975,FBgn0037716,FBgn0039120,FBgn0260936,FBgn0262527,FBgn0262739,FBgn0283472	GO:0019827
maintenance of cell number	0.0031316170102981796	FBgn0000158,FBgn0000463,FBgn0001086,FBgn0001169,FBgn0001197,FBgn0002643,FBgn0002932,FBgn0002962,FBgn0003371,FBgn0004864,FBgn0004872,FBgn0010382,FBgn0011666,FBgn0014037,FBgn0016034,FBgn0020306,FBgn0024177,FBgn0026597,FBgn0031375,FBgn0031759,FBgn0034975,FBgn0037716,FBgn0039120,FBgn0260936,FBgn0262527,FBgn0262739,FBgn0283472	GO:0098727
germarium-derived egg chamber formation	0.003236521114692644	FBgn0000140,FBgn0000158,FBgn0000463,FBgn0001301,FBgn0003482,FBgn0003483,FBgn0004861,FBgn0004872,FBgn0010317,FBgn0015589,FBgn0020238,FBgn0030520,FBgn0034240,FBgn0035227,FBgn0039861,FBgn0086251,FBgn0250789,FBgn0260932,FBgn0261797,FBgn0261854,FBgn0262081,FBgn0262527,FBgn0262739,FBgn0263143,FBgn0263391,FBgn0283442	GO:0007293
regulation of cell population proliferation	0.003430029624694149	FBgn0000251,FBgn0000463,FBgn0000546,FBgn0001075,FBgn0001180,FBgn0002121,FBgn0002525,FBgn0002973,FBgn0003124,FBgn0003345,FBgn0003866,FBgn0004859,FBgn0004864,FBgn0004889,FBgn0005649,FBgn0005672,FBgn0010223,FBgn0010300,FBgn0010382,FBgn0011286,FBgn0011300,FBgn0011661,FBgn0011676,FBgn0011739,FBgn0020224,FBgn0020306,FBgn0022764,FBgn0029123,FBgn0031375,FBgn0031885,FBgn0036368,FBgn0036752,FBgn0036844,FBg…	GO:0042127
positive regulation of signal transduction	0.003432327495072693	FBgn0000158,FBgn0000239,FBgn0000273,FBgn0000414,FBgn0001075,FBgn0001965,FBgn0002121,FBgn0002431,FBgn0002926,FBgn0002932,FBgn0003450,FBgn0003463,FBgn0003612,FBgn0004889,FBgn0005640,FBgn0005649,FBgn0005672,FBgn0010382,FBgn0010407,FBgn0010909,FBgn0011481,FBgn0013756,FBgn0015513,FBgn0015772,FBgn0020238,FBgn0020386,FBgn0023172,FBgn0024277,FBgn0024921,FBgn0025574,FBgn0026179,FBgn0027492,FBgn0027587,FBg…	GO:0009967
regulation of membrane potential	0.004037779569388432	FBgn0000039,FBgn0003353,FBgn0004118,FBgn0010051,FBgn0010240,FBgn0011589,FBgn0011661,FBgn0017561,FBgn0027589,FBgn0030707,FBgn0031424,FBgn0033257,FBgn0036757,FBgn0037950,FBgn0038621,FBgn0039916,FBgn0085350,FBgn0259242,FBgn0260812,FBgn0260971,FBgn0264087,FBgn0264606,FBgn0264953	GO:0042391
microtubule-based process	0.004578216414269386	FBgn0000140,FBgn0000147,FBgn0000273,FBgn0000352,FBgn0000405,FBgn0001075,FBgn0001316,FBgn0001624,FBgn0002121,FBgn0002525,FBgn0002542,FBgn0003090,FBgn0003124,FBgn0003371,FBgn0003482,FBgn0004373,FBgn0004378,FBgn0004889,FBgn0010314,FBgn0011661,FBgn0011692,FBgn0013756,FBgn0013812,FBgn0015589,FBgn0016034,FBgn0020238,FBgn0020497,FBgn0023096,FBgn0025790,FBgn0027492,FBgn0027500,FBgn0027513,FBgn0027655,FBg…	GO:0007017
cell-cell signaling	0.0046671543713133245	FBgn0000039,FBgn0000273,FBgn0000303,FBgn0000346,FBgn0000463,FBgn0000479,FBgn0000635,FBgn0001624,FBgn0002643,FBgn0002922,FBgn0003165,FBgn0003866,FBgn0004118,FBgn0004168,FBgn0004179,FBgn0004580,FBgn0004611,FBgn0010194,FBgn0010240,FBgn0010501,FBgn0011582,FBgn0013343,FBgn0013759,FBgn0015903,FBgn0020429,FBgn0024245,FBgn0024944,FBgn0025790,FBgn0026255,FBgn0026313,FBgn0027575,FBgn0028400,FBgn0030707,FBg…	GO:0007267
regulation of cell cycle process	0.005286210654612741	FBgn0000063,FBgn0000147,FBgn0000307,FBgn0000404,FBgn0001965,FBgn0002466,FBgn0002525,FBgn0002901,FBgn0003023,FBgn0003124,FBgn0003268,FBgn0003371,FBgn0004367,FBgn0004587,FBgn0004859,FBgn0004889,FBgn0010382,FBgn0011661,FBgn0013756,FBgn0015625,FBgn0020238,FBgn0020621,FBgn0023172,FBgn0029504,FBgn0030241,FBgn0031549,FBgn0031885,FBgn0033773,FBgn0037897,FBgn0038815,FBgn0040347,FBgn0041171,FBgn0045035,FBg…	GO:0010564
ovarian follicle cell development	0.005520066270099602	FBgn0000307,FBgn0000352,FBgn0000427,FBgn0000463,FBgn0000546,FBgn0000575,FBgn0000810,FBgn0000964,FBgn0001301,FBgn0001624,FBgn0002643,FBgn0002926,FBgn0003371,FBgn0003482,FBgn0003483,FBgn0004650,FBgn0004861,FBgn0004864,FBgn0005672,FBgn0010382,FBgn0011739,FBgn0013759,FBgn0014343,FBgn0014465,FBgn0015513,FBgn0015589,FBgn0015903,FBgn0016034,FBgn0016660,FBgn0020224,FBgn0026597,FBgn0027592,FBgn0030018,FBg…	GO:0030707
asymmetric cell division	0.00578183582403518	FBgn0000063,FBgn0000140,FBgn0000158,FBgn0000404,FBgn0000463,FBgn0000536,FBgn0002121,FBgn0002643,FBgn0002932,FBgn0002973,FBgn0004872,FBgn0004889,FBgn0010300,FBgn0010382,FBgn0013756,FBgn0015772,FBgn0027513,FBgn0027948,FBgn0034087,FBgn0034180,FBgn0035227,FBgn0260991,FBgn0261385,FBgn0261797,FBgn0261854,FBgn0261873,FBgn0263391	GO:0008356
neuromuscular junction development	0.0058877583734135855	FBgn0000635,FBgn0001624,FBgn0002962,FBgn0003165,FBgn0003371,FBgn0004516,FBgn0010300,FBgn0011742,FBgn0011802,FBgn0013759,FBgn0020386,FBgn0020440,FBgn0024277,FBgn0025790,FBgn0031006,FBgn0031030,FBgn0036896,FBgn0037884,FBgn0038816,FBgn0039431,FBgn0039617,FBgn0040208,FBgn0040752,FBgn0041604,FBgn0046704,FBgn0053202,FBgn0083228,FBgn0086677,FBgn0259108,FBgn0259174,FBgn0262527,FBgn0262866,FBgn0264607,FBg…	GO:0007528
eye development	0.00687645499095527	FBgn0000008,FBgn0000414,FBgn0000463,FBgn0000575,FBgn0000635,FBgn0000662,FBgn0001075,FBgn0001316,FBgn0001965,FBgn0002121,FBgn0002525,FBgn0002576,FBgn0002932,FBgn0003090,FBgn0003326,FBgn0003345,FBgn0003410,FBgn0003513,FBgn0003612,FBgn0003862,FBgn0003866,FBgn0004049,FBgn0004618,FBgn0004859,FBgn0004864,FBgn0005632,FBgn0005672,FBgn0010382,FBgn0011300,FBgn0011592,FBgn0011661,FBgn0011666,FBgn0011739,FBg…	GO:0001654
sensory system development	0.00687645499095527	FBgn0000008,FBgn0000414,FBgn0000463,FBgn0000575,FBgn0000635,FBgn0000662,FBgn0001075,FBgn0001316,FBgn0001965,FBgn0002121,FBgn0002525,FBgn0002576,FBgn0002932,FBgn0003090,FBgn0003326,FBgn0003345,FBgn0003410,FBgn0003513,FBgn0003612,FBgn0003862,FBgn0003866,FBgn0004049,FBgn0004618,FBgn0004859,FBgn0004864,FBgn0005632,FBgn0005672,FBgn0010382,FBgn0011300,FBgn0011592,FBgn0011661,FBgn0011666,FBgn0011739,FBg…	GO:0048880
visual system development	0.00687645499095527	FBgn0000008,FBgn0000414,FBgn0000463,FBgn0000575,FBgn0000635,FBgn0000662,FBgn0001075,FBgn0001316,FBgn0001965,FBgn0002121,FBgn0002525,FBgn0002576,FBgn0002932,FBgn0003090,FBgn0003326,FBgn0003345,FBgn0003410,FBgn0003513,FBgn0003612,FBgn0003862,FBgn0003866,FBgn0004049,FBgn0004618,FBgn0004859,FBgn0004864,FBgn0005632,FBgn0005672,FBgn0010382,FBgn0011300,FBgn0011592,FBgn0011661,FBgn0011666,FBgn0011739,FBg…	GO:0150063
positive regulation of response to stimulus	0.008642214275728961	FBgn0000147,FBgn0000158,FBgn0000239,FBgn0000251,FBgn0000273,FBgn0000414,FBgn0001075,FBgn0001965,FBgn0002121,FBgn0002431,FBgn0002926,FBgn0002932,FBgn0003450,FBgn0003463,FBgn0003612,FBgn0004889,FBgn0005640,FBgn0005649,FBgn0005672,FBgn0010382,FBgn0010407,FBgn0010909,FBgn0011481,FBgn0013756,FBgn0015513,FBgn0015772,FBgn0020238,FBgn0020386,FBgn0020621,FBgn0023172,FBgn0023515,FBgn0024277,FBgn0024921,FBg…	GO:0048584
female meiosis chromosome segregation	0.009886066567448813	FBgn0000063,FBgn0002709,FBgn0002901,FBgn0004367,FBgn0010431,FBgn0038478,FBgn0260986,FBgn0261954,FBgn0266916	GO:0016321
fusome organization	0.009886066567448813	FBgn0000140,FBgn0000158,FBgn0001301,FBgn0004378,FBgn0086251,FBgn0250789,FBgn0260932,FBgn0261797,FBgn0263391	GO:0045478
negative regulation of neurogenesis	0.011322562727081905	FBgn0000463,FBgn0002121,FBgn0002973,FBgn0003124,FBgn0003345,FBgn0004889,FBgn0010113,FBgn0010300,FBgn0011260,FBgn0011739,FBgn0014133,FBgn0015550,FBgn0031005,FBgn0031375,FBgn0038816,FBgn0041171	GO:0050768
regulation of microtubule cytoskeleton organization	0.011322562727081905	FBgn0002525,FBgn0003371,FBgn0011692,FBgn0013756,FBgn0015589,FBgn0025790,FBgn0027948,FBgn0031519,FBgn0034403,FBgn0038816,FBgn0086356,FBgn0250788,FBgn0250789,FBgn0259108,FBgn0259791,FBgn0266521	GO:0070507
regulation of synapse structure or activity	0.01139663154308745	FBgn0000635,FBgn0001624,FBgn0002962,FBgn0003165,FBgn0003371,FBgn0010300,FBgn0010905,FBgn0011300,FBgn0011742,FBgn0013759,FBgn0020429,FBgn0020440,FBgn0024277,FBgn0024836,FBgn0025790,FBgn0026255,FBgn0031006,FBgn0031030,FBgn0031424,FBgn0034691,FBgn0036896,FBgn0037884,FBgn0038816,FBgn0039431,FBgn0039617,FBgn0039916,FBgn0040208,FBgn0040281,FBgn0043362,FBgn0053202,FBgn0250788,FBgn0250789,FBgn0259108,FBg…	GO:0050803
tripartite regional subdivision	0.012545224915960461	FBgn0000166,FBgn0000273,FBgn0000810,FBgn0001180,FBgn0001624,FBgn0002121,FBgn0002962,FBgn0003165,FBgn0003483,FBgn0003655,FBgn0004650,FBgn0004656,FBgn0004893,FBgn0011661,FBgn0016034,FBgn0027948,FBgn0032705,FBgn0034098,FBgn0036534,FBgn0038191,FBgn0259139,FBgn0260932,FBgn0261854,FBgn0262582,FBgn0263102,FBgn0263143,FBgn0283442	GO:0007351
anterior/posterior axis specification, embryo	0.012545224915960461	FBgn0000166,FBgn0000273,FBgn0000810,FBgn0001180,FBgn0001624,FBgn0002121,FBgn0002962,FBgn0003165,FBgn0003483,FBgn0003655,FBgn0004650,FBgn0004656,FBgn0004893,FBgn0011661,FBgn0016034,FBgn0027948,FBgn0032705,FBgn0034098,FBgn0036534,FBgn0038191,FBgn0259139,FBgn0260932,FBgn0261854,FBgn0262582,FBgn0263102,FBgn0263143,FBgn0283442	GO:0008595
learning or memory	0.01256875381438388	FBgn0000273,FBgn0000479,FBgn0000536,FBgn0000546,FBgn0000635,FBgn0002932,FBgn0003165,FBgn0003371,FBgn0003513,FBgn0004168,FBgn0004370,FBgn0004516,FBgn0004864,FBgn0005672,FBgn0010015,FBgn0010329,FBgn0011582,FBgn0013759,FBgn0017590,FBgn0024944,FBgn0026401,FBgn0030812,FBgn0035016,FBgn0036896,FBgn0040372,FBgn0041210,FBgn0043005,FBgn0067779,FBgn0259108,FBgn0260793,FBgn0261854,FBgn0262739,FBgn0262866,FBg…	GO:0007611
negative regulation of gene expression	0.014043939192061435	FBgn0000158,FBgn0000166,FBgn0000247,FBgn0000588,FBgn0000810,FBgn0001075,FBgn0002525,FBgn0002774,FBgn0002872,FBgn0002962,FBgn0002973,FBgn0003165,FBgn0003261,FBgn0003483,FBgn0004861,FBgn0004864,FBgn0004872,FBgn0005624,FBgn0005649,FBgn0005672,FBgn0010113,FBgn0010300,FBgn0010313,FBgn0010317,FBgn0011666,FBgn0015903,FBgn0016034,FBgn0016070,FBgn0016978,FBgn0020261,FBgn0020306,FBgn0025639,FBgn0025790,FBg…	GO:0010629
negative regulation of cell differentiation	0.014533855176129925	FBgn0000463,FBgn0000606,FBgn0000635,FBgn0002121,FBgn0002932,FBgn0002973,FBgn0003124,FBgn0003345,FBgn0004889,FBgn0010113,FBgn0010300,FBgn0011260,FBgn0011739,FBgn0014133,FBgn0015371,FBgn0015550,FBgn0028387,FBgn0031005,FBgn0031375,FBgn0031759,FBgn0034975,FBgn0038816,FBgn0041171,FBgn0262866,FBgn0266450	GO:0045596
cognition	0.014557219075269929	FBgn0000273,FBgn0000479,FBgn0000536,FBgn0000546,FBgn0000635,FBgn0002932,FBgn0003165,FBgn0003371,FBgn0003513,FBgn0004168,FBgn0004370,FBgn0004516,FBgn0004864,FBgn0005672,FBgn0010015,FBgn0010329,FBgn0011582,FBgn0013759,FBgn0017590,FBgn0024944,FBgn0026401,FBgn0030812,FBgn0035016,FBgn0036896,FBgn0040372,FBgn0041210,FBgn0043005,FBgn0067779,FBgn0259108,FBgn0260793,FBgn0261854,FBgn0262739,FBgn0262866,FBg…	GO:0050890
oocyte development	0.01618645479870943	FBgn0000259,FBgn0000273,FBgn0000810,FBgn0001624,FBgn0002121,FBgn0002926,FBgn0002962,FBgn0003463,FBgn0003483,FBgn0003655,FBgn0011661,FBgn0016034,FBgn0020238,FBgn0027948,FBgn0032705,FBgn0033773,FBgn0034098,FBgn0036534,FBgn0038191,FBgn0086251,FBgn0250789,FBgn0259139,FBgn0260780,FBgn0260932,FBgn0261797,FBgn0261854,FBgn0261988,FBgn0262582,FBgn0263102,FBgn0263143,FBgn0283442	GO:0048599
regulation of protein localization	0.01815739229420051	FBgn0000063,FBgn0000147,FBgn0001075,FBgn0002121,FBgn0002525,FBgn0003371,FBgn0004378,FBgn0010660,FBgn0011661,FBgn0011739,FBgn0013756,FBgn0015589,FBgn0027575,FBgn0027932,FBgn0037384,FBgn0037949,FBgn0041604,FBgn0041723,FBgn0041775,FBgn0050372,FBgn0051992,FBgn0259212,FBgn0261873,FBgn0262866,FBgn0264493,FBgn0267002,FBgn0267487	GO:0032880
trans-synaptic signaling	0.019350892453070152	FBgn0000039,FBgn0000273,FBgn0000303,FBgn0000346,FBgn0000479,FBgn0000635,FBgn0001624,FBgn0003165,FBgn0004118,FBgn0004168,FBgn0004179,FBgn0004580,FBgn0004611,FBgn0010240,FBgn0010501,FBgn0011582,FBgn0013343,FBgn0013759,FBgn0015903,FBgn0020429,FBgn0024944,FBgn0025790,FBgn0026255,FBgn0026313,FBgn0027575,FBgn0028400,FBgn0030707,FBgn0031424,FBgn0032901,FBgn0033739,FBgn0033876,FBgn0033911,FBgn0034389,FBg…	GO:0099537
synaptic signaling	0.019528856711638756	FBgn0000039,FBgn0000273,FBgn0000303,FBgn0000346,FBgn0000479,FBgn0000635,FBgn0001624,FBgn0003165,FBgn0004118,FBgn0004168,FBgn0004179,FBgn0004580,FBgn0004611,FBgn0010240,FBgn0010501,FBgn0011582,FBgn0013343,FBgn0013759,FBgn0015903,FBgn0020429,FBgn0024944,FBgn0025790,FBgn0026255,FBgn0026313,FBgn0027575,FBgn0028400,FBgn0030707,FBgn0031424,FBgn0032901,FBgn0033739,FBgn0033876,FBgn0033911,FBgn0034389,FBg…	GO:0099536
negative regulation of transcription by RNA polymerase II	0.02074552306165886	FBgn0000546,FBgn0000575,FBgn0000588,FBgn0000606,FBgn0001139,FBgn0001169,FBgn0001180,FBgn0002576,FBgn0002941,FBgn0003396,FBgn0003513,FBgn0003866,FBgn0004795,FBgn0004859,FBgn0004880,FBgn0004892,FBgn0004893,FBgn0013756,FBgn0014343,FBgn0015371,FBgn0023215,FBgn0023395,FBgn0024944,FBgn0035357,FBgn0035625,FBgn0036522,FBgn0038418,FBgn0038872,FBgn0039631,FBgn0041210,FBgn0086655,FBgn0259938,FBgn0260397,FBg…	GO:0000122
response to oxygen-containing compound	0.021259325312468533	FBgn0000273,FBgn0000479,FBgn0000546,FBgn0000635,FBgn0001078,FBgn0001624,FBgn0002121,FBgn0003165,FBgn0003326,FBgn0003371,FBgn0004168,FBgn0004861,FBgn0005672,FBgn0010015,FBgn0010051,FBgn0010223,FBgn0010329,FBgn0010583,FBgn0011300,FBgn0011582,FBgn0011604,FBgn0011676,FBgn0013759,FBgn0015903,FBgn0017590,FBgn0020386,FBgn0023518,FBgn0024150,FBgn0024734,FBgn0026575,FBgn0027492,FBgn0027932,FBgn0030018,FBg…	GO:1901700
embryonic axis specification	0.021750023762394446	FBgn0000166,FBgn0000273,FBgn0000810,FBgn0001180,FBgn0001624,FBgn0002121,FBgn0002962,FBgn0003165,FBgn0003483,FBgn0003655,FBgn0004650,FBgn0004656,FBgn0004893,FBgn0011661,FBgn0016034,FBgn0027948,FBgn0032705,FBgn0034098,FBgn0036534,FBgn0038191,FBgn0259139,FBgn0260932,FBgn0261854,FBgn0262582,FBgn0263102,FBgn0263143,FBgn0283442	GO:0000578
heterochromatin assembly	0.02304543637400798	FBgn0000588,FBgn0002525,FBgn0002774,FBgn0002872,FBgn0003483,FBgn0004861,FBgn0004864,FBgn0004872,FBgn0005624,FBgn0010313,FBgn0025639,FBgn0026573,FBgn0027499,FBgn0027620,FBgn0027655,FBgn0028387,FBgn0039169,FBgn0039338,FBgn0045035,FBgn0052529,FBgn0260397,FBgn0260936,FBgn0262739,FBgn0263102	GO:0031507
regulation of cellular localization	0.02330797760994454	FBgn0000063,FBgn0000147,FBgn0000273,FBgn0001316,FBgn0002121,FBgn0002525,FBgn0003371,FBgn0003483,FBgn0003655,FBgn0004378,FBgn0010660,FBgn0011661,FBgn0011739,FBgn0013343,FBgn0013756,FBgn0015589,FBgn0016034,FBgn0027932,FBgn0039120,FBgn0041604,FBgn0041775,FBgn0261854,FBgn0261873,FBgn0261954,FBgn0262743,FBgn0262866,FBgn0264493,FBgn0264606	GO:0060341
compound eye development	0.02378990701039895	FBgn0000008,FBgn0000414,FBgn0000463,FBgn0000575,FBgn0000662,FBgn0001075,FBgn0001316,FBgn0001965,FBgn0002121,FBgn0002525,FBgn0002576,FBgn0002932,FBgn0003090,FBgn0003326,FBgn0003345,FBgn0003410,FBgn0003513,FBgn0003612,FBgn0003866,FBgn0004618,FBgn0004859,FBgn0004864,FBgn0005632,FBgn0005672,FBgn0010382,FBgn0011300,FBgn0011592,FBgn0011661,FBgn0011666,FBgn0011739,FBgn0014343,FBgn0015371,FBgn0015396,FBg…	GO:0048749
synapse assembly	0.025217409065750238	FBgn0000635,FBgn0001624,FBgn0002962,FBgn0003165,FBgn0003371,FBgn0004516,FBgn0010300,FBgn0010905,FBgn0011676,FBgn0011742,FBgn0013759,FBgn0020386,FBgn0020440,FBgn0024277,FBgn0024836,FBgn0025790,FBgn0031006,FBgn0031030,FBgn0036896,FBgn0037884,FBgn0039431,FBgn0040208,FBgn0040752,FBgn0046704,FBgn0086677,FBgn0259108,FBgn0259174,FBgn0260386,FBgn0261854,FBgn0264606,FBgn0264607,FBgn0264959,FBgn0266521,FBg…	GO:0007416
embryo development ending in birth or egg hatching	0.025217409065750238	FBgn0000405,FBgn0000414,FBgn0000546,FBgn0000575,FBgn0000723,FBgn0001624,FBgn0002121,FBgn0003165,FBgn0003371,FBgn0003396,FBgn0003486,FBgn0003701,FBgn0003866,FBgn0004049,FBgn0004367,FBgn0005632,FBgn0005640,FBgn0005672,FBgn0010909,FBgn0013732,FBgn0013799,FBgn0014343,FBgn0015371,FBgn0015396,FBgn0015513,FBgn0020261,FBgn0020621,FBgn0023172,FBgn0030018,FBgn0030501,FBgn0051992,FBgn0243512,FBgn0259212,FBg…	GO:0009792
organ growth	0.025558563771690756	FBgn0001075,FBgn0001624,FBgn0002121,FBgn0002431,FBgn0003612,FBgn0005649,FBgn0011300,FBgn0011676,FBgn0011739,FBgn0020261,FBgn0020386,FBgn0031030,FBgn0039861,FBgn0041171,FBgn0041604,FBgn0043362,FBgn0262081,FBgn0262582,FBgn0262656,FBgn0266848,FBgn0285917	GO:0035265
organelle localization	0.028273678772223747	FBgn0000063,FBgn0000140,FBgn0000147,FBgn0000317,FBgn0000405,FBgn0001316,FBgn0001624,FBgn0002121,FBgn0002525,FBgn0003124,FBgn0005632,FBgn0010909,FBgn0013343,FBgn0013756,FBgn0013759,FBgn0016034,FBgn0020497,FBgn0024985,FBgn0026313,FBgn0027513,FBgn0027655,FBgn0027948,FBgn0030358,FBgn0033876,FBgn0034087,FBgn0037949,FBgn0038816,FBgn0040281,FBgn0043362,FBgn0046704,FBgn0086372,FBgn0259212,FBgn0260780,FBg…	GO:0051640
negative regulation of gene expression, epigenetic	0.034152751424074416	FBgn0000588,FBgn0002525,FBgn0002774,FBgn0002872,FBgn0003483,FBgn0004861,FBgn0004864,FBgn0004872,FBgn0005624,FBgn0010313,FBgn0025639,FBgn0026573,FBgn0027499,FBgn0027620,FBgn0027655,FBgn0028387,FBgn0039169,FBgn0039338,FBgn0045035,FBgn0052529,FBgn0260397,FBgn0260936,FBgn0262739,FBgn0263102	GO:0045814
formation of anatomical boundary	0.03429108210313395	FBgn0001075,FBgn0001169,FBgn0002121,FBgn0002576,FBgn0002932,FBgn0002973,FBgn0003396,FBgn0003866,FBgn0004456,FBgn0004864,FBgn0011592,FBgn0014343,FBgn0015774,FBgn0028387,FBgn0030501,FBgn0034013,FBgn0264089	GO:0048859
regulation of synapse organization	0.03476121651003629	FBgn0000635,FBgn0001624,FBgn0002962,FBgn0003165,FBgn0003371,FBgn0010300,FBgn0010905,FBgn0011742,FBgn0013759,FBgn0020440,FBgn0024277,FBgn0024836,FBgn0025790,FBgn0031006,FBgn0031030,FBgn0036896,FBgn0037884,FBgn0038816,FBgn0039431,FBgn0039617,FBgn0040208,FBgn0040281,FBgn0043362,FBgn0053202,FBgn0250788,FBgn0250789,FBgn0259108,FBgn0259174,FBgn0262866,FBgn0264607,FBgn0264959,FBgn0267002,FBgn0267698,FBg…	GO:0050807
chemical synaptic transmission	0.03476260334524948	FBgn0000039,FBgn0000273,FBgn0000303,FBgn0000346,FBgn0000479,FBgn0000635,FBgn0001624,FBgn0003165,FBgn0004118,FBgn0004168,FBgn0004179,FBgn0004580,FBgn0004611,FBgn0010240,FBgn0010501,FBgn0011582,FBgn0013343,FBgn0013759,FBgn0015903,FBgn0020429,FBgn0024944,FBgn0025790,FBgn0026255,FBgn0026313,FBgn0027575,FBgn0028400,FBgn0030707,FBgn0031424,FBgn0032901,FBgn0033739,FBgn0033876,FBgn0033911,FBgn0034389,FBg…	GO:0007268
anterograde trans-synaptic signaling	0.03476260334524948	FBgn0000039,FBgn0000273,FBgn0000303,FBgn0000346,FBgn0000479,FBgn0000635,FBgn0001624,FBgn0003165,FBgn0004118,FBgn0004168,FBgn0004179,FBgn0004580,FBgn0004611,FBgn0010240,FBgn0010501,FBgn0011582,FBgn0013343,FBgn0013759,FBgn0015903,FBgn0020429,FBgn0024944,FBgn0025790,FBgn0026255,FBgn0026313,FBgn0027575,FBgn0028400,FBgn0030707,FBgn0031424,FBgn0032901,FBgn0033739,FBgn0033876,FBgn0033911,FBgn0034389,FBg…	GO:0098916
regulation of nuclear-transcribed mRNA poly(A) tail shortening	0.037294338516045016	FBgn0003165,FBgn0003483,FBgn0004872,FBgn0016070,FBgn0039972,FBgn0051992,FBgn0250816	GO:0060211
positive regulation of nuclear-transcribed mRNA poly(A) tail shortening	0.037294338516045016	FBgn0003165,FBgn0003483,FBgn0004872,FBgn0016070,FBgn0039972,FBgn0051992,FBgn0250816	GO:0060213
regulation of gene expression, epigenetic	0.03865335651276662	FBgn0000588,FBgn0002525,FBgn0002774,FBgn0002872,FBgn0003483,FBgn0004861,FBgn0004864,FBgn0004872,FBgn0005624,FBgn0010313,FBgn0013756,FBgn0025639,FBgn0026573,FBgn0027499,FBgn0027504,FBgn0027620,FBgn0027655,FBgn0028387,FBgn0039169,FBgn0039338,FBgn0040071,FBgn0045035,FBgn0052529,FBgn0061200,FBgn0260397,FBgn0260936,FBgn0262739,FBgn0263102	GO:0040029
meiosis I	0.03971274459977909	FBgn0000063,FBgn0000246,FBgn0001086,FBgn0002709,FBgn0002901,FBgn0002906,FBgn0003482,FBgn0004367,FBgn0010314,FBgn0010431,FBgn0016036,FBgn0026401,FBgn0028525,FBgn0032705,FBgn0040347,FBgn0086350,FBgn0260399,FBgn0260986,FBgn0261954	GO:0007127
regulation of cellular component biogenesis	0.04219818569039407	FBgn0000635,FBgn0001624,FBgn0002466,FBgn0002525,FBgn0002774,FBgn0002872,FBgn0002962,FBgn0003165,FBgn0003371,FBgn0004864,FBgn0004872,FBgn0004889,FBgn0010223,FBgn0010300,FBgn0010905,FBgn0011661,FBgn0011742,FBgn0013756,FBgn0013759,FBgn0020261,FBgn0020440,FBgn0024277,FBgn0024836,FBgn0025641,FBgn0025790,FBgn0027499,FBgn0027620,FBgn0027948,FBgn0031006,FBgn0031030,FBgn0034691,FBgn0036534,FBgn0036896,FBg…	GO:0044087
establishment of organelle localization	0.04686286441872127	FBgn0000063,FBgn0000140,FBgn0000147,FBgn0000317,FBgn0000405,FBgn0001316,FBgn0001624,FBgn0002121,FBgn0002525,FBgn0003124,FBgn0005632,FBgn0010909,FBgn0013756,FBgn0013759,FBgn0020497,FBgn0026313,FBgn0027513,FBgn0027655,FBgn0027948,FBgn0033876,FBgn0038816,FBgn0040281,FBgn0046704,FBgn0086372,FBgn0259212,FBgn0260780,FBgn0260991,FBgn0261797,FBgn0261854,FBgn0261954,FBgn0263968,FBgn0266916,FBgn0267002	GO:0051656
negative regulation of epidermal growth factor receptor signaling pathway	0.047493121364133334	FBgn0000635,FBgn0003165,FBgn0004370,FBgn0010015,FBgn0020224,FBgn0036844,FBgn0041723,FBgn0052406,FBgn0086356,FBgn0261985,FBgn0263395,FBgn0264959,FBgn0267487	GO:0042059
negative regulation of ERBB signaling pathway	0.047493121364133334	FBgn0000635,FBgn0003165,FBgn0004370,FBgn0010015,FBgn0020224,FBgn0036844,FBgn0041723,FBgn0052406,FBgn0086356,FBgn0261985,FBgn0263395,FBgn0264959,FBgn0267487	GO:1901185
maternal determination of anterior/posterior axis, embryo	0.04944209573880387	FBgn0000166,FBgn0000273,FBgn0000810,FBgn0001624,FBgn0002121,FBgn0002962,FBgn0003483,FBgn0003655,FBgn0011661,FBgn0016034,FBgn0027948,FBgn0032705,FBgn0034098,FBgn0036534,FBgn0038191,FBgn0259139,FBgn0260932,FBgn0261854,FBgn0263102,FBgn0263143,FBgn0283442	GO:0008358

## Sheet: Pret  8h mtKSA2 DOWN
GO term	p-value	Genes	GO code
cilium assembly	0.0000019544554412518806	FBgn0004174,FBgn0014395,FBgn0026141,FBgn0028858,FBgn0030004,FBgn0030375,FBgn0031196,FBgn0031707,FBgn0032248,FBgn0032291,FBgn0033408,FBgn0034352,FBgn0034957,FBgn0036195,FBgn0036348,FBgn0036437,FBgn0036995,FBgn0037014,FBgn0037276,FBgn0037962,FBgn0038000,FBgn0038342,FBgn0038892,FBgn0039201,FBgn0051803,FBgn0067317,FBgn0266709	GO:0060271
cilium organization	0.000005364727100490051	FBgn0004174,FBgn0014395,FBgn0026141,FBgn0028858,FBgn0030004,FBgn0030375,FBgn0031196,FBgn0031707,FBgn0032248,FBgn0032291,FBgn0033408,FBgn0034352,FBgn0034957,FBgn0036195,FBgn0036348,FBgn0036437,FBgn0036567,FBgn0036995,FBgn0037014,FBgn0037276,FBgn0037962,FBgn0038000,FBgn0038342,FBgn0038892,FBgn0039201,FBgn0051803,FBgn0067317,FBgn0266709	GO:0044782
axoneme assembly	0.00001707675623495896	FBgn0004174,FBgn0014395,FBgn0028858,FBgn0030004,FBgn0032248,FBgn0033408,FBgn0034352,FBgn0034957,FBgn0036195,FBgn0036437,FBgn0037276,FBgn0037962,FBgn0038000,FBgn0051803,FBgn0067317,FBgn0266709	GO:0035082
microtubule bundle formation	0.00006091642879201428	FBgn0004174,FBgn0014395,FBgn0028858,FBgn0030004,FBgn0032248,FBgn0033408,FBgn0033692,FBgn0034352,FBgn0034957,FBgn0036195,FBgn0036437,FBgn0037276,FBgn0037962,FBgn0038000,FBgn0051803,FBgn0067317,FBgn0266709	GO:0001578
axonemal dynein complex assembly	0.00041766904303166196	FBgn0014395,FBgn0028858,FBgn0030004,FBgn0033408,FBgn0034352,FBgn0036195,FBgn0036437,FBgn0037276,FBgn0037962,FBgn0266709	GO:0070286
cilium or flagellum-dependent cell motility	0.0006860770555425006	FBgn0004174,FBgn0014395,FBgn0030004,FBgn0030691,FBgn0032248,FBgn0032291,FBgn0034957,FBgn0036437,FBgn0037276,FBgn0038531,FBgn0051803,FBgn0067317,FBgn0266709,FBgn0267363	GO:0001539
cilium-dependent cell motility	0.0006860770555425006	FBgn0004174,FBgn0014395,FBgn0030004,FBgn0030691,FBgn0032248,FBgn0032291,FBgn0034957,FBgn0036437,FBgn0037276,FBgn0038531,FBgn0051803,FBgn0067317,FBgn0266709,FBgn0267363	GO:0060285
plasma membrane bounded cell projection assembly	0.0037914027132996807	FBgn0004174,FBgn0014395,FBgn0026141,FBgn0028858,FBgn0030004,FBgn0030375,FBgn0031196,FBgn0031707,FBgn0032248,FBgn0032291,FBgn0033408,FBgn0034352,FBgn0034957,FBgn0036195,FBgn0036348,FBgn0036437,FBgn0036995,FBgn0037014,FBgn0037276,FBgn0037962,FBgn0038000,FBgn0038342,FBgn0038892,FBgn0039201,FBgn0051803,FBgn0067317,FBgn0266709	GO:0120031
cell projection assembly	0.01283621792587652	FBgn0004174,FBgn0014395,FBgn0026141,FBgn0028858,FBgn0030004,FBgn0030375,FBgn0031196,FBgn0031707,FBgn0032248,FBgn0032291,FBgn0033408,FBgn0034352,FBgn0034957,FBgn0036195,FBgn0036348,FBgn0036437,FBgn0036995,FBgn0037014,FBgn0037276,FBgn0037962,FBgn0038000,FBgn0038342,FBgn0038892,FBgn0039201,FBgn0051803,FBgn0067317,FBgn0266709	GO:0030031
cilium movement	0.016781786341376587	FBgn0004174,FBgn0030004,FBgn0032248,FBgn0032291,FBgn0032345,FBgn0034957,FBgn0036195,FBgn0036437,FBgn0037276,FBgn0037962,FBgn0038531,FBgn0051803,FBgn0067317,FBgn0266709,FBgn0267363	GO:0003341
proton transmembrane transport	0.023369731411510455	FBgn0028667,FBgn0028668,FBgn0031941,FBgn0032294,FBgn0032434,FBgn0036345,FBgn0036568,FBgn0038458,FBgn0039058,FBgn0039669,FBgn0051477,FBgn0262513,FBgn0262514,FBgn0267363	GO:1902600

## Sheet: Pret 20h both strains UP
GO term	p-value	Genes	GO code
cytoplasmic translation	1.125443165430775e-46	FBgn0000100,FBgn0001942,FBgn0002579,FBgn0002590,FBgn0002593,FBgn0002622,FBgn0002626,FBgn0003279,FBgn0003517,FBgn0003941,FBgn0003942,FBgn0004403,FBgn0004404,FBgn0004867,FBgn0005533,FBgn0005593,FBgn0010078,FBgn0010198,FBgn0010265,FBgn0010339,FBgn0010408,FBgn0010409,FBgn0010411,FBgn0010412,FBgn0011272,FBgn0011284,FBgn0013325,FBgn0014026,FBgn0015288,FBgn0015521,FBgn0015756,FBgn0015834,FBgn0016726,FBg…	GO:0002181
response to biotic stimulus	2.0178267109737783e-22	FBgn0000250,FBgn0000276,FBgn0000277,FBgn0000278,FBgn0000279,FBgn0000543,FBgn0001291,FBgn0001990,FBgn0002930,FBgn0003495,FBgn0003980,FBgn0004047,FBgn0004240,FBgn0004425,FBgn0004427,FBgn0004428,FBgn0005660,FBgn0008635,FBgn0010385,FBgn0010388,FBgn0010812,FBgn0011695,FBgn0012042,FBgn0013983,FBgn0014011,FBgn0014018,FBgn0014865,FBgn0015221,FBgn0015222,FBgn0015247,FBgn0020278,FBgn0022355,FBgn0024846,FBg…	GO:0009607
response to external biotic stimulus	2.0178267109737783e-22	FBgn0000250,FBgn0000276,FBgn0000277,FBgn0000278,FBgn0000279,FBgn0000543,FBgn0001291,FBgn0001990,FBgn0002930,FBgn0003495,FBgn0003980,FBgn0004047,FBgn0004240,FBgn0004425,FBgn0004427,FBgn0004428,FBgn0005660,FBgn0008635,FBgn0010385,FBgn0010388,FBgn0010812,FBgn0011695,FBgn0012042,FBgn0013983,FBgn0014011,FBgn0014018,FBgn0014865,FBgn0015221,FBgn0015222,FBgn0015247,FBgn0020278,FBgn0022355,FBgn0024846,FBg…	GO:0043207
response to other organism	2.0178267109737783e-22	FBgn0000250,FBgn0000276,FBgn0000277,FBgn0000278,FBgn0000279,FBgn0000543,FBgn0001291,FBgn0001990,FBgn0002930,FBgn0003495,FBgn0003980,FBgn0004047,FBgn0004240,FBgn0004425,FBgn0004427,FBgn0004428,FBgn0005660,FBgn0008635,FBgn0010385,FBgn0010388,FBgn0010812,FBgn0011695,FBgn0012042,FBgn0013983,FBgn0014011,FBgn0014018,FBgn0014865,FBgn0015221,FBgn0015222,FBgn0015247,FBgn0020278,FBgn0022355,FBgn0024846,FBg…	GO:0051707
biological process involved in interspecies interaction between organisms	5.613615626018498e-21	FBgn0000250,FBgn0000276,FBgn0000277,FBgn0000278,FBgn0000279,FBgn0000543,FBgn0001291,FBgn0001990,FBgn0002930,FBgn0003495,FBgn0003980,FBgn0004047,FBgn0004240,FBgn0004425,FBgn0004427,FBgn0004428,FBgn0005660,FBgn0008635,FBgn0010385,FBgn0010388,FBgn0010812,FBgn0011672,FBgn0011695,FBgn0012042,FBgn0013983,FBgn0014011,FBgn0014018,FBgn0014865,FBgn0015221,FBgn0015222,FBgn0015247,FBgn0020278,FBgn0020618,FBg…	GO:0044419
organonitrogen compound metabolic process	9.73967901232691e-18	FBgn0000100,FBgn0000109,FBgn0000153,FBgn0000416,FBgn0000422,FBgn0000482,FBgn0000527,FBgn0000533,FBgn0000559,FBgn0000565,FBgn0000566,FBgn0001142,FBgn0001186,FBgn0001218,FBgn0001942,FBgn0002022,FBgn0002069,FBgn0002579,FBgn0002590,FBgn0002593,FBgn0002622,FBgn0002626,FBgn0002930,FBgn0002936,FBgn0003015,FBgn0003139,FBgn0003162,FBgn0003279,FBgn0003495,FBgn0003517,FBgn0003863,FBgn0003941,FBgn0003942,FBg…	GO:1901564
response to bacterium	1.1813035550115618e-16	FBgn0000276,FBgn0000277,FBgn0000278,FBgn0000279,FBgn0003495,FBgn0003980,FBgn0004047,FBgn0004240,FBgn0004425,FBgn0004427,FBgn0004428,FBgn0005660,FBgn0008635,FBgn0010385,FBgn0010388,FBgn0010812,FBgn0012042,FBgn0013983,FBgn0014011,FBgn0014018,FBgn0014865,FBgn0015247,FBgn0024846,FBgn0025583,FBgn0025637,FBgn0025827,FBgn0028396,FBgn0028411,FBgn0029093,FBgn0030051,FBgn0030310,FBgn0030774,FBgn0030926,FBg…	GO:0009617
defense response to Gram-positive bacterium	2.0074263904238725e-15	FBgn0000276,FBgn0000277,FBgn0000278,FBgn0000279,FBgn0003495,FBgn0010385,FBgn0010388,FBgn0012042,FBgn0014865,FBgn0030051,FBgn0030310,FBgn0030774,FBgn0030926,FBgn0031701,FBgn0032638,FBgn0033593,FBgn0034328,FBgn0034407,FBgn0035806,FBgn0037515,FBgn0037906,FBgn0038530,FBgn0039102,FBgn0039494,FBgn0040323,FBgn0041579,FBgn0041581,FBgn0043576,FBgn0050098,FBgn0052185,FBgn0243514,FBgn0262473	GO:0050830
defense response	2.9469987859843937e-15	FBgn0000250,FBgn0000276,FBgn0000277,FBgn0000278,FBgn0000279,FBgn0001990,FBgn0002930,FBgn0003495,FBgn0004240,FBgn0004425,FBgn0004427,FBgn0004428,FBgn0005660,FBgn0008635,FBgn0010385,FBgn0010388,FBgn0010812,FBgn0012042,FBgn0013983,FBgn0014011,FBgn0014018,FBgn0014865,FBgn0015247,FBgn0020278,FBgn0024846,FBgn0025583,FBgn0025637,FBgn0025827,FBgn0026404,FBgn0027930,FBgn0028411,FBgn0028425,FBgn0028436,FBg…	GO:0006952
defense response to other organism	2.288945995216721e-14	FBgn0000250,FBgn0000276,FBgn0000277,FBgn0000278,FBgn0000279,FBgn0001990,FBgn0002930,FBgn0003495,FBgn0004240,FBgn0004425,FBgn0004427,FBgn0004428,FBgn0005660,FBgn0008635,FBgn0010385,FBgn0010388,FBgn0010812,FBgn0012042,FBgn0013983,FBgn0014011,FBgn0014018,FBgn0014865,FBgn0015247,FBgn0020278,FBgn0024846,FBgn0025637,FBgn0025827,FBgn0026404,FBgn0027930,FBgn0028411,FBgn0028425,FBgn0028436,FBgn0028984,FBg…	GO:0098542
organonitrogen compound biosynthetic process	1.2146527894741669e-13	FBgn0000100,FBgn0000109,FBgn0000153,FBgn0000422,FBgn0000482,FBgn0000527,FBgn0000559,FBgn0000566,FBgn0001142,FBgn0001942,FBgn0002069,FBgn0002579,FBgn0002590,FBgn0002593,FBgn0002622,FBgn0002626,FBgn0002936,FBgn0003015,FBgn0003162,FBgn0003279,FBgn0003495,FBgn0003517,FBgn0003941,FBgn0003942,FBgn0004403,FBgn0004404,FBgn0004867,FBgn0005533,FBgn0005593,FBgn0005626,FBgn0005674,FBgn0010078,FBgn0010198,FBg…	GO:1901566
cellular amide metabolic process	1.2096262427924635e-12	FBgn0000100,FBgn0000527,FBgn0000559,FBgn0000566,FBgn0001942,FBgn0002069,FBgn0002579,FBgn0002590,FBgn0002593,FBgn0002622,FBgn0002626,FBgn0003015,FBgn0003279,FBgn0003495,FBgn0003517,FBgn0003941,FBgn0003942,FBgn0003965,FBgn0004403,FBgn0004404,FBgn0004867,FBgn0005533,FBgn0005593,FBgn0005674,FBgn0010038,FBgn0010040,FBgn0010044,FBgn0010078,FBgn0010198,FBgn0010265,FBgn0010339,FBgn0010388,FBgn0010408,FBg…	GO:0043603
response to fungus	4.008258043408298e-12	FBgn0000250,FBgn0002930,FBgn0003495,FBgn0014018,FBgn0014865,FBgn0015221,FBgn0015222,FBgn0020278,FBgn0022355,FBgn0024846,FBgn0027930,FBgn0028425,FBgn0028988,FBgn0028990,FBgn0030051,FBgn0030774,FBgn0030925,FBgn0030926,FBgn0031317,FBgn0034511,FBgn0035434,FBgn0036891,FBgn0038299,FBgn0039102,FBgn0039494,FBgn0039682,FBgn0040323,FBgn0040653,FBgn0041180,FBgn0052279,FBgn0052282,FBgn0052283,FBgn0053329,FBg…	GO:0009620
ribosome biogenesis	1.958265823325661e-11	FBgn0000100,FBgn0002590,FBgn0003517,FBgn0004403,FBgn0004404,FBgn0005593,FBgn0010412,FBgn0014026,FBgn0015521,FBgn0017579,FBgn0020910,FBgn0021875,FBgn0023542,FBgn0024364,FBgn0024733,FBgn0026372,FBgn0027330,FBgn0027525,FBgn0027602,FBgn0028473,FBgn0029672,FBgn0029755,FBgn0029785,FBgn0030000,FBgn0030136,FBgn0030786,FBgn0030855,FBgn0030878,FBgn0031643,FBgn0032138,FBgn0032701,FBgn0032919,FBgn0032925,FBg…	GO:0042254
peptide metabolic process	2.2723143241040694e-11	FBgn0000100,FBgn0000527,FBgn0000559,FBgn0000566,FBgn0001942,FBgn0002069,FBgn0002579,FBgn0002590,FBgn0002593,FBgn0002622,FBgn0002626,FBgn0003015,FBgn0003279,FBgn0003495,FBgn0003517,FBgn0003941,FBgn0003942,FBgn0004403,FBgn0004404,FBgn0004867,FBgn0005533,FBgn0005593,FBgn0005674,FBgn0010038,FBgn0010040,FBgn0010044,FBgn0010078,FBgn0010198,FBgn0010265,FBgn0010339,FBgn0010388,FBgn0010408,FBgn0010409,FBg…	GO:0006518
defense response to bacterium	4.076861778999373e-11	FBgn0000276,FBgn0000277,FBgn0000278,FBgn0000279,FBgn0003495,FBgn0004240,FBgn0004425,FBgn0004427,FBgn0004428,FBgn0005660,FBgn0008635,FBgn0010385,FBgn0010388,FBgn0010812,FBgn0012042,FBgn0013983,FBgn0014011,FBgn0014018,FBgn0014865,FBgn0015247,FBgn0024846,FBgn0025637,FBgn0025827,FBgn0028411,FBgn0029093,FBgn0030051,FBgn0030310,FBgn0030774,FBgn0030926,FBgn0031055,FBgn0031317,FBgn0031701,FBgn0032638,FBg…	GO:0042742
immune response	1.5677441581782937e-9	FBgn0000250,FBgn0000276,FBgn0000277,FBgn0000278,FBgn0000279,FBgn0001291,FBgn0001990,FBgn0002930,FBgn0003495,FBgn0004240,FBgn0004428,FBgn0008635,FBgn0010385,FBgn0010388,FBgn0010812,FBgn0012042,FBgn0013983,FBgn0014011,FBgn0014018,FBgn0014865,FBgn0015247,FBgn0024846,FBgn0025637,FBgn0026404,FBgn0027930,FBgn0028411,FBgn0028436,FBgn0028984,FBgn0028988,FBgn0028990,FBgn0030051,FBgn0030310,FBgn0030774,FBg…	GO:0006955
humoral immune response	1.6570891783137247e-9	FBgn0000250,FBgn0000276,FBgn0000277,FBgn0000278,FBgn0000279,FBgn0001291,FBgn0003495,FBgn0004240,FBgn0010385,FBgn0010388,FBgn0012042,FBgn0013983,FBgn0014018,FBgn0014865,FBgn0015247,FBgn0025637,FBgn0028988,FBgn0030310,FBgn0030774,FBgn0030926,FBgn0031975,FBgn0032773,FBgn0033327,FBgn0033388,FBgn0034199,FBgn0034328,FBgn0034407,FBgn0034512,FBgn0035976,FBgn0035977,FBgn0037906,FBgn0038928,FBgn0039102,FBg…	GO:0006959
carbohydrate derivative catabolic process	2.6563355475945565e-9	FBgn0013763,FBgn0014455,FBgn0020414,FBgn0020415,FBgn0020416,FBgn0022700,FBgn0026415,FBgn0030310,FBgn0031489,FBgn0032001,FBgn0032002,FBgn0033327,FBgn0034117,FBgn0034225,FBgn0034580,FBgn0034582,FBgn0034988,FBgn0035445,FBgn0035586,FBgn0035806,FBgn0035975,FBgn0035976,FBgn0035977,FBgn0037906,FBgn0038172,FBgn0038173,FBgn0039464,FBgn0040323,FBgn0043575,FBgn0043576,FBgn0043577,FBgn0043578,FBgn0051148,FBg…	GO:1901136
amide biosynthetic process	2.8602161251631344e-9	FBgn0000100,FBgn0000527,FBgn0000559,FBgn0000566,FBgn0001942,FBgn0002069,FBgn0002579,FBgn0002590,FBgn0002593,FBgn0002622,FBgn0002626,FBgn0003015,FBgn0003279,FBgn0003495,FBgn0003517,FBgn0003941,FBgn0003942,FBgn0004403,FBgn0004404,FBgn0004867,FBgn0005533,FBgn0005593,FBgn0005674,FBgn0010078,FBgn0010198,FBgn0010265,FBgn0010339,FBgn0010388,FBgn0010408,FBgn0010409,FBgn0010411,FBgn0010412,FBgn0010803,FBg…	GO:0043604
response to stress	3.719293458254606e-9	FBgn0000250,FBgn0000276,FBgn0000277,FBgn0000278,FBgn0000279,FBgn0000422,FBgn0000482,FBgn0000565,FBgn0001179,FBgn0001218,FBgn0001248,FBgn0001257,FBgn0001291,FBgn0001990,FBgn0002022,FBgn0002622,FBgn0002930,FBgn0002936,FBgn0003041,FBgn0003139,FBgn0003495,FBgn0003514,FBgn0004240,FBgn0004425,FBgn0004427,FBgn0004428,FBgn0004512,FBgn0004552,FBgn0005626,FBgn0005660,FBgn0008635,FBgn0010385,FBgn0010388,FBg…	GO:0006950
aminoglycan catabolic process	4.35845988433034e-9	FBgn0013763,FBgn0020414,FBgn0020415,FBgn0020416,FBgn0022700,FBgn0026415,FBgn0030310,FBgn0033327,FBgn0034580,FBgn0034582,FBgn0035445,FBgn0035806,FBgn0035975,FBgn0035976,FBgn0035977,FBgn0037906,FBgn0040323,FBgn0043575,FBgn0043576,FBgn0043577,FBgn0043578,FBgn0064237	GO:0006026
peptide biosynthetic process	4.891597536476076e-9	FBgn0000100,FBgn0000527,FBgn0000559,FBgn0000566,FBgn0001942,FBgn0002069,FBgn0002579,FBgn0002590,FBgn0002593,FBgn0002622,FBgn0002626,FBgn0003015,FBgn0003279,FBgn0003495,FBgn0003517,FBgn0003941,FBgn0003942,FBgn0004403,FBgn0004404,FBgn0004867,FBgn0005533,FBgn0005593,FBgn0005674,FBgn0010078,FBgn0010198,FBgn0010265,FBgn0010339,FBgn0010388,FBgn0010408,FBgn0010409,FBgn0010411,FBgn0010412,FBgn0010803,FBg…	GO:0043043
tRNA aminoacylation for protein translation	1.0085514767375374e-8	FBgn0002069,FBgn0005674,FBgn0010803,FBgn0027079,FBgn0027080,FBgn0027081,FBgn0027084,FBgn0027085,FBgn0027086,FBgn0027087,FBgn0027088,FBgn0027090,FBgn0027091,FBgn0027093,FBgn0027094,FBgn0028962,FBgn0030007,FBgn0031497,FBgn0034177,FBgn0035064,FBgn0086443,FBgn0275436,FBgn0284253	GO:0006418
proteolysis	2.011909984735652e-8	FBgn0000533,FBgn0001218,FBgn0001942,FBgn0002930,FBgn0003863,FBgn0003941,FBgn0003942,FBgn0004885,FBgn0010357,FBgn0010425,FBgn0011703,FBgn0013548,FBgn0015247,FBgn0019929,FBgn0019972,FBgn0020618,FBgn0022023,FBgn0023479,FBgn0024294,FBgn0025383,FBgn0025637,FBgn0025638,FBgn0025879,FBgn0026404,FBgn0027563,FBgn0027578,FBgn0027930,FBgn0028514,FBgn0028695,FBgn0028945,FBgn0028983,FBgn0028984,FBgn0028988,FBg…	GO:0006508
amino acid activation	3.793926141982363e-8	FBgn0000527,FBgn0002069,FBgn0005674,FBgn0010803,FBgn0027079,FBgn0027080,FBgn0027081,FBgn0027084,FBgn0027085,FBgn0027086,FBgn0027087,FBgn0027088,FBgn0027090,FBgn0027091,FBgn0027093,FBgn0027094,FBgn0028962,FBgn0030007,FBgn0031497,FBgn0034177,FBgn0035064,FBgn0086443,FBgn0275436,FBgn0284253	GO:0043038
cellular amino acid metabolic process	5.463491178664008e-8	FBgn0000153,FBgn0000422,FBgn0000527,FBgn0000566,FBgn0001142,FBgn0002069,FBgn0003965,FBgn0005626,FBgn0005674,FBgn0010803,FBgn0014427,FBgn0014455,FBgn0023129,FBgn0023535,FBgn0027079,FBgn0027080,FBgn0027081,FBgn0027084,FBgn0027085,FBgn0027086,FBgn0027087,FBgn0027088,FBgn0027090,FBgn0027091,FBgn0027093,FBgn0027094,FBgn0028962,FBgn0030007,FBgn0030482,FBgn0031497,FBgn0031877,FBgn0032287,FBgn0034177,FBg…	GO:0006520
antimicrobial humoral response	6.171950550497851e-8	FBgn0000250,FBgn0000276,FBgn0000277,FBgn0000278,FBgn0000279,FBgn0001291,FBgn0003495,FBgn0004240,FBgn0010385,FBgn0010388,FBgn0012042,FBgn0013983,FBgn0014018,FBgn0014865,FBgn0015247,FBgn0025637,FBgn0028988,FBgn0030310,FBgn0030774,FBgn0030926,FBgn0033327,FBgn0033388,FBgn0034199,FBgn0034328,FBgn0034512,FBgn0035976,FBgn0035977,FBgn0037906,FBgn0038928,FBgn0039102,FBgn0039494,FBgn0040736,FBgn0041205,FBg…	GO:0019730
organic acid metabolic process	7.797099351613366e-8	FBgn0000153,FBgn0000422,FBgn0000527,FBgn0000565,FBgn0000566,FBgn0001142,FBgn0001186,FBgn0001248,FBgn0002069,FBgn0003965,FBgn0005626,FBgn0005674,FBgn0010516,FBgn0010591,FBgn0010803,FBgn0012034,FBgn0014427,FBgn0014455,FBgn0020389,FBgn0023129,FBgn0023507,FBgn0023535,FBgn0024958,FBgn0027079,FBgn0027080,FBgn0027081,FBgn0027084,FBgn0027085,FBgn0027086,FBgn0027087,FBgn0027088,FBgn0027090,FBgn0027091,FBg…	GO:0006082
tRNA aminoacylation	9.210232526624114e-8	FBgn0002069,FBgn0005674,FBgn0010803,FBgn0027079,FBgn0027080,FBgn0027081,FBgn0027084,FBgn0027085,FBgn0027086,FBgn0027087,FBgn0027088,FBgn0027090,FBgn0027091,FBgn0027093,FBgn0027094,FBgn0028962,FBgn0030007,FBgn0031497,FBgn0034177,FBgn0035064,FBgn0086443,FBgn0275436,FBgn0284253	GO:0043039
antibacterial humoral response	1.0469042244649898e-7	FBgn0000276,FBgn0000277,FBgn0000278,FBgn0000279,FBgn0004240,FBgn0010385,FBgn0010388,FBgn0012042,FBgn0013983,FBgn0014865,FBgn0034328,FBgn0035976,FBgn0035977,FBgn0040736,FBgn0041579,FBgn0041581,FBgn0261560,FBgn0283461	GO:0019731
immune system process	1.1676635548318501e-7	FBgn0000250,FBgn0000276,FBgn0000277,FBgn0000278,FBgn0000279,FBgn0000543,FBgn0001291,FBgn0001990,FBgn0002930,FBgn0003495,FBgn0004240,FBgn0004428,FBgn0008635,FBgn0010385,FBgn0010388,FBgn0010812,FBgn0012042,FBgn0013983,FBgn0014011,FBgn0014018,FBgn0014865,FBgn0015247,FBgn0015521,FBgn0016687,FBgn0019637,FBgn0021875,FBgn0024846,FBgn0025637,FBgn0026404,FBgn0027088,FBgn0027930,FBgn0028396,FBgn0028411,FBg…	GO:0002376
ribonucleoprotein complex biogenesis	1.6675510828680544e-7	FBgn0000100,FBgn0000377,FBgn0002590,FBgn0003517,FBgn0004403,FBgn0004404,FBgn0005593,FBgn0010412,FBgn0014026,FBgn0015521,FBgn0017579,FBgn0020910,FBgn0021875,FBgn0023542,FBgn0024364,FBgn0024733,FBgn0026372,FBgn0027330,FBgn0027525,FBgn0027602,FBgn0028473,FBgn0029672,FBgn0029755,FBgn0029785,FBgn0030000,FBgn0030136,FBgn0030786,FBgn0030855,FBgn0030878,FBgn0031643,FBgn0032138,FBgn0032701,FBgn0032919,FBg…	GO:0022613
oxoacid metabolic process	2.19299979026285e-7	FBgn0000153,FBgn0000422,FBgn0000527,FBgn0000566,FBgn0001142,FBgn0001186,FBgn0001248,FBgn0002069,FBgn0003965,FBgn0005626,FBgn0005674,FBgn0010516,FBgn0010591,FBgn0010803,FBgn0012034,FBgn0014427,FBgn0014455,FBgn0020389,FBgn0023129,FBgn0023535,FBgn0024958,FBgn0027079,FBgn0027080,FBgn0027081,FBgn0027084,FBgn0027085,FBgn0027086,FBgn0027087,FBgn0027088,FBgn0027090,FBgn0027091,FBgn0027093,FBgn0027094,FBg…	GO:0043436
carboxylic acid metabolic process	4.5943301887397926e-7	FBgn0000153,FBgn0000422,FBgn0000527,FBgn0000566,FBgn0001142,FBgn0001186,FBgn0001248,FBgn0002069,FBgn0003965,FBgn0005626,FBgn0005674,FBgn0010516,FBgn0010591,FBgn0010803,FBgn0012034,FBgn0014427,FBgn0014455,FBgn0023129,FBgn0023535,FBgn0024958,FBgn0027079,FBgn0027080,FBgn0027081,FBgn0027084,FBgn0027085,FBgn0027086,FBgn0027087,FBgn0027088,FBgn0027090,FBgn0027091,FBgn0027093,FBgn0027094,FBgn0027601,FBg…	GO:0019752
defense response to Gram-negative bacterium	5.157453612164176e-7	FBgn0000276,FBgn0000277,FBgn0000278,FBgn0000279,FBgn0003495,FBgn0004240,FBgn0004425,FBgn0004427,FBgn0004428,FBgn0008635,FBgn0010388,FBgn0010812,FBgn0012042,FBgn0013983,FBgn0014018,FBgn0014865,FBgn0015247,FBgn0025827,FBgn0028411,FBgn0029093,FBgn0030051,FBgn0033593,FBgn0034162,FBgn0034538,FBgn0035806,FBgn0035975,FBgn0035976,FBgn0038721,FBgn0038928,FBgn0039102,FBgn0040323,FBgn0041182,FBgn0041205,FBg…	GO:0050829
innate immune response	0.000001697470010310674	FBgn0001990,FBgn0002930,FBgn0003495,FBgn0004240,FBgn0004428,FBgn0008635,FBgn0010812,FBgn0013983,FBgn0014011,FBgn0014018,FBgn0024846,FBgn0026404,FBgn0027930,FBgn0028411,FBgn0028436,FBgn0028984,FBgn0028988,FBgn0028990,FBgn0030051,FBgn0030310,FBgn0030774,FBgn0030925,FBgn0030926,FBgn0031317,FBgn0031959,FBgn0031973,FBgn0031975,FBgn0032773,FBgn0033327,FBgn0035806,FBgn0035975,FBgn0035976,FBgn0037515,FBg…	GO:0045087
ribosomal small subunit biogenesis	0.0000031183231191871303	FBgn0002590,FBgn0003517,FBgn0004403,FBgn0004404,FBgn0010412,FBgn0015521,FBgn0021875,FBgn0027330,FBgn0027525,FBgn0029755,FBgn0030000,FBgn0030136,FBgn0031643,FBgn0033169,FBgn0033454,FBgn0033557,FBgn0034138,FBgn0034743,FBgn0036500,FBgn0036686,FBgn0038106,FBgn0038597,FBgn0039300,FBgn0039306,FBgn0039713,FBgn0039757,FBgn0263605,FBgn0286786	GO:0042274
peptidoglycan metabolic process	0.000004575302689278853	FBgn0030310,FBgn0033327,FBgn0035806,FBgn0035975,FBgn0035976,FBgn0035977,FBgn0037906,FBgn0040323,FBgn0043575,FBgn0043576,FBgn0043577,FBgn0043578	GO:0000270
peptidoglycan catabolic process	0.000004575302689278853	FBgn0030310,FBgn0033327,FBgn0035806,FBgn0035975,FBgn0035976,FBgn0035977,FBgn0037906,FBgn0040323,FBgn0043575,FBgn0043576,FBgn0043577,FBgn0043578	GO:0009253
aminoglycan metabolic process	0.000004601661834833282	FBgn0013763,FBgn0020414,FBgn0020415,FBgn0020416,FBgn0022700,FBgn0026415,FBgn0030310,FBgn0033315,FBgn0033327,FBgn0034580,FBgn0034582,FBgn0035445,FBgn0035806,FBgn0035975,FBgn0035976,FBgn0035977,FBgn0037906,FBgn0040323,FBgn0041630,FBgn0043575,FBgn0043576,FBgn0043577,FBgn0043578,FBgn0064237,FBgn0261445	GO:0006022
cellular macromolecule biosynthetic process	0.000007174206076440553	FBgn0000100,FBgn0000559,FBgn0001942,FBgn0002069,FBgn0002579,FBgn0002590,FBgn0002593,FBgn0002622,FBgn0002626,FBgn0003015,FBgn0003279,FBgn0003517,FBgn0003941,FBgn0003942,FBgn0004403,FBgn0004404,FBgn0004867,FBgn0005533,FBgn0005593,FBgn0005674,FBgn0005696,FBgn0010078,FBgn0010198,FBgn0010265,FBgn0010339,FBgn0010408,FBgn0010409,FBgn0010411,FBgn0010412,FBgn0010803,FBgn0011272,FBgn0011284,FBgn0011296,FBg…	GO:0034645
small molecule metabolic process	0.000007639729322230613	FBgn0000109,FBgn0000153,FBgn0000422,FBgn0000527,FBgn0000543,FBgn0000565,FBgn0000566,FBgn0001142,FBgn0001186,FBgn0001248,FBgn0002069,FBgn0003162,FBgn0003965,FBgn0004552,FBgn0005626,FBgn0005674,FBgn0010222,FBgn0010516,FBgn0010591,FBgn0010803,FBgn0011205,FBgn0011211,FBgn0011703,FBgn0011761,FBgn0012034,FBgn0013972,FBgn0014427,FBgn0014455,FBgn0020389,FBgn0020618,FBgn0022710,FBgn0023129,FBgn0023507,FBg…	GO:0044281
translation	0.00000789441519653622	FBgn0000100,FBgn0000559,FBgn0001942,FBgn0002069,FBgn0002579,FBgn0002590,FBgn0002593,FBgn0002622,FBgn0002626,FBgn0003015,FBgn0003279,FBgn0003517,FBgn0003941,FBgn0003942,FBgn0004403,FBgn0004404,FBgn0004867,FBgn0005533,FBgn0005593,FBgn0005674,FBgn0010078,FBgn0010198,FBgn0010265,FBgn0010339,FBgn0010408,FBgn0010409,FBgn0010411,FBgn0010412,FBgn0010803,FBgn0011272,FBgn0011284,FBgn0011296,FBgn0013325,FBg…	GO:0006412
glycosaminoglycan catabolic process	0.000011204800537950266	FBgn0030310,FBgn0033327,FBgn0035445,FBgn0035806,FBgn0035975,FBgn0035976,FBgn0035977,FBgn0037906,FBgn0040323,FBgn0043575,FBgn0043576,FBgn0043577,FBgn0043578	GO:0006027
regulation of defense response	0.000021128761712541025	FBgn0000250,FBgn0001990,FBgn0002930,FBgn0003495,FBgn0004240,FBgn0004428,FBgn0008635,FBgn0010388,FBgn0010812,FBgn0013983,FBgn0014018,FBgn0015247,FBgn0024846,FBgn0025637,FBgn0028411,FBgn0028984,FBgn0028988,FBgn0028990,FBgn0030310,FBgn0030774,FBgn0030925,FBgn0030926,FBgn0031317,FBgn0031973,FBgn0033327,FBgn0033388,FBgn0034647,FBgn0035806,FBgn0035975,FBgn0035976,FBgn0035977,FBgn0037515,FBgn0037906,FBg…	GO:0031347
ncRNA metabolic process	0.00003091326768766323	FBgn0002069,FBgn0004403,FBgn0004404,FBgn0004463,FBgn0005593,FBgn0005674,FBgn0010803,FBgn0011638,FBgn0014026,FBgn0015351,FBgn0015521,FBgn0024364,FBgn0027079,FBgn0027080,FBgn0027081,FBgn0027084,FBgn0027085,FBgn0027086,FBgn0027087,FBgn0027088,FBgn0027090,FBgn0027091,FBgn0027093,FBgn0027094,FBgn0027330,FBgn0027525,FBgn0028962,FBgn0029755,FBgn0029785,FBgn0030000,FBgn0030007,FBgn0030136,FBgn0030554,FBg…	GO:0034660
regulation of response to biotic stimulus	0.00005049645461681678	FBgn0000250,FBgn0001291,FBgn0001990,FBgn0002930,FBgn0003495,FBgn0004240,FBgn0004428,FBgn0008635,FBgn0010388,FBgn0010812,FBgn0013983,FBgn0014018,FBgn0015247,FBgn0024846,FBgn0025637,FBgn0028411,FBgn0028984,FBgn0028988,FBgn0028990,FBgn0030310,FBgn0030774,FBgn0030925,FBgn0030926,FBgn0031317,FBgn0031973,FBgn0033327,FBgn0033388,FBgn0034199,FBgn0034647,FBgn0035806,FBgn0035975,FBgn0035976,FBgn0035977,FBg…	GO:0002831
protein metabolic process	0.00005588224753010143	FBgn0000100,FBgn0000482,FBgn0000533,FBgn0000559,FBgn0001218,FBgn0001942,FBgn0002069,FBgn0002579,FBgn0002590,FBgn0002593,FBgn0002622,FBgn0002626,FBgn0002930,FBgn0002936,FBgn0003015,FBgn0003139,FBgn0003279,FBgn0003517,FBgn0003863,FBgn0003941,FBgn0003942,FBgn0004403,FBgn0004404,FBgn0004867,FBgn0004885,FBgn0005533,FBgn0005593,FBgn0005674,FBgn0010078,FBgn0010198,FBgn0010265,FBgn0010339,FBgn0010357,FBg…	GO:0019538
response to external stimulus	0.00005846304555263685	FBgn0000250,FBgn0000276,FBgn0000277,FBgn0000278,FBgn0000279,FBgn0000422,FBgn0000482,FBgn0000543,FBgn0000636,FBgn0001257,FBgn0001291,FBgn0001990,FBgn0002930,FBgn0003248,FBgn0003249,FBgn0003495,FBgn0003888,FBgn0003980,FBgn0004047,FBgn0004108,FBgn0004240,FBgn0004425,FBgn0004427,FBgn0004428,FBgn0004552,FBgn0004885,FBgn0005626,FBgn0005660,FBgn0008635,FBgn0010385,FBgn0010388,FBgn0010812,FBgn0011695,FBg…	GO:0009605
defense response to fungus	0.00006411409753342095	FBgn0000250,FBgn0003495,FBgn0014018,FBgn0014865,FBgn0020278,FBgn0024846,FBgn0028425,FBgn0028988,FBgn0028990,FBgn0030051,FBgn0030774,FBgn0030925,FBgn0030926,FBgn0031317,FBgn0035434,FBgn0039102,FBgn0039494,FBgn0040323,FBgn0040653,FBgn0052279,FBgn0052282,FBgn0052283,FBgn0067905,FBgn0262473,FBgn0283461	GO:0050832
protein localization to endoplasmic reticulum	0.0000743558817248617	FBgn0010391,FBgn0010638,FBgn0011509,FBgn0011584,FBgn0015298,FBgn0026378,FBgn0030306,FBgn0033691,FBgn0035771,FBgn0035827,FBgn0035947,FBgn0038810,FBgn0039296,FBgn0040340,FBgn0040623,FBgn0086357,FBgn0267330	GO:0070972
protein targeting to ER	0.0001060748424346009	FBgn0010391,FBgn0010638,FBgn0011509,FBgn0011584,FBgn0015298,FBgn0030306,FBgn0033691,FBgn0035771,FBgn0035827,FBgn0035947,FBgn0038810,FBgn0039296,FBgn0040340,FBgn0040623,FBgn0086357	GO:0045047
tRNA metabolic process	0.00021117481412403884	FBgn0002069,FBgn0004463,FBgn0005674,FBgn0010803,FBgn0011638,FBgn0027079,FBgn0027080,FBgn0027081,FBgn0027084,FBgn0027085,FBgn0027086,FBgn0027087,FBgn0027088,FBgn0027090,FBgn0027091,FBgn0027093,FBgn0027094,FBgn0028962,FBgn0030007,FBgn0030554,FBgn0031238,FBgn0031497,FBgn0031832,FBgn0032430,FBgn0032793,FBgn0032819,FBgn0033540,FBgn0034177,FBgn0034214,FBgn0034614,FBgn0034735,FBgn0034748,FBgn0034879,FBg…	GO:0006399
establishment of protein localization to endoplasmic reticulum	0.00022302122360537828	FBgn0010391,FBgn0010638,FBgn0011509,FBgn0011584,FBgn0015298,FBgn0030306,FBgn0033691,FBgn0035771,FBgn0035827,FBgn0035947,FBgn0038810,FBgn0039296,FBgn0040340,FBgn0040623,FBgn0086357	GO:0072599
positive regulation of defense response	0.0005085175819686368	FBgn0001990,FBgn0003495,FBgn0004240,FBgn0008635,FBgn0010388,FBgn0013983,FBgn0014018,FBgn0015247,FBgn0030310,FBgn0030774,FBgn0030925,FBgn0030926,FBgn0031317,FBgn0033388,FBgn0035806,FBgn0035975,FBgn0035976,FBgn0037515,FBgn0038928,FBgn0039099,FBgn0039102,FBgn0039494,FBgn0040322,FBgn0040323,FBgn0040653,FBgn0041205,FBgn0051410,FBgn0067905,FBgn0259705,FBgn0261800,FBgn0262473,FBgn0285896	GO:0031349
regulation of immune response	0.0006052387161500794	FBgn0000250,FBgn0001291,FBgn0001990,FBgn0002930,FBgn0003495,FBgn0004240,FBgn0004428,FBgn0008635,FBgn0010388,FBgn0010812,FBgn0013983,FBgn0014011,FBgn0014018,FBgn0015247,FBgn0024846,FBgn0025637,FBgn0028411,FBgn0028984,FBgn0028988,FBgn0028990,FBgn0030310,FBgn0030774,FBgn0030925,FBgn0030926,FBgn0031317,FBgn0031973,FBgn0033327,FBgn0033388,FBgn0034199,FBgn0034647,FBgn0035806,FBgn0035975,FBgn0035976,FBg…	GO:0050776
cotranslational protein targeting to membrane	0.0013131758929055919	FBgn0010391,FBgn0010638,FBgn0015298,FBgn0033691,FBgn0035771,FBgn0035827,FBgn0035947,FBgn0038810,FBgn0039296,FBgn0040340,FBgn0086357	GO:0006613
SRP-dependent cotranslational protein targeting to membrane	0.0013131758929055919	FBgn0010391,FBgn0010638,FBgn0015298,FBgn0033691,FBgn0035771,FBgn0035827,FBgn0035947,FBgn0038810,FBgn0039296,FBgn0040340,FBgn0086357	GO:0006614
regulation of defense response to bacterium	0.0013446190747189869	FBgn0003495,FBgn0010388,FBgn0013983,FBgn0014018,FBgn0015247,FBgn0025637,FBgn0030310,FBgn0030774,FBgn0030926,FBgn0031317,FBgn0033327,FBgn0033388,FBgn0034647,FBgn0035806,FBgn0035975,FBgn0035976,FBgn0035977,FBgn0037906,FBgn0038928,FBgn0039099,FBgn0039102,FBgn0039494,FBgn0041205,FBgn0043575,FBgn0043576,FBgn0051410	GO:1900424
Toll signaling pathway	0.001611131457385914	FBgn0000250,FBgn0000533,FBgn0001990,FBgn0002930,FBgn0003495,FBgn0028984,FBgn0028988,FBgn0028990,FBgn0030051,FBgn0030310,FBgn0030774,FBgn0030925,FBgn0030926,FBgn0031114,FBgn0031959,FBgn0033327,FBgn0039102,FBgn0039494,FBgn0040323,FBgn0040653,FBgn0043575,FBgn0043576,FBgn0067905,FBgn0250848,FBgn0262473	GO:0008063
translational elongation	0.0019591281608667475	FBgn0000559,FBgn0002593,FBgn0020618,FBgn0024558,FBgn0027836,FBgn0028737,FBgn0029176,FBgn0029892,FBgn0035827,FBgn0037330,FBgn0037350,FBgn0037391,FBgn0038272,FBgn0039566,FBgn0284245,FBgn0285952	GO:0006414
glycosaminoglycan metabolic process	0.0019591281608667475	FBgn0030310,FBgn0033315,FBgn0033327,FBgn0035445,FBgn0035806,FBgn0035975,FBgn0035976,FBgn0035977,FBgn0037906,FBgn0040323,FBgn0041630,FBgn0043575,FBgn0043576,FBgn0043577,FBgn0043578,FBgn0261445	GO:0030203
protein processing	0.0029948274604930923	FBgn0004885,FBgn0019972,FBgn0026404,FBgn0027578,FBgn0029121,FBgn0029769,FBgn0030306,FBgn0030425,FBgn0031260,FBgn0031808,FBgn0033038,FBgn0033656,FBgn0033742,FBgn0033902,FBgn0034059,FBgn0034443,FBgn0037230,FBgn0037727,FBgn0038271,FBgn0039022,FBgn0039023,FBgn0039024,FBgn0039564,FBgn0039609,FBgn0039611,FBgn0040623,FBgn0250848,FBgn0259716,FBgn0262801,FBgn0265137	GO:0016485
positive regulation of defense response to bacterium	0.00345680774178793	FBgn0003495,FBgn0010388,FBgn0013983,FBgn0014018,FBgn0015247,FBgn0030310,FBgn0030774,FBgn0030926,FBgn0031317,FBgn0033388,FBgn0035806,FBgn0035975,FBgn0035976,FBgn0038928,FBgn0039099,FBgn0039102,FBgn0039494,FBgn0041205,FBgn0051410	GO:1900426
positive regulation of response to biotic stimulus	0.004603676940710596	FBgn0001990,FBgn0003495,FBgn0004240,FBgn0008635,FBgn0010388,FBgn0013983,FBgn0014018,FBgn0015247,FBgn0030310,FBgn0030774,FBgn0030925,FBgn0030926,FBgn0031317,FBgn0033388,FBgn0034199,FBgn0035806,FBgn0035975,FBgn0035976,FBgn0037515,FBgn0038928,FBgn0039099,FBgn0039102,FBgn0039494,FBgn0040322,FBgn0040323,FBgn0040653,FBgn0041205,FBgn0051410,FBgn0067905,FBgn0259705,FBgn0261800,FBgn0262473,FBgn0285896	GO:0002833
antibacterial peptide biosynthetic process	0.00558427252667756	FBgn0003495,FBgn0010388,FBgn0013983,FBgn0014018,FBgn0015247,FBgn0030310,FBgn0030774,FBgn0030926,FBgn0033327,FBgn0035976,FBgn0037906,FBgn0038928,FBgn0039102,FBgn0039494,FBgn0041205,FBgn0043575,FBgn0043576	GO:0002780
regulation of antibacterial peptide biosynthetic process	0.00558427252667756	FBgn0003495,FBgn0010388,FBgn0013983,FBgn0014018,FBgn0015247,FBgn0030310,FBgn0030774,FBgn0030926,FBgn0033327,FBgn0035976,FBgn0037906,FBgn0038928,FBgn0039102,FBgn0039494,FBgn0041205,FBgn0043575,FBgn0043576	GO:0002808
ribosomal large subunit biogenesis	0.007103053243739529	FBgn0000100,FBgn0005593,FBgn0014026,FBgn0017579,FBgn0020910,FBgn0024733,FBgn0026372,FBgn0028473,FBgn0029785,FBgn0030878,FBgn0032138,FBgn0032925,FBgn0036213,FBgn0036825,FBgn0037328,FBgn0037439,FBgn0037566,FBgn0037899,FBgn0038275,FBgn0039857,FBgn0086130,FBgn0286786	GO:0042273
regulation of defense response to fungus	0.007640577502851622	FBgn0000250,FBgn0003495,FBgn0014018,FBgn0028988,FBgn0030926,FBgn0039102,FBgn0039494,FBgn0040653,FBgn0067905,FBgn0262473	GO:1900150
metabolic process	0.009524086329812982	FBgn0000078,FBgn0000079,FBgn0000100,FBgn0000109,FBgn0000153,FBgn0000241,FBgn0000250,FBgn0000377,FBgn0000416,FBgn0000422,FBgn0000477,FBgn0000482,FBgn0000527,FBgn0000533,FBgn0000543,FBgn0000559,FBgn0000565,FBgn0000566,FBgn0001142,FBgn0001179,FBgn0001186,FBgn0001218,FBgn0001248,FBgn0001291,FBgn0001942,FBgn0001990,FBgn0002022,FBgn0002069,FBgn0002441,FBgn0002570,FBgn0002579,FBgn0002590,FBgn0002593,FBg…	GO:0008152
positive regulation of response to external stimulus	0.009622287162568117	FBgn0001990,FBgn0003495,FBgn0004240,FBgn0008635,FBgn0010388,FBgn0013983,FBgn0014018,FBgn0015247,FBgn0030310,FBgn0030774,FBgn0030925,FBgn0030926,FBgn0031317,FBgn0032451,FBgn0033388,FBgn0034199,FBgn0035806,FBgn0035975,FBgn0035976,FBgn0037515,FBgn0038893,FBgn0038928,FBgn0039099,FBgn0039102,FBgn0039494,FBgn0040322,FBgn0040323,FBgn0040653,FBgn0041205,FBgn0051410,FBgn0067905,FBgn0259705,FBgn0261800,FBg…	GO:0032103
antibacterial peptide production	0.013116769078281514	FBgn0003495,FBgn0010388,FBgn0013983,FBgn0014018,FBgn0015247,FBgn0030310,FBgn0030774,FBgn0030926,FBgn0033327,FBgn0035976,FBgn0037906,FBgn0038928,FBgn0039102,FBgn0039494,FBgn0041205,FBgn0043575,FBgn0043576	GO:0002778
regulation of antibacterial peptide production	0.013116769078281514	FBgn0003495,FBgn0010388,FBgn0013983,FBgn0014018,FBgn0015247,FBgn0030310,FBgn0030774,FBgn0030926,FBgn0033327,FBgn0035976,FBgn0037906,FBgn0038928,FBgn0039102,FBgn0039494,FBgn0041205,FBgn0043575,FBgn0043576	GO:0002786
organic substance metabolic process	0.014250151168847527	FBgn0000078,FBgn0000079,FBgn0000100,FBgn0000109,FBgn0000153,FBgn0000241,FBgn0000250,FBgn0000377,FBgn0000416,FBgn0000422,FBgn0000477,FBgn0000482,FBgn0000527,FBgn0000533,FBgn0000543,FBgn0000559,FBgn0000565,FBgn0000566,FBgn0001142,FBgn0001179,FBgn0001186,FBgn0001218,FBgn0001248,FBgn0001291,FBgn0001942,FBgn0001990,FBgn0002022,FBgn0002069,FBgn0002441,FBgn0002570,FBgn0002579,FBgn0002590,FBgn0002593,FBg…	GO:0071704
regulation of response to stress	0.015655652539975383	FBgn0000250,FBgn0001990,FBgn0002930,FBgn0003139,FBgn0003495,FBgn0004240,FBgn0004428,FBgn0008635,FBgn0010388,FBgn0010812,FBgn0011570,FBgn0013983,FBgn0013987,FBgn0014011,FBgn0014018,FBgn0014340,FBgn0015247,FBgn0023529,FBgn0024846,FBgn0025637,FBgn0028411,FBgn0028546,FBgn0028984,FBgn0028988,FBgn0028990,FBgn0030310,FBgn0030774,FBgn0030925,FBgn0030926,FBgn0031317,FBgn0031973,FBgn0032451,FBgn0033327,FBg…	GO:0080134
maturation of SSU-rRNA	0.015779866847097253	FBgn0004403,FBgn0004404,FBgn0015521,FBgn0027330,FBgn0029755,FBgn0030000,FBgn0030136,FBgn0031643,FBgn0033169,FBgn0033454,FBgn0033557,FBgn0034743,FBgn0036500,FBgn0036686,FBgn0038597,FBgn0039306,FBgn0039713,FBgn0263605,FBgn0286786	GO:0030490
regulation of Toll signaling pathway	0.016059047771343732	FBgn0000250,FBgn0000533,FBgn0002930,FBgn0003495,FBgn0028984,FBgn0028988,FBgn0028990,FBgn0030051,FBgn0030310,FBgn0030774,FBgn0030925,FBgn0030926,FBgn0031114,FBgn0031959,FBgn0033327,FBgn0039102,FBgn0039494,FBgn0040323,FBgn0043575,FBgn0043576,FBgn0250848	GO:0008592
regulation of innate immune response	0.016329465536604262	FBgn0001990,FBgn0002930,FBgn0004240,FBgn0004428,FBgn0008635,FBgn0010812,FBgn0013983,FBgn0014018,FBgn0024846,FBgn0028411,FBgn0028984,FBgn0028988,FBgn0028990,FBgn0030925,FBgn0030926,FBgn0031317,FBgn0031973,FBgn0035976,FBgn0037515,FBgn0038928,FBgn0040322,FBgn0040323,FBgn0040653,FBgn0041205,FBgn0067905,FBgn0259705,FBgn0261800,FBgn0262057,FBgn0285896	GO:0045088
rRNA processing	0.018425251142797475	FBgn0004403,FBgn0004404,FBgn0005593,FBgn0014026,FBgn0015521,FBgn0024364,FBgn0027330,FBgn0027525,FBgn0029755,FBgn0029785,FBgn0030000,FBgn0030136,FBgn0030855,FBgn0031643,FBgn0032138,FBgn0032919,FBgn0033169,FBgn0033454,FBgn0033507,FBgn0033557,FBgn0034743,FBgn0034879,FBgn0036213,FBgn0036405,FBgn0036500,FBgn0036686,FBgn0037566,FBgn0037778,FBgn0038146,FBgn0038275,FBgn0038597,FBgn0038964,FBgn0039306,FBg…	GO:0006364
ncRNA processing	0.021111741386146854	FBgn0004403,FBgn0004404,FBgn0005593,FBgn0011638,FBgn0014026,FBgn0015521,FBgn0024364,FBgn0027094,FBgn0027330,FBgn0027525,FBgn0028962,FBgn0029755,FBgn0029785,FBgn0030000,FBgn0030136,FBgn0030554,FBgn0030855,FBgn0031238,FBgn0031643,FBgn0031832,FBgn0032138,FBgn0032430,FBgn0032793,FBgn0032819,FBgn0032919,FBgn0033169,FBgn0033454,FBgn0033507,FBgn0033540,FBgn0033557,FBgn0034214,FBgn0034614,FBgn0034735,FBg…	GO:0034470
rRNA metabolic process	0.025119639077881704	FBgn0004403,FBgn0004404,FBgn0005593,FBgn0014026,FBgn0015521,FBgn0024364,FBgn0027330,FBgn0027525,FBgn0029755,FBgn0029785,FBgn0030000,FBgn0030136,FBgn0030855,FBgn0031643,FBgn0032138,FBgn0032919,FBgn0033169,FBgn0033454,FBgn0033507,FBgn0033557,FBgn0034743,FBgn0034879,FBgn0036213,FBgn0036405,FBgn0036500,FBgn0036686,FBgn0037330,FBgn0037566,FBgn0037778,FBgn0037815,FBgn0038146,FBgn0038275,FBgn0038597,FBg…	GO:0016072
carbohydrate derivative metabolic process	0.04127137960615467	FBgn0000109,FBgn0001186,FBgn0002936,FBgn0003965,FBgn0011205,FBgn0011211,FBgn0011297,FBgn0011336,FBgn0011703,FBgn0012034,FBgn0013763,FBgn0013972,FBgn0014455,FBgn0014868,FBgn0020389,FBgn0020414,FBgn0020415,FBgn0020416,FBgn0022700,FBgn0026415,FBgn0027493,FBgn0027601,FBgn0027791,FBgn0029906,FBgn0030289,FBgn0030310,FBgn0030984,FBgn0031312,FBgn0031489,FBgn0031824,FBgn0032001,FBgn0032002,FBgn0032015,FBg…	GO:1901135
antimicrobial peptide biosynthetic process	0.04175589111141227	FBgn0003495,FBgn0010388,FBgn0013983,FBgn0014018,FBgn0015247,FBgn0030310,FBgn0030774,FBgn0030926,FBgn0033327,FBgn0035976,FBgn0037906,FBgn0038928,FBgn0039102,FBgn0039494,FBgn0041205,FBgn0043575,FBgn0043576	GO:0002777
regulation of antimicrobial peptide biosynthetic process	0.04175589111141227	FBgn0003495,FBgn0010388,FBgn0013983,FBgn0014018,FBgn0015247,FBgn0030310,FBgn0030774,FBgn0030926,FBgn0033327,FBgn0035976,FBgn0037906,FBgn0038928,FBgn0039102,FBgn0039494,FBgn0041205,FBgn0043575,FBgn0043576	GO:0002805
lipid catabolic process	0.043953584091726165	FBgn0004045,FBgn0004047,FBgn0004552,FBgn0005391,FBgn0010516,FBgn0010591,FBgn0016031,FBgn0027601,FBgn0028479,FBgn0029831,FBgn0030607,FBgn0030800,FBgn0031824,FBgn0033717,FBgn0034117,FBgn0034356,FBgn0034488,FBgn0034588,FBgn0036367,FBgn0036449,FBgn0037440,FBgn0037999,FBgn0038803,FBgn0039341,FBgn0039470,FBgn0039471,FBgn0039474,FBgn0039475,FBgn0039476,FBgn0051148,FBgn0085476,FBgn0086712,FBgn0263006,FBg…	GO:0016042
regulation of immune system process	0.04566542684489068	FBgn0000250,FBgn0001291,FBgn0001990,FBgn0002930,FBgn0003495,FBgn0004240,FBgn0004428,FBgn0008635,FBgn0010388,FBgn0010812,FBgn0013983,FBgn0014011,FBgn0014018,FBgn0015247,FBgn0016687,FBgn0019637,FBgn0024846,FBgn0025637,FBgn0028411,FBgn0028514,FBgn0028984,FBgn0028988,FBgn0028990,FBgn0030309,FBgn0030310,FBgn0030774,FBgn0030925,FBgn0030926,FBgn0031317,FBgn0031973,FBgn0033327,FBgn0033388,FBgn0034199,FBg…	GO:0002682

## Sheet: Pret 20h both strains DOWN
GO term	p-value	Genes	GO code
protein polyglycylation	0.000001713059310368143	FBgn0026147,FBgn0030823,FBgn0031574,FBgn0031853,FBgn0034459,FBgn0039501,FBgn0051108,FBgn0052238,FBgn0267326	GO:0018094
peptidyl-glutamic acid modification	0.000014400297250258863	FBgn0026147,FBgn0030823,FBgn0031574,FBgn0031853,FBgn0034459,FBgn0039501,FBgn0051108,FBgn0052238,FBgn0265726,FBgn0267326	GO:0018200
protein polyglutamylation	0.00005543639470233853	FBgn0026147,FBgn0030823,FBgn0031574,FBgn0034459,FBgn0039501,FBgn0051108,FBgn0052238	GO:0018095
microtubule cytoskeleton organization	0.000709437937524049	FBgn0000182,FBgn0000253,FBgn0001075,FBgn0002525,FBgn0011606,FBgn0026147,FBgn0029993,FBgn0030242,FBgn0030823,FBgn0031191,FBgn0031574,FBgn0031575,FBgn0031585,FBgn0031853,FBgn0031952,FBgn0032705,FBgn0034435,FBgn0034459,FBgn0034487,FBgn0036354,FBgn0037365,FBgn0037375,FBgn0038565,FBgn0038598,FBgn0039501,FBgn0045842,FBgn0051108,FBgn0051363,FBgn0051907,FBgn0052238,FBgn0052371,FBgn0052396,FBgn0086251,FBg…	GO:0000226
carbohydrate metabolic process	0.0030147477719067	FBgn0024289,FBgn0028540,FBgn0031279,FBgn0032067,FBgn0032192,FBgn0032424,FBgn0032598,FBgn0033377,FBgn0033856,FBgn0033969,FBgn0034121,FBgn0036262,FBgn0036529,FBgn0036723,FBgn0036752,FBgn0037064,FBgn0037115,FBgn0037147,FBgn0037988,FBgn0038258,FBgn0038952,FBgn0038957,FBgn0039425,FBgn0039705,FBgn0043783,FBgn0051973,FBgn0250907,FBgn0263048,FBgn0263199,FBgn0270925,FBgn0285926	GO:0005975
microtubule-based process	0.0034649426448001602	FBgn0000182,FBgn0000253,FBgn0001075,FBgn0002525,FBgn0011606,FBgn0026147,FBgn0028902,FBgn0029667,FBgn0029993,FBgn0030242,FBgn0030823,FBgn0031191,FBgn0031574,FBgn0031575,FBgn0031585,FBgn0031853,FBgn0031952,FBgn0032705,FBgn0034435,FBgn0034459,FBgn0034487,FBgn0034532,FBgn0034824,FBgn0036354,FBgn0037365,FBgn0037375,FBgn0038565,FBgn0038598,FBgn0039501,FBgn0045842,FBgn0051108,FBgn0051363,FBgn0051907,FBg…	GO:0007017

## Sheet: Pret 20h mtORT UP
GO term	p-value	Genes	GO code
mitochondrial translation	9.626961893161456e-24	FBgn0001995,FBgn0003714,FBgn0011787,FBgn0014023,FBgn0021750,FBgn0023519,FBgn0024556,FBgn0026261,FBgn0026741,FBgn0028648,FBgn0029718,FBgn0031231,FBgn0031357,FBgn0031639,FBgn0031651,FBgn0032053,FBgn0032236,FBgn0032486,FBgn0032720,FBgn0032849,FBgn0033208,FBgn0033480,FBgn0033907,FBgn0034001,FBgn0034361,FBgn0034579,FBgn0034893,FBgn0034986,FBgn0035122,FBgn0035272,FBgn0035335,FBgn0035980,FBgn0036135,FBg…	GO:0032543
mitochondrial gene expression	2.970496157910617e-23	FBgn0001995,FBgn0003714,FBgn0011787,FBgn0014023,FBgn0021750,FBgn0021765,FBgn0023519,FBgn0024556,FBgn0026261,FBgn0026741,FBgn0028530,FBgn0028648,FBgn0029718,FBgn0029858,FBgn0031231,FBgn0031357,FBgn0031359,FBgn0031639,FBgn0031651,FBgn0032053,FBgn0032236,FBgn0032393,FBgn0032486,FBgn0032720,FBgn0032849,FBgn0033208,FBgn0033480,FBgn0033907,FBgn0034001,FBgn0034361,FBgn0034579,FBgn0034893,FBgn0034986,FBg…	GO:0140053
ATP metabolic process	5.020902752736097e-21	FBgn0000579,FBgn0001091,FBgn0001989,FBgn0003074,FBgn0003360,FBgn0010217,FBgn0010612,FBgn0011227,FBgn0013672,FBgn0013675,FBgn0013676,FBgn0013678,FBgn0014391,FBgn0014869,FBgn0016119,FBgn0016120,FBgn0016691,FBgn0017567,FBgn0019624,FBgn0019644,FBgn0020235,FBgn0021906,FBgn0022709,FBgn0025839,FBgn0028342,FBgn0029888,FBgn0030092,FBgn0030733,FBgn0031436,FBgn0031505,FBgn0031684,FBgn0031830,FBgn0032511,FBg…	GO:0046034
generation of precursor metabolites and energy	2.126393661501069e-20	FBgn0000579,FBgn0001091,FBgn0001989,FBgn0003074,FBgn0003076,FBgn0004507,FBgn0004888,FBgn0010217,FBgn0011227,FBgn0011769,FBgn0013675,FBgn0013676,FBgn0013678,FBgn0014391,FBgn0014869,FBgn0016691,FBgn0017567,FBgn0019624,FBgn0021906,FBgn0022160,FBgn0025839,FBgn0027291,FBgn0027785,FBgn0028646,FBgn0029888,FBgn0029891,FBgn0030092,FBgn0030239,FBgn0030263,FBgn0030718,FBgn0030733,FBgn0031359,FBgn0031436,FBg…	GO:0006091
cellular respiration	3.3798049462663644e-20	FBgn0001989,FBgn0004888,FBgn0010217,FBgn0011227,FBgn0013675,FBgn0013676,FBgn0013678,FBgn0014391,FBgn0016691,FBgn0017567,FBgn0019624,FBgn0021906,FBgn0022160,FBgn0025839,FBgn0027291,FBgn0027785,FBgn0028646,FBgn0029888,FBgn0029891,FBgn0030092,FBgn0030718,FBgn0030733,FBgn0031359,FBgn0031436,FBgn0031505,FBgn0031684,FBgn0031830,FBgn0031971,FBgn0032511,FBgn0032833,FBgn0033274,FBgn0034251,FBgn0034877,FBg…	GO:0045333
electron transport chain	1.7296605099394867e-19	FBgn0001989,FBgn0011227,FBgn0011769,FBgn0013675,FBgn0013676,FBgn0013678,FBgn0017567,FBgn0019624,FBgn0021906,FBgn0022160,FBgn0025839,FBgn0027785,FBgn0028646,FBgn0029888,FBgn0029891,FBgn0030263,FBgn0030733,FBgn0031436,FBgn0031505,FBgn0031684,FBgn0031830,FBgn0032511,FBgn0032833,FBgn0033274,FBgn0034251,FBgn0034645,FBgn0034877,FBgn0035046,FBgn0035529,FBgn0035600,FBgn0036706,FBgn0036728,FBgn0037873,FBg…	GO:0022900
respiratory electron transport chain	1.7427998326413837e-17	FBgn0001989,FBgn0011227,FBgn0013675,FBgn0013676,FBgn0013678,FBgn0017567,FBgn0019624,FBgn0021906,FBgn0022160,FBgn0025839,FBgn0027785,FBgn0028646,FBgn0029888,FBgn0029891,FBgn0030263,FBgn0030733,FBgn0031436,FBgn0031505,FBgn0031684,FBgn0031830,FBgn0032511,FBgn0032833,FBgn0033274,FBgn0034251,FBgn0034877,FBgn0035046,FBgn0035600,FBgn0036706,FBgn0036728,FBgn0037873,FBgn0039112,FBgn0039689,FBgn0039802,FBg…	GO:0022904
aerobic respiration	2.1456371346539092e-17	FBgn0001989,FBgn0004888,FBgn0010217,FBgn0011227,FBgn0013675,FBgn0013676,FBgn0013678,FBgn0014391,FBgn0016691,FBgn0017567,FBgn0019624,FBgn0021906,FBgn0025839,FBgn0027291,FBgn0029888,FBgn0029891,FBgn0030092,FBgn0030718,FBgn0030733,FBgn0031436,FBgn0031505,FBgn0031684,FBgn0031830,FBgn0032511,FBgn0032833,FBgn0033274,FBgn0034251,FBgn0034877,FBgn0035032,FBgn0035046,FBgn0035600,FBgn0036706,FBgn0036728,FBg…	GO:0009060
energy derivation by oxidation of organic compounds	2.245449892372345e-16	FBgn0001989,FBgn0003076,FBgn0004507,FBgn0004888,FBgn0010217,FBgn0011227,FBgn0013675,FBgn0013676,FBgn0013678,FBgn0014391,FBgn0016691,FBgn0017567,FBgn0019624,FBgn0021906,FBgn0022160,FBgn0025839,FBgn0027291,FBgn0027785,FBgn0028646,FBgn0029888,FBgn0029891,FBgn0030092,FBgn0030718,FBgn0030733,FBgn0031359,FBgn0031436,FBgn0031505,FBgn0031684,FBgn0031830,FBgn0031971,FBgn0032511,FBgn0032833,FBgn0033274,FBg…	GO:0015980
mitochondrial ATP synthesis coupled electron transport	5.020490610542568e-16	FBgn0001989,FBgn0011227,FBgn0013675,FBgn0013676,FBgn0013678,FBgn0017567,FBgn0019624,FBgn0021906,FBgn0025839,FBgn0029888,FBgn0030263,FBgn0030733,FBgn0031436,FBgn0031505,FBgn0031684,FBgn0031830,FBgn0032511,FBgn0032833,FBgn0033274,FBgn0034251,FBgn0034877,FBgn0035046,FBgn0035600,FBgn0036706,FBgn0036728,FBgn0037873,FBgn0039112,FBgn0039689,FBgn0039802,FBgn0039909,FBgn0040773,FBgn0250814,FBgn0260008,FBg…	GO:0042775
oxidative phosphorylation	2.4632357676639183e-15	FBgn0001989,FBgn0010217,FBgn0011227,FBgn0013675,FBgn0013676,FBgn0013678,FBgn0014391,FBgn0016691,FBgn0017567,FBgn0019624,FBgn0021906,FBgn0025839,FBgn0029888,FBgn0030092,FBgn0030733,FBgn0031436,FBgn0031505,FBgn0031684,FBgn0031830,FBgn0032511,FBgn0032833,FBgn0033274,FBgn0034251,FBgn0034877,FBgn0035032,FBgn0035046,FBgn0035600,FBgn0036706,FBgn0036728,FBgn0037873,FBgn0039112,FBgn0039689,FBgn0039909,FBg…	GO:0006119
aerobic electron transport chain	3.910063276443213e-15	FBgn0001989,FBgn0011227,FBgn0013675,FBgn0013676,FBgn0013678,FBgn0017567,FBgn0019624,FBgn0021906,FBgn0025839,FBgn0029888,FBgn0029891,FBgn0030733,FBgn0031505,FBgn0031684,FBgn0031830,FBgn0032511,FBgn0032833,FBgn0033274,FBgn0034251,FBgn0034877,FBgn0035046,FBgn0035600,FBgn0036706,FBgn0036728,FBgn0037873,FBgn0039112,FBgn0039689,FBgn0039909,FBgn0040773,FBgn0250814,FBgn0260008,FBgn0261439,FBgn0284248	GO:0019646
ATP synthesis coupled electron transport	9.287810862323712e-15	FBgn0001989,FBgn0011227,FBgn0013675,FBgn0013676,FBgn0013678,FBgn0017567,FBgn0019624,FBgn0021906,FBgn0025839,FBgn0029888,FBgn0030263,FBgn0030733,FBgn0031436,FBgn0031505,FBgn0031684,FBgn0031830,FBgn0032511,FBgn0032833,FBgn0033274,FBgn0034251,FBgn0034877,FBgn0035046,FBgn0035600,FBgn0036706,FBgn0036728,FBgn0037873,FBgn0039112,FBgn0039689,FBgn0039802,FBgn0039909,FBgn0040773,FBgn0250814,FBgn0260008,FBg…	GO:0042773
mitochondrion organization	1.2265081476832917e-14	FBgn0002021,FBgn0002354,FBgn0003360,FBgn0003462,FBgn0004363,FBgn0004436,FBgn0010213,FBgn0010438,FBgn0010808,FBgn0011361,FBgn0011455,FBgn0011787,FBgn0017567,FBgn0021856,FBgn0021967,FBgn0022344,FBgn0023517,FBgn0027359,FBgn0029117,FBgn0029868,FBgn0029888,FBgn0029891,FBgn0030263,FBgn0030605,FBgn0030610,FBgn0030676,FBgn0030679,FBgn0030717,FBgn0030718,FBgn0030743,FBgn0031066,FBgn0031228,FBgn0031359,FBg…	GO:0007005
mitochondrial respiratory chain complex assembly	6.312091125440717e-13	FBgn0002021,FBgn0002354,FBgn0011361,FBgn0011455,FBgn0017567,FBgn0021967,FBgn0029117,FBgn0029868,FBgn0029888,FBgn0030605,FBgn0030610,FBgn0030718,FBgn0031066,FBgn0031228,FBgn0031436,FBgn0031505,FBgn0031971,FBgn0032033,FBgn0032511,FBgn0032595,FBgn0033274,FBgn0033570,FBgn0033891,FBgn0033961,FBgn0034248,FBgn0034576,FBgn0034645,FBgn0034919,FBgn0035046,FBgn0035722,FBgn0037880,FBgn0039689,FBgn0040705,FBg…	GO:0033108
NADH dehydrogenase complex assembly	1.4918959009838246e-11	FBgn0002021,FBgn0011361,FBgn0011455,FBgn0017567,FBgn0021967,FBgn0029868,FBgn0029888,FBgn0030605,FBgn0030718,FBgn0031228,FBgn0031436,FBgn0031505,FBgn0032033,FBgn0032511,FBgn0033570,FBgn0033891,FBgn0033961,FBgn0034576,FBgn0034645,FBgn0034919,FBgn0035046,FBgn0037880,FBgn0039689,FBgn0040705	GO:0010257
mitochondrial respiratory chain complex I assembly	1.4918959009838246e-11	FBgn0002021,FBgn0011361,FBgn0011455,FBgn0017567,FBgn0021967,FBgn0029868,FBgn0029888,FBgn0030605,FBgn0030718,FBgn0031228,FBgn0031436,FBgn0031505,FBgn0032033,FBgn0032511,FBgn0033570,FBgn0033891,FBgn0033961,FBgn0034576,FBgn0034645,FBgn0034919,FBgn0035046,FBgn0037880,FBgn0039689,FBgn0040705	GO:0032981
ATP biosynthetic process	8.076095222509976e-7	FBgn0003360,FBgn0010217,FBgn0010612,FBgn0013672,FBgn0014391,FBgn0016119,FBgn0016120,FBgn0016691,FBgn0019644,FBgn0020235,FBgn0028342,FBgn0035032,FBgn0037544,FBgn0038224,FBgn0038871,FBgn0039830,FBgn0262467	GO:0006754
purine nucleoside triphosphate biosynthetic process	0.0000015291019269988205	FBgn0000150,FBgn0003360,FBgn0010217,FBgn0010612,FBgn0013672,FBgn0014391,FBgn0016119,FBgn0016120,FBgn0016691,FBgn0019644,FBgn0020235,FBgn0028342,FBgn0035032,FBgn0037544,FBgn0038224,FBgn0038871,FBgn0039830,FBgn0262467	GO:0009145
purine ribonucleoside triphosphate metabolic process	0.0000015291019269988205	FBgn0000150,FBgn0003360,FBgn0010217,FBgn0010612,FBgn0013672,FBgn0014391,FBgn0016119,FBgn0016120,FBgn0016691,FBgn0019644,FBgn0020235,FBgn0028342,FBgn0035032,FBgn0037544,FBgn0038224,FBgn0038871,FBgn0039830,FBgn0262467	GO:0009205
purine ribonucleoside triphosphate biosynthetic process	0.0000015291019269988205	FBgn0000150,FBgn0003360,FBgn0010217,FBgn0010612,FBgn0013672,FBgn0014391,FBgn0016119,FBgn0016120,FBgn0016691,FBgn0019644,FBgn0020235,FBgn0028342,FBgn0035032,FBgn0037544,FBgn0038224,FBgn0038871,FBgn0039830,FBgn0262467	GO:0009206
purine nucleoside triphosphate metabolic process	0.0000031415013510299327	FBgn0000150,FBgn0003360,FBgn0010217,FBgn0010612,FBgn0013672,FBgn0014391,FBgn0016119,FBgn0016120,FBgn0016691,FBgn0019644,FBgn0020235,FBgn0028342,FBgn0035032,FBgn0037544,FBgn0038224,FBgn0038871,FBgn0039830,FBgn0262467	GO:0009144
energy coupled proton transport, down electrochemical gradient	0.000005095310869588664	FBgn0010217,FBgn0010612,FBgn0013672,FBgn0014391,FBgn0016119,FBgn0016120,FBgn0016691,FBgn0019644,FBgn0020235,FBgn0028342,FBgn0035032,FBgn0037544,FBgn0038224,FBgn0038871,FBgn0039830	GO:0015985
ATP synthesis coupled proton transport	0.000005095310869588664	FBgn0010217,FBgn0010612,FBgn0013672,FBgn0014391,FBgn0016119,FBgn0016120,FBgn0016691,FBgn0019644,FBgn0020235,FBgn0028342,FBgn0035032,FBgn0037544,FBgn0038224,FBgn0038871,FBgn0039830	GO:0015986
nucleoside triphosphate biosynthetic process	0.000008181173864155713	FBgn0000150,FBgn0003360,FBgn0010217,FBgn0010612,FBgn0013672,FBgn0014391,FBgn0016119,FBgn0016120,FBgn0016691,FBgn0019644,FBgn0020235,FBgn0022709,FBgn0028342,FBgn0035032,FBgn0037544,FBgn0038224,FBgn0038871,FBgn0039830,FBgn0262467	GO:0009142
ribonucleoside triphosphate metabolic process	0.000011869308033759618	FBgn0000150,FBgn0003360,FBgn0010217,FBgn0010612,FBgn0013672,FBgn0014391,FBgn0016119,FBgn0016120,FBgn0016691,FBgn0019644,FBgn0020235,FBgn0028342,FBgn0035032,FBgn0037544,FBgn0038224,FBgn0038871,FBgn0039830,FBgn0262467	GO:0009199
ribonucleoside triphosphate biosynthetic process	0.000011869308033759618	FBgn0000150,FBgn0003360,FBgn0010217,FBgn0010612,FBgn0013672,FBgn0014391,FBgn0016119,FBgn0016120,FBgn0016691,FBgn0019644,FBgn0020235,FBgn0028342,FBgn0035032,FBgn0037544,FBgn0038224,FBgn0038871,FBgn0039830,FBgn0262467	GO:0009201
nucleoside triphosphate metabolic process	0.0000441517416808503	FBgn0000150,FBgn0003360,FBgn0010217,FBgn0010612,FBgn0013672,FBgn0014391,FBgn0016119,FBgn0016120,FBgn0016691,FBgn0019644,FBgn0020235,FBgn0022709,FBgn0028342,FBgn0035032,FBgn0037544,FBgn0038224,FBgn0038871,FBgn0039830,FBgn0262467	GO:0009141
mitochondrial electron transport, NADH to ubiquinone	0.00007840934055010323	FBgn0001989,FBgn0017567,FBgn0025839,FBgn0029888,FBgn0029891,FBgn0031505,FBgn0031684,FBgn0032511,FBgn0034251,FBgn0035046,FBgn0036706,FBgn0039689,FBgn0039909	GO:0006120
proton transmembrane transport	0.00009565974735232659	FBgn0010217,FBgn0010612,FBgn0013672,FBgn0014391,FBgn0016119,FBgn0016120,FBgn0016691,FBgn0019644,FBgn0020235,FBgn0028342,FBgn0028663,FBgn0028664,FBgn0028667,FBgn0030718,FBgn0032294,FBgn0034877,FBgn0035032,FBgn0037544,FBgn0038224,FBgn0038871,FBgn0039830,FBgn0052230,FBgn0262512,FBgn0262513,FBgn0262514,FBgn0283536	GO:1902600
small molecule metabolic process	0.0030477638242448713	FBgn0000150,FBgn0000579,FBgn0001091,FBgn0001128,FBgn0001208,FBgn0003074,FBgn0003360,FBgn0004034,FBgn0004087,FBgn0004507,FBgn0004959,FBgn0010217,FBgn0010611,FBgn0010612,FBgn0011361,FBgn0011693,FBgn0011769,FBgn0013672,FBgn0014032,FBgn0014391,FBgn0014869,FBgn0014930,FBgn0015582,FBgn0015781,FBgn0016119,FBgn0016120,FBgn0016691,FBgn0017482,FBgn0019644,FBgn0020235,FBgn0021750,FBgn0021765,FBgn0022160,FBg…	GO:0044281
mitochondrial electron transport, ubiquinol to cytochrome c	0.007525280601268264	FBgn0011227,FBgn0013678,FBgn0021906,FBgn0030733,FBgn0035600,FBgn0036728,FBgn0250814,FBgn0260008,FBgn0284248	GO:0006122
protein-containing complex assembly	0.015906567165841563	FBgn0002021,FBgn0002354,FBgn0004926,FBgn0005633,FBgn0011361,FBgn0011455,FBgn0011726,FBgn0013347,FBgn0013981,FBgn0015268,FBgn0017567,FBgn0021856,FBgn0021874,FBgn0021967,FBgn0022344,FBgn0024814,FBgn0025712,FBgn0027784,FBgn0028685,FBgn0028926,FBgn0029094,FBgn0029117,FBgn0029833,FBgn0029868,FBgn0029888,FBgn0030061,FBgn0030605,FBgn0030610,FBgn0030718,FBgn0030743,FBgn0030802,FBgn0031066,FBgn0031228,FBg…	GO:0065003
ribose phosphate metabolic process	0.0319889524045458	FBgn0000150,FBgn0000579,FBgn0001091,FBgn0003074,FBgn0003360,FBgn0010217,FBgn0010611,FBgn0010612,FBgn0013672,FBgn0014391,FBgn0014869,FBgn0014930,FBgn0016119,FBgn0016120,FBgn0016691,FBgn0019644,FBgn0020235,FBgn0021765,FBgn0023550,FBgn0028325,FBgn0028342,FBgn0028833,FBgn0029969,FBgn0031459,FBgn0032055,FBgn0035032,FBgn0037544,FBgn0037996,FBgn0038224,FBgn0038450,FBgn0038451,FBgn0038871,FBgn0039635,FBg…	GO:0019693
rRNA metabolic process	0.03339591013514565	FBgn0003062,FBgn0010292,FBgn0020909,FBgn0023527,FBgn0025366,FBgn0028685,FBgn0029148,FBgn0029714,FBgn0030061,FBgn0030704,FBgn0030789,FBgn0031764,FBgn0032298,FBgn0032408,FBgn0033261,FBgn0033485,FBgn0033548,FBgn0034033,FBgn0034065,FBgn0034915,FBgn0035393,FBgn0035831,FBgn0036187,FBgn0036696,FBgn0036916,FBgn0037543,FBgn0038313,FBgn0038474,FBgn0038585,FBgn0038601,FBgn0039274,FBgn0039305,FBgn0039404,FBg…	GO:0016072
ncRNA processing	0.039641998027033096	FBgn0003062,FBgn0010292,FBgn0020909,FBgn0021765,FBgn0022943,FBgn0023527,FBgn0025366,FBgn0025629,FBgn0026079,FBgn0029148,FBgn0029714,FBgn0029858,FBgn0030061,FBgn0030704,FBgn0030789,FBgn0031764,FBgn0032298,FBgn0032393,FBgn0032408,FBgn0033375,FBgn0033485,FBgn0033548,FBgn0034033,FBgn0034065,FBgn0034915,FBgn0035247,FBgn0035393,FBgn0035831,FBgn0036187,FBgn0036696,FBgn0036916,FBgn0037492,FBgn0037543,FBg…	GO:0034470
intracellular cholesterol transport	0.04023998233834361	FBgn0015808,FBgn0031381,FBgn0032715,FBgn0037783,FBgn0038198,FBgn0039800,FBgn0039801	GO:0032367
intracellular sterol transport	0.04861404674987303	FBgn0015808,FBgn0031381,FBgn0032715,FBgn0037783,FBgn0038198,FBgn0039800,FBgn0039801,FBgn0052442	GO:0032366

[truncated: 21 more sheets: Pret 20h mtORT DOWN, Pret 20h mtKSA2 UP, Pret 20h mtKSA2 DOWN, Saur 8h both strains UP, Saur 8h both strains DOWN, Saur 8h mtORT UP, Saur 8h mtORT DOWN, Saur 8h mtKSA2 UP, Saur 8h mtKSA2 DOWN, Saur 20h both strains UP, Saur 20h both strains DOWN, Saur 20h mtORT UP, Saur 20h mtORT DOWN, Saur 20h mtKSA2  UP, Saur 20h mtKSA2 DOWN, DCV both strains UP, DCV both strains DOWN, DCV mtORT UP, DCV mtORT DOWN, DCV mtKSA2  UP  …]
