# Supplementary material for: A naturally occurring mitochondrial genome variant confers broad protection from infection in Drosophila
Source: PLoS Genet. 2024 Nov 11;20(11):e1011476. doi: 10.1371/journal.pgen.1011476 (PMC11614270; doi:10.1371/journal.pgen.1011476)
Supplement: S6 Table — (XLSX) [file pgen.1011476.s015.xlsx]

## Sheet: Read me
Expression of scavenger receptors
uninf mtKSA2 vs mtORT	Uninfected mtKSA2 males vs uninfected mtORT males
Pret-mtORT_8h	P. rettgeri-infected mtORT males (8 h p.i.) compared to uninfected mtORT males
Pret-mtORT_20h	P. rettgeri-infected mtORT males (20 h p.i.) compared to uninfected mtORT males
Pret-mtKSA2_8h	P. rettgeri-infected mtKSA2 males (8 h p.i.) compared to uninfected mtKSA2 males
Pret-mtKSA2_20h	P. rettgeri-infected mtKSA2 males (20 h p.i.) compared to uninfected mtKSA2 males
Saur-mtORT_8h	S. aureus-infected mtORT males (8 h p.i.) compared to uninfected mtORT males
Saur-mtORT_20h	S. aureus-infected mtORT males (20 h p.i.) compared to uninfected mtORT males
Saur-mtKSA2_8h	S. aureus-infected mtKSA2 males (8 h p.i.) compared to uninfected mtKSA2 males
Saur-mtKSA2_20h	S. aureus-infected mtKSA2 males (20 h p.i.) compared to uninfected mtKSA2 males
DCV-mtORT	DCV-infected mtORT males (3 d p.i.) compared to uninfected mtORT males
DCV-mtKSA2	DCV-infected mtKSA2 males (3 d p.i.) compared to uninfected mtKSA2 males
log2FC	log2 transformed fold changes
FDR	false discovery rate adjusted p-value
Gene summaries are retrieved from Flybase version FB2023_06 released December 12, 2023

## Sheet: Sheet1
Fbgn	source	gene_name	Gene summary	uninf mtKSA2 vs mtORT_log2FC	uninf mtKSA2 vs mtORT_FDR	Pret-mtORT_8h_log2FC	Pret-mtORT_8h_FDR	Pret-mtORT_20h_log2FC	Pret-mtORT_20h_FDR	Pret-mtKSA2_8h_log2FC	Pret-mtKSA2_8h_FDR	Pret-mtKSA2_20h_log2FC	Pret-mtKSA2_20h_FDR	Saur-mtORT_8h_log2FC	Saur-mtORT_8h_FDR	Saur-mtORT_20h_log2FC	Saur-mtORT_20h_FDR	Saur-mtKSA2_8h_log2FC	Saur-mtKSA2_8h_FDR	Saur-mtKSA2_20h_log2FC	Saur-mtKSA2_20h_FDR	DCV-mtORT_log2FC	DCV-mtORT_FDR	DCV-mtKSA2_log2FC	DCV-mtKSA2_FDR
Scavenger receptors
FBgn0015924	FlyBase	crq	croquemort (crq) encodes a member of the scavenger receptor class B sub-family. It is expressed in plasmatocyte/macrophages and promotes apoptotic cell clearance. In epidermal cells it plays a role in phagosome maturation in both dendrite pruning and injury. [Date last reviewed: 2019-03-07]	0.142577	0.727605	0.782599	0.00010357	0.606415	0.185988	0.882622	0.00228683	0.542398	0.0267631	0.212373	0.062076	0.120383	0.179618	0.272943	0.204103	0.0985849	0.735684	0.498398	0.00968274	0.0898602	0.780395
FBgn0027594	FlyBase	drpr	draper (drpr) encodes a single-pass transmembrane receptor that is involved in phagocytosis by glia, macrophages and eptithelia. It signals downstream through the proteins encoded by Src42A and Shark to promote Rac1 function and transcriptional changes through the products of Jra and Stat92E. It is also required for activation of autophagy in salivary glands. [Date last reviewed: 2019-03-21]	0.0224207	0.9604	0.0646335	0.694468	0.374245	0.535294	0.242247	0.269906	0.78515	0.00329532	0.12068	0.196463	0.0643091	0.472965	0.452188	0.0160328	0.316511	0.291559	0.904973	0.00019601	0.378064	0.118082
FBgn0243514	FlyBase	eater	eater (eater) encodes a transmembrane receptor of the Nimrod family specifically expressed in hemocytes and required for the phagocytosis of Gram positive bacteria and the attachment of hemocytes to sessile niches. [Date last reviewed: 2019-03-07]	1.82347	0.0140998	3.58893	1.97e-07	2.96297	0.00370888	2.42403	0.0015756	2.31805	0.0120286	2.14991	2.03e-05	1.66869	8.26e-06	0.827877	0.111061	0.384041	0.573436	0.782614	0.0463281	-0.178748	0.836187
FBgn0261514	FlyBase	NimA	Predicted to be involved in phagocytosis. Predicted to be active in membrane. Orthologous to human DLK1 (delta like non-canonical Notch ligand 1). (Alliance, FBgn0261514 )	0.41184	0.0466839	-0.250984	0.163848	-0.542953	0.362102	-0.984188	0.00463439	-0.589738	0.00401592	-0.391618	0.00648632	-0.1946	0.174703	-0.663191	0.00232398	-0.557511	0.0845172	-0.450166	0.189499	-0.225263	0.248242
FBgn0027929	FlyBase	NimB1	Predicted to be located in extracellular region. Is expressed in embryonic/larval fat body and embryonic/larval muscle system. (Alliance, FBgn0027929 )	0.315149	0.350144	3.55545	1.58e-07	2.93847	2.4e-05	3.10467	9.28e-05	2.45149	1.46e-06	2.28217	5.23e-07	2.60468	2.88e-06	1.93412	1.01e-05	1.89983	0.0321407	1.01193	0.0846607	0.960241	0.00241383
FBgn0028543	FlyBase	NimB2	Involved in mesoderm development. Predicted to be located in extracellular region. Is expressed in adult pars intercerebralis. (Alliance, FBgn0028543 )	0.405216	0.312712	3.3525	1.11e-07	2.56833	5.76e-05	2.57979	0.00028367	1.9491	0.00015003	2.42878	3.67e-07	2.15734	1.55e-06	1.96436	0.00012494	1.38994	0.076462	0.525757	0.175478	0.45548	0.164888
FBgn0054003	FlyBase	NimB3	Predicted to be located in extracellular region. (Alliance, FBgn0054003 )	0.422204	0.381987	3.97004	8.4e-08	3.77807	1.56e-05	3.10411	0.00010981	3.05659	4.03e-06	2.43733	1.05e-06	3.01651	3.47e-06	2.12321	4.5e-05	2.20075	0.0293284	0.878667	0.173955	0.663071	0.051236
FBgn0028542	FlyBase	NimB4	Predicted to be located in extracellular region. (Alliance, FBgn0028542 )	0.899116	0.0241968	2.82552	3.15e-07	1.40256	0.00547352	1.84992	0.00139017	0.505204	0.222758	0.798442	0.00093238	1.58051	9.05e-06	0.469377	0.0874462	0.893861	0.102815	0.392305	0.219525	0.0353826	0.941369
FBgn0028936	FlyBase	NimB5	Predicted to be located in extracellular region. (Alliance, FBgn0028936 )	0.889781	0.0262483	2.60202	3.48e-07	0.873907	0.0380858	1.7215	0.00083543	-0.0630169	0.875193	0.955895	0.0001365	0.92961	7.56e-05	0.40232	0.138565	0.348866	0.360516	0.542243	0.0521835	0.0854567	0.849617
FBgn0259896	FlyBase	NimC1	EGF-like repeat transmembrane protein located on phagocytic cells - mediates resistence to bacteria (Interactive Fly, NimC1 )	1.73556	0.00299132	1.84108	2.48e-05	-2.28284	0.00274615	0.628197	0.134332	-3.0891	4.49e-05	-0.0482761	0.853006	0.743103	0.0010521	-0.289806	0.456267	-0.196383	0.732156	0.466691	0.12078	-0.496649	0.361242
FBgn0028939	FlyBase	NimC2	Predicted to be involved in phagocytosis. Predicted to be located in membrane. (Alliance, FBgn0028939 )	1.52685	0.0061853	0.831195	0.00024129	-2.17538	0.0022112	-0.381834	0.433623	-2.97257	0.000137	-1.46511	9.7e-06	0.194326	0.355385	-1.49492	0.00387515	-0.758892	0.148806	0.233382	0.576766	-0.863064	0.102635
FBgn0001967	FlyBase	NimC3	Nimrod C3 (NimC3) encodes a member of the highly conserved Nimrod cluster. It is a transmembrane protein with a putative phagocytosis receptor function. [Date last reviewed: 2019-03-14]	-0.125123	0.898299	0.258989	0.62328	0.359537	0.556068	0.754258	0.114325	0.100465	0.888826	-0.208168	0.628626	-0.154289	0.712744	-0.280826	0.51973	-0.23141	0.718169	0.26873	0.707089	0.474218	0.385649
FBgn0260011	FlyBase	NimC4/simu	Nimrod C4 (NimC4) encodes a transmembrane phagocytic receptor that binds phosphatidylserine exposed on apoptotic cells. Its roles include recognition and engulfment of apoptotic cells during development. [Date last reviewed: 2019-03-14]	2.31188	0.00507949	4.05691	0.00232721	-1.42202	0.0358229	1.28062	0.0759508	-2.79315	0.00439022	-0.535853	0.369676	1.35518	0.00108571	-0.208014	0.733382	0.210609	0.817811	3.27342	0.00069111	-0.723198	0.502194
FBgn0014033	FlyBase	Sr-CI	Enables scavenger receptor activity. Involved in endocytosis. Located in plasma membrane. Is expressed in adult head; embryonic/larval hemocyte; embryonic/larval plasmatocyte; head mesoderm; and plasmatocyte primordium. (Alliance, FBgn0014033 )	1.13081	0.0322916	3.09442	5.5e-08	0.518386	0.432384	1.94061	0.00095479	0.369551	0.563392	1.42386	9.16e-06	1.01622	0.00031251	0.485627	0.172501	0.492107	0.308673	0.984801	0.0082341	0.37676	0.490619
FBgn0029167	FlyBase	Hml	Hemolectin (Hml) encodes a large multidomain protein produced by hemocytes and involved in the clotting reaction. [Date last reviewed: 2019-03-07] (FlyBase Gene Snapshot)	1.61741	0.0121107	2.54389	4.3e-06	0.922715	0.334867	1.62839	0.0092747	0.791485	0.291044	0.442031	0.0896364	0.524744	0.00088459	-0.493492	0.333955	0.0512099	0.945758	0.413596	0.29643	-0.30909	0.67703
